# Supplementary material for: Perturb-Multimodal: a platform for pooled genetic screens with sequencing and imaging in intact mammalian tissue
Source: Cell. Author manuscript; Available in PMC 2025 Aug 6. (PMC12324982; doi:10.1016/j.cell.2025.05.022)
Supplement: 9 — Table S2: Oligo-Antibody + Abundant RNA Panel, related to Figures 2 and 3○ The antibodies used for multiplexed oligo-antibody immunofluorescence, as well as the abundant RNAs targeted with sequential FISH. [file NIHMS2091173-supplement-9.xlsx]

## Sheet: Readout bits
id	Sequence	Fluorescent Label	Purpose
R1	/5AmMC6/TGCCACTCGGATATT	Sulfo-Cy3-NHS ester	RCA-MERFISH mRNA Library
R2	/5AmMC6/GCATAACATGTCGCA	Sulfo-Cy5-NHS ester	RCA-MERFISH mRNA Library
R3	/5AmMC6/CGAGAGTCAACGACA	Sulfo-Cy7-NHS ester	RCA-MERFISH mRNA Library
R4	/5AmMC6/CTAAGGACATCGACA	Sulfo-Cy3-NHS ester	RCA-MERFISH mRNA Library
R5	/5AmMC6/TCTCATGTATCGCCT	Sulfo-Cy5-NHS ester	RCA-MERFISH mRNA Library
R6	/5AmMC6/ACGTGTAACAGACGC	Sulfo-Cy7-NHS ester	RCA-MERFISH mRNA Library
R7	/5AmMC6/TCAACGTACCCACAA	Sulfo-Cy3-NHS ester	RCA-MERFISH mRNA Library
R8	/5AmMC6/CGGAAAGTGACAACC	Sulfo-Cy5-NHS ester	RCA-MERFISH mRNA Library
R9	/5AmMC6/AAAGCAAATTCGCCG	Sulfo-Cy7-NHS ester	RCA-MERFISH mRNA Library
R10	/5AmMC6/ATATCCGACCGGGAT	Sulfo-Cy3-NHS ester	RCA-MERFISH mRNA Library
R11	/5AmMC6/GTACCAGTACGCAGC	Sulfo-Cy5-NHS ester	RCA-MERFISH mRNA Library
R12	/5AmMC6/ATGATCGTGGACACC	Sulfo-Cy7-NHS ester	RCA-MERFISH mRNA Library
R13	/5AmMC6/TGCTTAGTCAACGAG	Sulfo-Cy3-NHS ester	RCA-MERFISH mRNA Library
R14	/5AmMC6/TAAATCGATGCCGTG	Sulfo-Cy5-NHS ester	RCA-MERFISH mRNA Library
R15	/5AmMC6/CACGAAGCAGCATAC	Sulfo-Cy7-NHS ester	RCA-MERFISH mRNA Library
R16	/5AmMC6/ACCTACTAAAGCGCC	Sulfo-Cy3-NHS ester	RCA-MERFISH mRNA Library
R17	/5AmMC6/CGCGGCTTAGTAGTT	Sulfo-Cy5-NHS ester	RCA-MERFISH mRNA Library
R18	/5AmMC6/CGATTTATGAGGCCG	Sulfo-Cy7-NHS ester	RCA-MERFISH mRNA Library
R19	/5AmMC6/GGATCCTGCAATACG	Sulfo-Cy3-NHS ester	RCA-MERFISH mRNA Library
R20	/5AmMC6/CCACCTTGCGATAAG	Sulfo-Cy5-NHS ester	RCA-MERFISH mRNA Library
R21	/5AmMC6/CGCTATAAAGGGTCG	Sulfo-Cy7-NHS ester	RCA-MERFISH mRNA Library
R28	/5AmMC6/GAGCGGCCATCTAAC	Sulfo-Cy3-NHS ester	RCA-MERFISH sgRNA Barcode Library
R29	/5AmMC6/GTCAATCGCTGCGTG	Sulfo-Cy5-NHS ester	RCA-MERFISH sgRNA Barcode Library
R30	/5AmMC6/GGGCGTAAACCTGAT	Sulfo-Cy7-NHS ester	RCA-MERFISH sgRNA Barcode Library
R31	/5AmMC6/GCTAATTCAGGCGCT	Sulfo-Cy3-NHS ester	RCA-MERFISH sgRNA Barcode Library
R32	/5AmMC6/TTAGTCTCGCGCGCC	Sulfo-Cy5-NHS ester	RCA-MERFISH sgRNA Barcode Library
R33	/5AmMC6/GCTTTGAGACGGTTC	Sulfo-Cy7-NHS ester	RCA-MERFISH sgRNA Barcode Library
R34	/5AmMC6/TATTTAACCGACACC	Sulfo-Cy3-NHS ester	RCA-MERFISH sgRNA Barcode Library
R35	/5AmMC6/TATGAAGGCGTTCCC	Sulfo-Cy5-NHS ester	RCA-MERFISH sgRNA Barcode Library
R36	/5AmMC6/TCGAGGCTAACCTTC	Sulfo-Cy7-NHS ester	RCA-MERFISH sgRNA Barcode Library
R37	/5AmMC6/CCGCAAGGCATCATT	Sulfo-Cy3-NHS ester	RCA-MERFISH sgRNA Barcode Library
R38	/5AmMC6/AGTATTCCGGTGAAC	Sulfo-Cy5-NHS ester	RCA-MERFISH sgRNA Barcode Library
R39	/5AmMC6/GTTAGCCGACCGATA	Sulfo-Cy7-NHS ester	RCA-MERFISH sgRNA Barcode Library
R40	/5AmMC6/TAGACGATCCAGACG	Sulfo-Cy3-NHS ester	RCA-MERFISH sgRNA Barcode Library
R41	/5AmMC6/GCCAACGAGGATTGA	Sulfo-Cy5-NHS ester	RCA-MERFISH sgRNA Barcode Library
R42	/5AmMC6/TCGCTAGGTTGGTTC	Sulfo-Cy7-NHS ester	RCA-MERFISH sgRNA Barcode Library
R43	/5AmMC6/GCCTCGTAACTTGGT	Sulfo-Cy3-NHS ester	RCA-MERFISH sgRNA Barcode Library
R44	/5AmMC6/AATTACTGCGGACGA	Sulfo-Cy5-NHS ester	RCA-MERFISH sgRNA Barcode Library
R45	/5AmMC6/ACCACGTACCGCCTT	Sulfo-Cy7-NHS ester	RCA-MERFISH sgRNA Barcode Library
R46	/5AmMC6/ACGACATGCGAGAAA	Sulfo-Cy3-NHS ester	RCA-MERFISH sgRNA Barcode Library
R47	/5AmMC6/AAGTCATCGAAGCGT	Sulfo-Cy5-NHS ester	RCA-MERFISH sgRNA Barcode Library
R48	/5AmMC6/GGCACAAGCCGATAT	Sulfo-Cy7-NHS ester	RCA-MERFISH sgRNA Barcode Library
R61	/5AmMC6/AGAGACGTTCGTGAA	Sulfo-Cy3-NHS ester	RCA MERFISH Abundant RNA FISH Probe
R62	/5AmMC6/GCGCAGCTAATCAGA	Sulfo-Cy5-NHS ester	RCA MERFISH Abundant RNA FISH Probe
R63	/5AmMC6/GCAGGCATCGGATAT	Sulfo-Cy7-NHS ester	RCA MERFISH Abundant RNA FISH Probe
R77	/5AmMC6/GTATAGCGCCAACAG	Sulfo-Cy5-NHS ester	RCA MERFISH Abundant RNA FISH Probe
R97	/5AmMC6/ATCTCAATCCGCCTC	Sulfo-Cy3-NHS ester	RCA-MERFISH Oligo-Antibody
R103	/5AmMC6/TAAGTAACCGAGGCG	Sulfo-Cy3-NHS ester	RCA-MERFISH Oligo-Antibody
R106	/5AmMC6/AATACCGCGTGGATT	Sulfo-Cy3-NHS ester	RCA-MERFISH Oligo-Antibody
R108	/5AmMC6/CGCTTCGAATACTGG	Sulfo-Cy7-NHS ester	RCA-MERFISH Oligo-Antibody
R109	/5AmMC6/ATGCAGCGTAGGAAA	Sulfo-Cy3-NHS ester	RCA-MERFISH Oligo-Antibody
R118	/5AmMC6/TGCGACTACATAGCA	Sulfo-Cy3-NHS ester	RCA-MERFISH Oligo-Antibody
R119	/5AmMC6/GGACAAGTAGAACCG	Sulfo-Cy5-NHS ester	RCA-MERFISH Oligo-Antibody
R125	/5AmMC6/CAGCAAGCGATGTAC	Sulfo-Cy5-NHS ester	RCA-MERFISH Oligo-Antibody
R127	/5AmMC6/CATCGCCAAGGGTAA	Sulfo-Cy3-NHS ester	RCA-MERFISH Oligo-Antibody
R134	/5AmMC6/ACCTTACTGGGACGT	Sulfo-Cy5-NHS ester	RCA-MERFISH Oligo-Antibody
R136	/5AmMC6/ACGATCTCGTTGTAC	Sulfo-Cy3-NHS ester	RCA-MERFISH Oligo-Antibody
R138	/5AmMC6/ATCACAATCGCGGTA	Sulfo-Cy7-NHS ester	RCA-MERFISH Oligo-Antibody
R141	/5AmMC6/GAGCATACACCTCGA	Sulfo-Cy7-NHS ester	RCA-MERFISH Oligo-Antibody
R143	/5AmMC6/AACTATGGAACGGCA	Sulfo-Cy5-NHS ester	RCA-MERFISH Oligo-Antibody

## Sheet: mRNA probes
gene_id	transcript_id	shift	target_sequence	barcode	target_sequence_rc_left	target_sequence_rc_right	target_sequence_rc_right_GC	target_sequence_rc_right_Tm	target_sequence_rc_left_GC	target_sequence_rc_left_Tm	splintr_probe	splintr_probe_with_primers
B4galt6	ENSMUST00000070080.6	1384	AAAGACTGCAAGCCCAGATGGAAGGTGGCAGTTCTCATCCCCTTCCGTAACCGCCATGAA	100100000000100010000	CTGCCACCTTCCATCTGGGCTTGCAGTCTTT	TTCATGGCGGTTACGGAAGGGGATGAGAA	51.724137931034484	71.50945038571308	54.83870967741935	74.15588568696984	CTGCCACCTTCCATCTGGGCTTGCAGTCTTTtaACTTCAGCTGCCCCGGGTGAAGAtaTGCCACTCGGATATTtCTAAGGACATCGACAtTGCTTAGTCAACGAGtCGCGGCTTAGTAGTTtTTCATGGCGGTTACGGAAGGGGATGAGAA	CGGCTCGCAGCGTGTAAACGgtatccatgtacCTGCCACCTTCCATCTGGGCTTGCAGTCTTTtaACTTCAGCTGCCCCGGGTGAAGAtaTGCCACTCGGATATTtCTAAGGACATCGACAtTGCTTAGTCAACGAGtCGCGGCTTAGTAGTTtTTCATGGCGGTTACGGAAGGGGATGAGAAcgtatgatggcCCGCCGGTGATCCTGAAATG
B4galt6	ENSMUST00000070080.6	4312	TGAATAGTGACCTGGGTATGTTTCCATGGATGACAGTTTTGCCTAGTTACCATGACCACG	100100000000100010000	TCCATGGAAACATACCCAGGTCACTATTCA	CGTGGTCATGGTAACTAGGCAAAACTGTCA	46.666666666666664	69.14241196109447	43.333333333333336	67.71895951904503	TCCATGGAAACATACCCAGGTCACTATTCAtaACTTCAGCTGCCCCGGGTGAAGAtaTGCCACTCGGATATTtCTAAGGACATCGACAtTGCTTAGTCAACGAGtCGCGGCTTAGTAGTTtCGTGGTCATGGTAACTAGGCAAAACTGTCA	CGGCTCGCAGCGTGTAAACGgtatccatgtacTCCATGGAAACATACCCAGGTCACTATTCAtaACTTCAGCTGCCCCGGGTGAAGAtaTGCCACTCGGATATTtCTAAGGACATCGACAtTGCTTAGTCAACGAGtCGCGGCTTAGTAGTTtCGTGGTCATGGTAACTAGGCAAAACTGTCAcgtatgatggcCCGCCGGTGATCCTGAAATG
B4galt6	ENSMUST00000070080.6	2731	TCCTGCCACGATTACCTGTTTTGTTTTGTCTATTTTTTCCCTTGCTTGCAGTCTCATCAG	100100000000100010000	TAGACAAAACAAAACAGGTAATCGTGGCAGGA	CTGATGAGACTGCAAGCAAGGGAAAAAA	42.857142857142854	66.6528	40.625	69.03787949971377	TAGACAAAACAAAACAGGTAATCGTGGCAGGAtaACTTCAGCTGCCCCGGGTGAAGAtaTGCCACTCGGATATTtCTAAGGACATCGACAtTGCTTAGTCAACGAGtCGCGGCTTAGTAGTTtCTGATGAGACTGCAAGCAAGGGAAAAAA	CGGCTCGCAGCGTGTAAACGgtatccatgtacTAGACAAAACAAAACAGGTAATCGTGGCAGGAtaACTTCAGCTGCCCCGGGTGAAGAtaTGCCACTCGGATATTtCTAAGGACATCGACAtTGCTTAGTCAACGAGtCGCGGCTTAGTAGTTtCTGATGAGACTGCAAGCAAGGGAAAAAAcgtatgatggcCCGCCGGTGATCCTGAAATG
B4galt6	ENSMUST00000070080.6	3760	TGCACCGGAGAAGACAGATGCCCTGTTGTGACAGCAATCTCTCCGTGTTTATTCTTAGAA	100100000000100010000	CAACAGGGCATCTGTCTTCTCCGGTGCA	TTCTAAGAATAAACACGGAGAGATTGCTGTCA	37.5	66.77236454828812	57.142857142857146	72.4354	CAACAGGGCATCTGTCTTCTCCGGTGCAtaACTTCAGCTGCCCCGGGTGAAGAtaTGCCACTCGGATATTtCTAAGGACATCGACAtTGCTTAGTCAACGAGtCGCGGCTTAGTAGTTtTTCTAAGAATAAACACGGAGAGATTGCTGTCA	CGGCTCGCAGCGTGTAAACGgtatccatgtacCAACAGGGCATCTGTCTTCTCCGGTGCAtaACTTCAGCTGCCCCGGGTGAAGAtaTGCCACTCGGATATTtCTAAGGACATCGACAtTGCTTAGTCAACGAGtCGCGGCTTAGTAGTTtTTCTAAGAATAAACACGGAGAGATTGCTGTCAcgtatgatggcCCGCCGGTGATCCTGAAATG
B4galt6	ENSMUST00000070080.6	2643	GGTGTTCAGCTTTAGACCTTCAGCCTCATGGCAGGAGGCACGGTCCTCTGAGGGCTTCGA	100100000000100010000	TGCCATGAGGCTGAAGGTCTAAAGCTGAACACC	TCGAAGCCCTCAGAGGACCGTGCCTCC	66.66666666666667	74.89880981095445	51.515151515151516	73.50980206406587	TGCCATGAGGCTGAAGGTCTAAAGCTGAACACCtaACTTCAGCTGCCCCGGGTGAAGAtaTGCCACTCGGATATTtCTAAGGACATCGACAtTGCTTAGTCAACGAGtCGCGGCTTAGTAGTTtTCGAAGCCCTCAGAGGACCGTGCCTCC	CGGCTCGCAGCGTGTAAACGgtatccatgtacTGCCATGAGGCTGAAGGTCTAAAGCTGAACACCtaACTTCAGCTGCCCCGGGTGAAGAtaTGCCACTCGGATATTtCTAAGGACATCGACAtTGCTTAGTCAACGAGtCGCGGCTTAGTAGTTtTCGAAGCCCTCAGAGGACCGTGCCTCCcgtatgatggcCCGCCGGTGATCCTGAAATG
B4galt6	ENSMUST00000070080.6	1774	ATCAACGGCTTTCCCAATGCCTTCTGGGGATGGGGAGGCGAGGACGATGACCTTTGGAAC	100100000000100010000	ATCCCCAGAAGGCATTGGGAAAGCCGTTGAT	GTTCCAAAGGTCATCGTCCTCGCCTCCCC	62.06896551724138	73.92614257766945	51.61290322580645	73.79549000492597	ATCCCCAGAAGGCATTGGGAAAGCCGTTGATtaACTTCAGCTGCCCCGGGTGAAGAtaTGCCACTCGGATATTtCTAAGGACATCGACAtTGCTTAGTCAACGAGtCGCGGCTTAGTAGTTtGTTCCAAAGGTCATCGTCCTCGCCTCCCC	CGGCTCGCAGCGTGTAAACGgtatccatgtacATCCCCAGAAGGCATTGGGAAAGCCGTTGATtaACTTCAGCTGCCCCGGGTGAAGAtaTGCCACTCGGATATTtCTAAGGACATCGACAtTGCTTAGTCAACGAGtCGCGGCTTAGTAGTTtGTTCCAAAGGTCATCGTCCTCGCCTCCCCcgtatgatggcCCGCCGGTGATCCTGAAATG
B4galt6	ENSMUST00000070080.6	916	CTACTGGCAGGGCAGAGGAAGATGTCTGCGCTCAAGCGGATGATGCGGGTCTCCAATCGC	100100000000100010000	CGCAGACATCTTCCTCTGCCCTGCCAGTAG	GCGATTGGAGACCCGCATCATCCGCTTGAG	60	74.51218650446077	60	73.57574292608268	CGCAGACATCTTCCTCTGCCCTGCCAGTAGtaACTTCAGCTGCCCCGGGTGAAGAtaTGCCACTCGGATATTtCTAAGGACATCGACAtTGCTTAGTCAACGAGtCGCGGCTTAGTAGTTtGCGATTGGAGACCCGCATCATCCGCTTGAG	CGGCTCGCAGCGTGTAAACGgtatccatgtacCGCAGACATCTTCCTCTGCCCTGCCAGTAGtaACTTCAGCTGCCCCGGGTGAAGAtaTGCCACTCGGATATTtCTAAGGACATCGACAtTGCTTAGTCAACGAGtCGCGGCTTAGTAGTTtGCGATTGGAGACCCGCATCATCCGCTTGAGcgtatgatggcCCGCCGGTGATCCTGAAATG
B4galt6	ENSMUST00000070080.6	4844	CCCTTGAGATGGCTCAGGGTGTAAAGGTGCCTGCACCAAGCCTGACAACCTGCATTTGAT	100100000000100010000	GGCACCTTTACACCCTGAGCCATCTCAAGGG	ATCAAATGCAGGTTGTCAGGCTTGGTGCA	48.275862068965516	71.54711460517524	58.064516129032256	73.80408663945406	GGCACCTTTACACCCTGAGCCATCTCAAGGGtaACTTCAGCTGCCCCGGGTGAAGAtaTGCCACTCGGATATTtCTAAGGACATCGACAtTGCTTAGTCAACGAGtCGCGGCTTAGTAGTTtATCAAATGCAGGTTGTCAGGCTTGGTGCA	CGGCTCGCAGCGTGTAAACGgtatccatgtacGGCACCTTTACACCCTGAGCCATCTCAAGGGtaACTTCAGCTGCCCCGGGTGAAGAtaTGCCACTCGGATATTtCTAAGGACATCGACAtTGCTTAGTCAACGAGtCGCGGCTTAGTAGTTtATCAAATGCAGGTTGTCAGGCTTGGTGCAcgtatgatggcCCGCCGGTGATCCTGAAATG
Fstl1	ENSMUST00000114763.3	1430	ACGAGAGGCAACTAAGGAAACAGCATCGGGTTGGCAGAGGAGCAGAGGCAGGTTTGAATG	001001100000000010000	CCCGATGCTGTTTCCTTAGTTGCCTCTCGT	CATTCAAACCTGCCTCTGCTCCTCTGCCAA	53.333333333333336	72.59259840652027	53.333333333333336	72.12748597211782	CCCGATGCTGTTTCCTTAGTTGCCTCTCGTtaACTTCAGCTGCCCCGGGTGAAGAtaCGAGAGTCAACGACAtACGTGTAACAGACGCtTCAACGTACCCACAAtCGCGGCTTAGTAGTTtCATTCAAACCTGCCTCTGCTCCTCTGCCAA	CGGCTCGCAGCGTGTAAACGgtatccatgtacCCCGATGCTGTTTCCTTAGTTGCCTCTCGTtaACTTCAGCTGCCCCGGGTGAAGAtaCGAGAGTCAACGACAtACGTGTAACAGACGCtTCAACGTACCCACAAtCGCGGCTTAGTAGTTtCATTCAAACCTGCCTCTGCTCCTCTGCCAAcgtatgatggcCCGCCGGTGATCCTGAAATG
Fstl1	ENSMUST00000114763.3	1186	ACCAAAGAGATCTAAGAAGAGGCACAGAGCACCGTGTCCGGAGCCCAGCGCCTCCTCTTC	001001100000000010000	GGTGCTCTGTGCCTCTTCTTAGATCTCTTTGGT	GAAGAGGAGGCGCTGGGCTCCGGACAC	70.37037037037037	75.90365848082695	48.484848484848484	71.28862540401059	GGTGCTCTGTGCCTCTTCTTAGATCTCTTTGGTtaACTTCAGCTGCCCCGGGTGAAGAtaCGAGAGTCAACGACAtACGTGTAACAGACGCtTCAACGTACCCACAAtCGCGGCTTAGTAGTTtGAAGAGGAGGCGCTGGGCTCCGGACAC	CGGCTCGCAGCGTGTAAACGgtatccatgtacGGTGCTCTGTGCCTCTTCTTAGATCTCTTTGGTtaACTTCAGCTGCCCCGGGTGAAGAtaCGAGAGTCAACGACAtACGTGTAACAGACGCtTCAACGTACCCACAAtCGCGGCTTAGTAGTTtGAAGAGGAGGCGCTGGGCTCCGGACACcgtatgatggcCCGCCGGTGATCCTGAAATG
Fstl1	ENSMUST00000114763.3	3145	AACACTGAGTACCAGAGGGCAAGCCCACATTCCTCTTCTGCTACTTCAGTGTAACTAGGG	001001100000000010000	AATGTGGGCTTGCCCTCTGGTACTCAGTGTT	CCCTAGTTACACTGAAGTAGCAGAAGAGG	48.275862068965516	66.24697627352543	51.61290322580645	73.19908262112438	AATGTGGGCTTGCCCTCTGGTACTCAGTGTTtaACTTCAGCTGCCCCGGGTGAAGAtaCGAGAGTCAACGACAtACGTGTAACAGACGCtTCAACGTACCCACAAtCGCGGCTTAGTAGTTtCCCTAGTTACACTGAAGTAGCAGAAGAGG	CGGCTCGCAGCGTGTAAACGgtatccatgtacAATGTGGGCTTGCCCTCTGGTACTCAGTGTTtaACTTCAGCTGCCCCGGGTGAAGAtaCGAGAGTCAACGACAtACGTGTAACAGACGCtTCAACGTACCCACAAtCGCGGCTTAGTAGTTtCCCTAGTTACACTGAAGTAGCAGAAGAGGcgtatgatggcCCGCCGGTGATCCTGAAATG
Fstl1	ENSMUST00000114763.3	804	AGCCATCAACATCACCACTTATGCAGATCAGGAGAACAACAAACTGCTCAGAAGCCTCTG	001001100000000010000	CCTGATCTGCATAAGTGGTGATGTTGATGGCT	CAGAGGCTTCTGAGCAGTTTGTTGTTCT	46.42857142857143	67.70639005368895	46.875	70.59581995250034	CCTGATCTGCATAAGTGGTGATGTTGATGGCTtaACTTCAGCTGCCCCGGGTGAAGAtaCGAGAGTCAACGACAtACGTGTAACAGACGCtTCAACGTACCCACAAtCGCGGCTTAGTAGTTtCAGAGGCTTCTGAGCAGTTTGTTGTTCT	CGGCTCGCAGCGTGTAAACGgtatccatgtacCCTGATCTGCATAAGTGGTGATGTTGATGGCTtaACTTCAGCTGCCCCGGGTGAAGAtaCGAGAGTCAACGACAtACGTGTAACAGACGCtTCAACGTACCCACAAtCGCGGCTTAGTAGTTtCAGAGGCTTCTGAGCAGTTTGTTGTTCTcgtatgatggcCCGCCGGTGATCCTGAAATG
Fstl1	ENSMUST00000114763.3	991	TATGCAGATGGAGCTGAGACTGAGGTGGACTGCAATCGCTGTGTCTGTTCCTGTGGCCAC	001001100000000010000	CAGTCCACCTCAGTCTCAGCTCCATCTGCATA	GTGGCCACAGGAACAGACACAGCGATTG	57.142857142857146	71.81677528750208	53.125	72.31853037599723	CAGTCCACCTCAGTCTCAGCTCCATCTGCATAtaACTTCAGCTGCCCCGGGTGAAGAtaCGAGAGTCAACGACAtACGTGTAACAGACGCtTCAACGTACCCACAAtCGCGGCTTAGTAGTTtGTGGCCACAGGAACAGACACAGCGATTG	CGGCTCGCAGCGTGTAAACGgtatccatgtacCAGTCCACCTCAGTCTCAGCTCCATCTGCATAtaACTTCAGCTGCCCCGGGTGAAGAtaCGAGAGTCAACGACAtACGTGTAACAGACGCtTCAACGTACCCACAAtCGCGGCTTAGTAGTTtGTGGCCACAGGAACAGACACAGCGATTGcgtatgatggcCCGCCGGTGATCCTGAAATG
Fstl1	ENSMUST00000114763.3	3331	GTTGAGATTTGCATGGGACCAACACGCAGGATTACATCTTCTTCAGTTCCTAGAGTCCTC	001001100000000010000	TGCGTGTTGGTCCCATGCAAATCTCAAC	GAGGACTCTAGGAACTGAAGAAGATGTAATCC	43.75	66.30762444952427	50	70.36788187631385	TGCGTGTTGGTCCCATGCAAATCTCAACtaACTTCAGCTGCCCCGGGTGAAGAtaCGAGAGTCAACGACAtACGTGTAACAGACGCtTCAACGTACCCACAAtCGCGGCTTAGTAGTTtGAGGACTCTAGGAACTGAAGAAGATGTAATCC	CGGCTCGCAGCGTGTAAACGgtatccatgtacTGCGTGTTGGTCCCATGCAAATCTCAACtaACTTCAGCTGCCCCGGGTGAAGAtaCGAGAGTCAACGACAtACGTGTAACAGACGCtTCAACGTACCCACAAtCGCGGCTTAGTAGTTtGAGGACTCTAGGAACTGAAGAAGATGTAATCCcgtatgatggcCCGCCGGTGATCCTGAAATG
Fstl1	ENSMUST00000114763.3	2532	ACTGGGTATGAGGACTTCATGGTCACTCTGCCCAGGAAGAGAGCGTGAAGGACAACTAGC	001001100000000010000	GCAGAGTGACCATGAAGTCCTCATACCCAGT	GCTAGTTGTCCTTCACGCTCTCTTCCTGG	55.172413793103445	70.43327703065319	51.61290322580645	71.169	GCAGAGTGACCATGAAGTCCTCATACCCAGTtaACTTCAGCTGCCCCGGGTGAAGAtaCGAGAGTCAACGACAtACGTGTAACAGACGCtTCAACGTACCCACAAtCGCGGCTTAGTAGTTtGCTAGTTGTCCTTCACGCTCTCTTCCTGG	CGGCTCGCAGCGTGTAAACGgtatccatgtacGCAGAGTGACCATGAAGTCCTCATACCCAGTtaACTTCAGCTGCCCCGGGTGAAGAtaCGAGAGTCAACGACAtACGTGTAACAGACGCtTCAACGTACCCACAAtCGCGGCTTAGTAGTTtGCTAGTTGTCCTTCACGCTCTCTTCCTGGcgtatgatggcCCGCCGGTGATCCTGAAATG
Fstl1	ENSMUST00000114763.3	2140	AAGCACAAGAGGCCCCTCAGACAGAAGCCACAGGACAAAGCATCTTCATAGACAGCTGTT	001001100000000010000	GTGGCTTCTGTCTGAGGGGCCTCTTGTGCTT	AACAGCTGTCTATGAAGATGCTTTGTCCT	41.37931034482759	66.86809487693688	58.064516129032256	75.12752585414665	GTGGCTTCTGTCTGAGGGGCCTCTTGTGCTTtaACTTCAGCTGCCCCGGGTGAAGAtaCGAGAGTCAACGACAtACGTGTAACAGACGCtTCAACGTACCCACAAtCGCGGCTTAGTAGTTtAACAGCTGTCTATGAAGATGCTTTGTCCT	CGGCTCGCAGCGTGTAAACGgtatccatgtacGTGGCTTCTGTCTGAGGGGCCTCTTGTGCTTtaACTTCAGCTGCCCCGGGTGAAGAtaCGAGAGTCAACGACAtACGTGTAACAGACGCtTCAACGTACCCACAAtCGCGGCTTAGTAGTTtAACAGCTGTCTATGAAGATGCTTTGTCCTcgtatgatggcCCGCCGGTGATCCTGAAATG
Csf1r	ENSMUST00000115268.4	334	TGGGACCTACCGTTGTACCGAGCTTGAAGACCCCATGGCAGGCAGTACCACCATCCACTT	000001010000001100000	GGGTCTTCAAGCTCGGTACAACGGTAGGTCCCA	AAGTGGATGGTGGTACTGCCTGCCATG	55.55555555555556	70.82767964306242	57.57575757575758	75.38322527885293	GGGTCTTCAAGCTCGGTACAACGGTAGGTCCCAtaACTTCAGCTGCCCCGGGTGAAGAtaACGTGTAACAGACGCtCGGAAAGTGACAACCtCACGAAGCAGCATACtACCTACTAAAGCGCCtAAGTGGATGGTGGTACTGCCTGCCATG	CGGCTCGCAGCGTGTAAACGgtatccatgtacGGGTCTTCAAGCTCGGTACAACGGTAGGTCCCAtaACTTCAGCTGCCCCGGGTGAAGAtaACGTGTAACAGACGCtCGGAAAGTGACAACCtCACGAAGCAGCATACtACCTACTAAAGCGCCtAAGTGGATGGTGGTACTGCCTGCCATGcgtatgatggcCCGCCGGTGATCCTGAAATG
Csf1r	ENSMUST00000115268.4	2102	CTACTCAACTTTCTCCGAAGGAAGGCCGAGGCTATGCTAGGACCCAGCCTGAGTCCTGGT	000001010000001100000	AGCCTCGGCCTTCCTTCGGAGAAAGTTGAGTAG	ACCAGGACTCAGGCTGGGTCCTAGCAT	59.25925925925926	72.42085535426764	54.54545454545455	74.1088	AGCCTCGGCCTTCCTTCGGAGAAAGTTGAGTAGtaACTTCAGCTGCCCCGGGTGAAGAtaACGTGTAACAGACGCtCGGAAAGTGACAACCtCACGAAGCAGCATACtACCTACTAAAGCGCCtACCAGGACTCAGGCTGGGTCCTAGCAT	CGGCTCGCAGCGTGTAAACGgtatccatgtacAGCCTCGGCCTTCCTTCGGAGAAAGTTGAGTAGtaACTTCAGCTGCCCCGGGTGAAGAtaACGTGTAACAGACGCtCGGAAAGTGACAACCtCACGAAGCAGCATACtACCTACTAAAGCGCCtACCAGGACTCAGGCTGGGTCCTAGCATcgtatgatggcCCGCCGGTGATCCTGAAATG
Csf1r	ENSMUST00000115268.4	2629	GGAGATCTTCTCGCTTGGTCTGAACCCCTACCCCGGCATCCTAGTGAACAACAAGTTCTA	000001010000001100000	TAGGGGTTCAGACCAAGCGAGAAGATCTCC	TAGAACTTGTTGTTCACTAGGATGCCGGGG	50	70.11972375828333	53.333333333333336	70.83740575806962	TAGGGGTTCAGACCAAGCGAGAAGATCTCCtaACTTCAGCTGCCCCGGGTGAAGAtaACGTGTAACAGACGCtCGGAAAGTGACAACCtCACGAAGCAGCATACtACCTACTAAAGCGCCtTAGAACTTGTTGTTCACTAGGATGCCGGGG	CGGCTCGCAGCGTGTAAACGgtatccatgtacTAGGGGTTCAGACCAAGCGAGAAGATCTCCtaACTTCAGCTGCCCCGGGTGAAGAtaACGTGTAACAGACGCtCGGAAAGTGACAACCtCACGAAGCAGCATACtACCTACTAAAGCGCCtTAGAACTTGTTGTTCACTAGGATGCCGGGGcgtatgatggcCCGCCGGTGATCCTGAAATG
Csf1r	ENSMUST00000115268.4	1768	TAGCTACACCTTCATTGACCCTACTCAGTTGCCCTACAATGAGAAGTGGGAGTTCCCTCG	000001010000001100000	GCAACTGAGTAGGGTCAATGAAGGTGTAGCTA	CGAGGGAACTCCCACTTCTCATTGTAGG	53.57142857142857	68.34624994726965	46.875	69.73412423771919	GCAACTGAGTAGGGTCAATGAAGGTGTAGCTAtaACTTCAGCTGCCCCGGGTGAAGAtaACGTGTAACAGACGCtCGGAAAGTGACAACCtCACGAAGCAGCATACtACCTACTAAAGCGCCtCGAGGGAACTCCCACTTCTCATTGTAGG	CGGCTCGCAGCGTGTAAACGgtatccatgtacGCAACTGAGTAGGGTCAATGAAGGTGTAGCTAtaACTTCAGCTGCCCCGGGTGAAGAtaACGTGTAACAGACGCtCGGAAAGTGACAACCtCACGAAGCAGCATACtACCTACTAAAGCGCCtCGAGGGAACTCCCACTTCTCATTGTAGGcgtatgatggcCCGCCGGTGATCCTGAAATG
Csf1r	ENSMUST00000115268.4	1438	TTGGAATGACACCCACCCTGAAGTCCTGAGTCAGAAGCCCTTCGACAAAGTGATCATTCA	000001010000001100000	GACTCAGGACTTCAGGGTGGGTGTCATTCCAA	TGAATGATCACTTTGTCGAAGGGCTTCT	42.857142857142854	66.94863697925518	53.125	72.86695270628303	GACTCAGGACTTCAGGGTGGGTGTCATTCCAAtaACTTCAGCTGCCCCGGGTGAAGAtaACGTGTAACAGACGCtCGGAAAGTGACAACCtCACGAAGCAGCATACtACCTACTAAAGCGCCtTGAATGATCACTTTGTCGAAGGGCTTCT	CGGCTCGCAGCGTGTAAACGgtatccatgtacGACTCAGGACTTCAGGGTGGGTGTCATTCCAAtaACTTCAGCTGCCCCGGGTGAAGAtaACGTGTAACAGACGCtCGGAAAGTGACAACCtCACGAAGCAGCATACtACCTACTAAAGCGCCtTGAATGATCACTTTGTCGAAGGGCTTCTcgtatgatggcCCGCCGGTGATCCTGAAATG
Csf1r	ENSMUST00000115268.4	2693	CTGGTGAAGGATGGATACCAAATGGCCCAGCCTGTATTTGCACCGAAGAACATATACAGC	000001010000001100000	TGGGCCATTTGGTATCCATCCTTCACCAG	GCTGTATATGTTCTTCGGTGCAAATACAGGC	45.16129032258065	68.50541739781823	51.724137931034484	70.51446526161578	TGGGCCATTTGGTATCCATCCTTCACCAGtaACTTCAGCTGCCCCGGGTGAAGAtaACGTGTAACAGACGCtCGGAAAGTGACAACCtCACGAAGCAGCATACtACCTACTAAAGCGCCtGCTGTATATGTTCTTCGGTGCAAATACAGGC	CGGCTCGCAGCGTGTAAACGgtatccatgtacTGGGCCATTTGGTATCCATCCTTCACCAGtaACTTCAGCTGCCCCGGGTGAAGAtaACGTGTAACAGACGCtCGGAAAGTGACAACCtCACGAAGCAGCATACtACCTACTAAAGCGCCtGCTGTATATGTTCTTCGGTGCAAATACAGGCcgtatgatggcCCGCCGGTGATCCTGAAATG
Csf1r	ENSMUST00000115268.4	2206	GAAGAAATATGTGCGCAGGGACAGTGGCTTCTCCAGTCAGGGTGTAGACACCTACGTGGA	000001010000001100000	AGCCACTGTCCCTGCGCACATATTTCTTC	TCCACGTAGGTGTCTACACCCTGACTGGAGA	54.83870967741935	72.7411	51.724137931034484	71.14024686157421	AGCCACTGTCCCTGCGCACATATTTCTTCtaACTTCAGCTGCCCCGGGTGAAGAtaACGTGTAACAGACGCtCGGAAAGTGACAACCtCACGAAGCAGCATACtACCTACTAAAGCGCCtTCCACGTAGGTGTCTACACCCTGACTGGAGA	CGGCTCGCAGCGTGTAAACGgtatccatgtacAGCCACTGTCCCTGCGCACATATTTCTTCtaACTTCAGCTGCCCCGGGTGAAGAtaACGTGTAACAGACGCtCGGAAAGTGACAACCtCACGAAGCAGCATACtACCTACTAAAGCGCCtTCCACGTAGGTGTCTACACCCTGACTGGAGAcgtatgatggcCCGCCGGTGATCCTGAAATG
Csf1r	ENSMUST00000115268.4	266	TACTGGACCTTGGACCCTGAATCTCCCGGAAGCACCCTGACCACAAGAAACGCGACCTTC	000001010000001100000	GCTTCCGGGAGATTCAGGGTCCAAGGTCCAGTA	GAAGGTCGCGTTTCTTGTGGTCAGGGT	55.55555555555556	71.02938677518745	57.57575757575758	75.22844894441863	GCTTCCGGGAGATTCAGGGTCCAAGGTCCAGTAtaACTTCAGCTGCCCCGGGTGAAGAtaACGTGTAACAGACGCtCGGAAAGTGACAACCtCACGAAGCAGCATACtACCTACTAAAGCGCCtGAAGGTCGCGTTTCTTGTGGTCAGGGT	CGGCTCGCAGCGTGTAAACGgtatccatgtacGCTTCCGGGAGATTCAGGGTCCAAGGTCCAGTAtaACTTCAGCTGCCCCGGGTGAAGAtaACGTGTAACAGACGCtCGGAAAGTGACAACCtCACGAAGCAGCATACtACCTACTAAAGCGCCtGAAGGTCGCGTTTCTTGTGGTCAGGGTcgtatgatggcCCGCCGGTGATCCTGAAATG
Ifi44	ENSMUST00000029671.9	637	AAAGAAAGACAAGAGGCATTGCTGTGTTACATAGTAATTTACTGCAGGCCCTGAGAGACT	001010000010001000000	TGTAACACAGCAATGCCTCTTGTCTTTCTTT	AGTCTCTCAGGGCCTGCAGTAAATTACTA	44.827586206896555	67.18621548740327	38.70967741935484	67.95637892878733	TGTAACACAGCAATGCCTCTTGTCTTTCTTTtaACTTCAGCTGCCCCGGGTGAAGAtaCGAGAGTCAACGACAtTCTCATGTATCGCCTtGTACCAGTACGCAGCtCACGAAGCAGCATACtAGTCTCTCAGGGCCTGCAGTAAATTACTA	CGGCTCGCAGCGTGTAAACGgtatccatgtacTGTAACACAGCAATGCCTCTTGTCTTTCTTTtaACTTCAGCTGCCCCGGGTGAAGAtaCGAGAGTCAACGACAtTCTCATGTATCGCCTtGTACCAGTACGCAGCtCACGAAGCAGCATACtAGTCTCTCAGGGCCTGCAGTAAATTACTAcgtatgatggcCCGCCGGTGATCCTGAAATG
Ifi44	ENSMUST00000029671.9	2468	CTGGGAATGGACTTCTCATCTGACTAACTTGCAGTCTGACTCCATATCCTGAGTTTTGCC	001010000010001000000	CAAGTTAGTCAGATGAGAAGTCCATTCCCAG	GGCAAAACTCAGGATATGGAGTCAGACTG	48.275862068965516	67.32946240461388	45.16129032258065	67.10934733981185	CAAGTTAGTCAGATGAGAAGTCCATTCCCAGtaACTTCAGCTGCCCCGGGTGAAGAtaCGAGAGTCAACGACAtTCTCATGTATCGCCTtGTACCAGTACGCAGCtCACGAAGCAGCATACtGGCAAAACTCAGGATATGGAGTCAGACTG	CGGCTCGCAGCGTGTAAACGgtatccatgtacCAAGTTAGTCAGATGAGAAGTCCATTCCCAGtaACTTCAGCTGCCCCGGGTGAAGAtaCGAGAGTCAACGACAtTCTCATGTATCGCCTtGTACCAGTACGCAGCtCACGAAGCAGCATACtGGCAAAACTCAGGATATGGAGTCAGACTGcgtatgatggcCCGCCGGTGATCCTGAAATG
Ifi44	ENSMUST00000029671.9	778	ACTCAGTCAAGTCTGTGTTCAAGGGCAGCATCACACACCAGATCTTGGTGGGCTGTGATG	001010000010001000000	TGCTGCCCTTGAACACAGACTTGACTGAGT	CATCACAGCCCACCAAGATCTGGTGTGTGA	53.333333333333336	72.1103	50	71.81846992050481	TGCTGCCCTTGAACACAGACTTGACTGAGTtaACTTCAGCTGCCCCGGGTGAAGAtaCGAGAGTCAACGACAtTCTCATGTATCGCCTtGTACCAGTACGCAGCtCACGAAGCAGCATACtCATCACAGCCCACCAAGATCTGGTGTGTGA	CGGCTCGCAGCGTGTAAACGgtatccatgtacTGCTGCCCTTGAACACAGACTTGACTGAGTtaACTTCAGCTGCCCCGGGTGAAGAtaCGAGAGTCAACGACAtTCTCATGTATCGCCTtGTACCAGTACGCAGCtCACGAAGCAGCATACtCATCACAGCCCACCAAGATCTGGTGTGTGAcgtatgatggcCCGCCGGTGATCCTGAAATG
Ifi44	ENSMUST00000029671.9	906	TTTATTCTGTGTGACTCACTGGGGCTGGGTGAGAATGCCGGCTTGCACACAGATGATGTA	001010000010001000000	CCCAGCCCCAGTGAGTCACACAGAATAAA	TACATCATCTGTGTGCAAGCCGGCATTCTCA	48.38709677419355	72.08858380681534	51.724137931034484	70.31492025692825	CCCAGCCCCAGTGAGTCACACAGAATAAAtaACTTCAGCTGCCCCGGGTGAAGAtaCGAGAGTCAACGACAtTCTCATGTATCGCCTtGTACCAGTACGCAGCtCACGAAGCAGCATACtTACATCATCTGTGTGCAAGCCGGCATTCTCA	CGGCTCGCAGCGTGTAAACGgtatccatgtacCCCAGCCCCAGTGAGTCACACAGAATAAAtaACTTCAGCTGCCCCGGGTGAAGAtaCGAGAGTCAACGACAtTCTCATGTATCGCCTtGTACCAGTACGCAGCtCACGAAGCAGCATACtTACATCATCTGTGTGCAAGCCGGCATTCTCAcgtatgatggcCCGCCGGTGATCCTGAAATG
Ifi44	ENSMUST00000029671.9	149	GCTCTTTAAGAGGGCTTTTCCACTAGACTGAAGTATGGCCATGAGAACTCGTTTGACATG	001010000010001000000	TCAGTCTAGTGGAAAAGCCCTCTTAAAGAGC	CATGTCAAACGAGTTCTCATGGCCATACT	44.827586206896555	67.51180812851493	45.16129032258065	68.31173706995281	TCAGTCTAGTGGAAAAGCCCTCTTAAAGAGCtaACTTCAGCTGCCCCGGGTGAAGAtaCGAGAGTCAACGACAtTCTCATGTATCGCCTtGTACCAGTACGCAGCtCACGAAGCAGCATACtCATGTCAAACGAGTTCTCATGGCCATACT	CGGCTCGCAGCGTGTAAACGgtatccatgtacTCAGTCTAGTGGAAAAGCCCTCTTAAAGAGCtaACTTCAGCTGCCCCGGGTGAAGAtaCGAGAGTCAACGACAtTCTCATGTATCGCCTtGTACCAGTACGCAGCtCACGAAGCAGCATACtCATGTCAAACGAGTTCTCATGGCCATACTcgtatgatggcCCGCCGGTGATCCTGAAATG
Ifi44	ENSMUST00000029671.9	523	AGAAAGCTGTGATTGTAAGTTCAGCAATCTGTAAAATGCTCCAACTGACTGCTCGCAATA	001010000010001000000	ACAGATTGCTGAACTTACAATCACAGCTTTCT	TATTGCGAGCAGTCAGTTGGAGCATTTT	42.857142857142854	67.82002345285434	37.5	67.6909	ACAGATTGCTGAACTTACAATCACAGCTTTCTtaACTTCAGCTGCCCCGGGTGAAGAtaCGAGAGTCAACGACAtTCTCATGTATCGCCTtGTACCAGTACGCAGCtCACGAAGCAGCATACtTATTGCGAGCAGTCAGTTGGAGCATTTT	CGGCTCGCAGCGTGTAAACGgtatccatgtacACAGATTGCTGAACTTACAATCACAGCTTTCTtaACTTCAGCTGCCCCGGGTGAAGAtaCGAGAGTCAACGACAtTCTCATGTATCGCCTtGTACCAGTACGCAGCtCACGAAGCAGCATACtTATTGCGAGCAGTCAGTTGGAGCATTTTcgtatgatggcCCGCCGGTGATCCTGAAATG
Ifi44	ENSMUST00000029671.9	360	GTTATTGGCATGTACCTGAAAGAGGGCTTCCAGGGAAAAGATGTTTCTATCACCATTTTT	001010000010001000000	AGCCCTCTTTCAGGTACATGCCAATAAC	AAAAATGGTGATAGAAACATCTTTTCCCTGGA	34.375	66.02103514910078	46.42857142857143	67.2779	AGCCCTCTTTCAGGTACATGCCAATAACtaACTTCAGCTGCCCCGGGTGAAGAtaCGAGAGTCAACGACAtTCTCATGTATCGCCTtGTACCAGTACGCAGCtCACGAAGCAGCATACtAAAAATGGTGATAGAAACATCTTTTCCCTGGA	CGGCTCGCAGCGTGTAAACGgtatccatgtacAGCCCTCTTTCAGGTACATGCCAATAACtaACTTCAGCTGCCCCGGGTGAAGAtaCGAGAGTCAACGACAtTCTCATGTATCGCCTtGTACCAGTACGCAGCtCACGAAGCAGCATACtAAAAATGGTGATAGAAACATCTTTTCCCTGGAcgtatgatggcCCGCCGGTGATCCTGAAATG
Ifi44	ENSMUST00000029671.9	2543	GGCGTGCAGGGTTCTAGACAAGATGAGCTTAGTTCTGCTTGCTTCTCACTAAAAACCCAC	001010000010001000000	ACTAAGCTCATCTTGTCTAGAACCCTGCACGCC	GTGGGTTTTTAGTGAGAAGCAAGCAGA	44.44444444444444	66.02984815200506	51.515151515151516	72.93	ACTAAGCTCATCTTGTCTAGAACCCTGCACGCCtaACTTCAGCTGCCCCGGGTGAAGAtaCGAGAGTCAACGACAtTCTCATGTATCGCCTtGTACCAGTACGCAGCtCACGAAGCAGCATACtGTGGGTTTTTAGTGAGAAGCAAGCAGA	CGGCTCGCAGCGTGTAAACGgtatccatgtacACTAAGCTCATCTTGTCTAGAACCCTGCACGCCtaACTTCAGCTGCCCCGGGTGAAGAtaCGAGAGTCAACGACAtTCTCATGTATCGCCTtGTACCAGTACGCAGCtCACGAAGCAGCATACtGTGGGTTTTTAGTGAGAAGCAAGCAGAcgtatgatggcCCGCCGGTGATCCTGAAATG
Vcam1	ENSMUST00000029574.13	721	CGGTCAAGTGTTTGGCTCCAGACATTTACCCAGTTTACAGGCTGGAGATTGATCTGTTCA	010000000000110000010	GTAAATGTCTGGAGCCAAACACTTGACCG	TGAACAGATCAATCTCCAGCCTGTAAACTGG	45.16129032258065	68.70846026025549	48.275862068965516	68.43915778910167	GTAAATGTCTGGAGCCAAACACTTGACCGtaACTTCAGCTGCCCCGGGTGAAGAtaGCATAACATGTCGCAtTGCTTAGTCAACGAGtTAAATCGATGCCGTGtCCACCTTGCGATAAGtTGAACAGATCAATCTCCAGCCTGTAAACTGG	CGGCTCGCAGCGTGTAAACGgtatccatgtacGTAAATGTCTGGAGCCAAACACTTGACCGtaACTTCAGCTGCCCCGGGTGAAGAtaGCATAACATGTCGCAtTGCTTAGTCAACGAGtTAAATCGATGCCGTGtCCACCTTGCGATAAGtTGAACAGATCAATCTCCAGCCTGTAAACTGGcgtatgatggcCCGCCGGTGATCCTGAAATG
Vcam1	ENSMUST00000029574.13	1675	TTTTGGAGGAAATGGGCATAAAGTCCCTAGAGACCAAAATTTTGGAAACGACCTTCATCC	010000000000110000010	TAGGGACTTTATGCCCATTTCCTCCAAAA	GGATGAAGGTCGTTTCCAAAATTTTGGTCTC	41.935483870967744	67.41106703189803	41.37931034482759	66.76518595777998	TAGGGACTTTATGCCCATTTCCTCCAAAAtaACTTCAGCTGCCCCGGGTGAAGAtaGCATAACATGTCGCAtTGCTTAGTCAACGAGtTAAATCGATGCCGTGtCCACCTTGCGATAAGtGGATGAAGGTCGTTTCCAAAATTTTGGTCTC	CGGCTCGCAGCGTGTAAACGgtatccatgtacTAGGGACTTTATGCCCATTTCCTCCAAAAtaACTTCAGCTGCCCCGGGTGAAGAtaGCATAACATGTCGCAtTGCTTAGTCAACGAGtTAAATCGATGCCGTGtCCACCTTGCGATAAGtGGATGAAGGTCGTTTCCAAAATTTTGGTCTCcgtatgatggcCCGCCGGTGATCCTGAAATG
Vcam1	ENSMUST00000029574.13	1391	GGTGGTAAGGAATGAGGGGGCCAAATCCACGCTTGTGTTGAGCTCTGTGGGTTTTGAGGA	010000000000110000010	CGTGGATTTGGCCCCCTCATTCCTTACCACC	TCCTCAAAACCCACAGAGCTCAACACAAG	48.275862068965516	69.2884	58.064516129032256	74.06882777009105	CGTGGATTTGGCCCCCTCATTCCTTACCACCtaACTTCAGCTGCCCCGGGTGAAGAtaGCATAACATGTCGCAtTGCTTAGTCAACGAGtTAAATCGATGCCGTGtCCACCTTGCGATAAGtTCCTCAAAACCCACAGAGCTCAACACAAG	CGGCTCGCAGCGTGTAAACGgtatccatgtacCGTGGATTTGGCCCCCTCATTCCTTACCACCtaACTTCAGCTGCCCCGGGTGAAGAtaGCATAACATGTCGCAtTGCTTAGTCAACGAGtTAAATCGATGCCGTGtCCACCTTGCGATAAGtTCCTCAAAACCCACAGAGCTCAACACAAGcgtatgatggcCCGCCGGTGATCCTGAAATG
Vcam1	ENSMUST00000029574.13	1087	TTTTCTGGGGCAGGAAGTTAGATAATGAAGTTCTCCAGCTTCTCTCAGGAAATGCCACCC	010000000000110000010	ACTTCATTATCTAACTTCCTGCCCCAGAAAA	GGGTGGCATTTCCTGAGAGAAGCTGGAGA	55.172413793103445	71.70460855345482	38.70967741935484	66.7517	ACTTCATTATCTAACTTCCTGCCCCAGAAAAtaACTTCAGCTGCCCCGGGTGAAGAtaGCATAACATGTCGCAtTGCTTAGTCAACGAGtTAAATCGATGCCGTGtCCACCTTGCGATAAGtGGGTGGCATTTCCTGAGAGAAGCTGGAGA	CGGCTCGCAGCGTGTAAACGgtatccatgtacACTTCATTATCTAACTTCCTGCCCCAGAAAAtaACTTCAGCTGCCCCGGGTGAAGAtaGCATAACATGTCGCAtTGCTTAGTCAACGAGtTAAATCGATGCCGTGtCCACCTTGCGATAAGtGGGTGGCATTTCCTGAGAGAAGCTGGAGAcgtatgatggcCCGCCGGTGATCCTGAAATG
Vcam1	ENSMUST00000029574.13	2379	GGAAAAGAACATAACAAGAACTATTTTTCGCCCGAACTCCTTGCACTCTACTGCGCATCT	010000000000110000010	GGGCGAAAAATAGTTCTTGTTATGTTCTTTTCC	AGATGCGCAGTAGAGTGCAAGGAGTTC	51.851851851851855	68.86551401544199	36.36363636363637	66.27931405683796	GGGCGAAAAATAGTTCTTGTTATGTTCTTTTCCtaACTTCAGCTGCCCCGGGTGAAGAtaGCATAACATGTCGCAtTGCTTAGTCAACGAGtTAAATCGATGCCGTGtCCACCTTGCGATAAGtAGATGCGCAGTAGAGTGCAAGGAGTTC	CGGCTCGCAGCGTGTAAACGgtatccatgtacGGGCGAAAAATAGTTCTTGTTATGTTCTTTTCCtaACTTCAGCTGCCCCGGGTGAAGAtaGCATAACATGTCGCAtTGCTTAGTCAACGAGtTAAATCGATGCCGTGtCCACCTTGCGATAAGtAGATGCGCAGTAGAGTGCAAGGAGTTCcgtatgatggcCCGCCGGTGATCCTGAAATG
Vcam1	ENSMUST00000029574.13	1508	CCAGGTGGAGGTCTACTCATTCCCTGAAGATCCAGTAATTAAAATGAGTGGGCCACTTGT	010000000000110000010	TCTTCAGGGAATGAGTAGACCTCCACCTGG	ACAAGTGGCCCACTCATTTTAATTACTGGA	40	67.19886004914463	53.333333333333336	70.4579	TCTTCAGGGAATGAGTAGACCTCCACCTGGtaACTTCAGCTGCCCCGGGTGAAGAtaGCATAACATGTCGCAtTGCTTAGTCAACGAGtTAAATCGATGCCGTGtCCACCTTGCGATAAGtACAAGTGGCCCACTCATTTTAATTACTGGA	CGGCTCGCAGCGTGTAAACGgtatccatgtacTCTTCAGGGAATGAGTAGACCTCCACCTGGtaACTTCAGCTGCCCCGGGTGAAGAtaGCATAACATGTCGCAtTGCTTAGTCAACGAGtTAAATCGATGCCGTGtCCACCTTGCGATAAGtACAAGTGGCCCACTCATTTTAATTACTGGAcgtatgatggcCCGCCGGTGATCCTGAAATG
Vcam1	ENSMUST00000029574.13	77	GACTTCAGCCCAGAAAGCAGCTGAAGGGGTTAACGTGGGGACTTGGCTGGCTGTCAGTTA	010000000000110000010	AACCCCTTCAGCTGCTTTCTGGGCTGAAGTC	TAACTGACAGCCAGCCAAGTCCCCACGTT	55.172413793103445	73.48404621966603	54.83870967741935	73.9439	AACCCCTTCAGCTGCTTTCTGGGCTGAAGTCtaACTTCAGCTGCCCCGGGTGAAGAtaGCATAACATGTCGCAtTGCTTAGTCAACGAGtTAAATCGATGCCGTGtCCACCTTGCGATAAGtTAACTGACAGCCAGCCAAGTCCCCACGTT	CGGCTCGCAGCGTGTAAACGgtatccatgtacAACCCCTTCAGCTGCTTTCTGGGCTGAAGTCtaACTTCAGCTGCCCCGGGTGAAGAtaGCATAACATGTCGCAtTGCTTAGTCAACGAGtTAAATCGATGCCGTGtCCACCTTGCGATAAGtTAACTGACAGCCAGCCAAGTCCCCACGTTcgtatgatggcCCGCCGGTGATCCTGAAATG
Vcam1	ENSMUST00000029574.13	1808	CAAACAGAGGCAGAGTGTACAGCCTCTTTATGTCAACGTTGCCCCCAAGGAAACCACCAT	010000000000110000010	ACATAAAGAGGCTGTACACTCTGCCTCTGTTTG	ATGGTGGTTTCCTTGGGGGCAACGTTG	55.55555555555556	71.88445336069236	45.45454545454545	70.25101202808094	ACATAAAGAGGCTGTACACTCTGCCTCTGTTTGtaACTTCAGCTGCCCCGGGTGAAGAtaGCATAACATGTCGCAtTGCTTAGTCAACGAGtTAAATCGATGCCGTGtCCACCTTGCGATAAGtATGGTGGTTTCCTTGGGGGCAACGTTG	CGGCTCGCAGCGTGTAAACGgtatccatgtacACATAAAGAGGCTGTACACTCTGCCTCTGTTTGtaACTTCAGCTGCCCCGGGTGAAGAtaGCATAACATGTCGCAtTGCTTAGTCAACGAGtTAAATCGATGCCGTGtCCACCTTGCGATAAGtATGGTGGTTTCCTTGGGGGCAACGTTGcgtatgatggcCCGCCGGTGATCCTGAAATG
Klrg1	ENSMUST00000032207.9	624	AGGTCCTATACTGATGGATGCCACTGTGTCCTGAGCCTCGGATCTGCCACATGTCTTTAA	000010001000000010001	ACACAGTGGCATCCATCAGTATAGGACCT	TTAAAGACATGTGGCAGATCCGAGGCTCAGG	51.61290322580645	71.7631	48.275862068965516	68.97336900483725	ACACAGTGGCATCCATCAGTATAGGACCTtaACTTCAGCTGCCCCGGGTGAAGAtaTCTCATGTATCGCCTtAAAGCAAATTCGCCGtCGCGGCTTAGTAGTTtCGCTATAAAGGGTCGtTTAAAGACATGTGGCAGATCCGAGGCTCAGG	CGGCTCGCAGCGTGTAAACGgtatccatgtacACACAGTGGCATCCATCAGTATAGGACCTtaACTTCAGCTGCCCCGGGTGAAGAtaTCTCATGTATCGCCTtAAAGCAAATTCGCCGtCGCGGCTTAGTAGTTtCGCTATAAAGGGTCGtTTAAAGACATGTGGCAGATCCGAGGCTCAGGcgtatgatggcCCGCCGGTGATCCTGAAATG
Klrg1	ENSMUST00000032207.9	993	ACCCCTGCCGCATTCAGTAACACGTTCCATAGACATCAACAAGACAGAAAGACGCAAACA	000010001000000010001	GGAACGTGTTACTGAATGCGGCAGGGGT	TGTTTGCGTCTTTCTGTCTTGTTGATGTCTAT	37.5	67.63524361228167	57.142857142857146	72.84844837361157	GGAACGTGTTACTGAATGCGGCAGGGGTtaACTTCAGCTGCCCCGGGTGAAGAtaTCTCATGTATCGCCTtAAAGCAAATTCGCCGtCGCGGCTTAGTAGTTtCGCTATAAAGGGTCGtTGTTTGCGTCTTTCTGTCTTGTTGATGTCTAT	CGGCTCGCAGCGTGTAAACGgtatccatgtacGGAACGTGTTACTGAATGCGGCAGGGGTtaACTTCAGCTGCCCCGGGTGAAGAtaTCTCATGTATCGCCTtAAAGCAAATTCGCCGtCGCGGCTTAGTAGTTtCGCTATAAAGGGTCGtTGTTTGCGTCTTTCTGTCTTGTTGATGTCTATcgtatgatggcCCGCCGGTGATCCTGAAATG
Klrg1	ENSMUST00000032207.9	892	ATGGATACCCACCCTGCAGATAGCCACCCTGGCTCTCTCATCCCTTCCTCTGCCATCTCT	000010001000000010001	CAGGGTGGCTATCTGCAGGGTGGGTATCCAT	AGAGATGGCAGAGGAAGGGATGAGAGAGC	55.172413793103445	70.74940948117029	58.064516129032256	74.275	CAGGGTGGCTATCTGCAGGGTGGGTATCCATtaACTTCAGCTGCCCCGGGTGAAGAtaTCTCATGTATCGCCTtAAAGCAAATTCGCCGtCGCGGCTTAGTAGTTtCGCTATAAAGGGTCGtAGAGATGGCAGAGGAAGGGATGAGAGAGC	CGGCTCGCAGCGTGTAAACGgtatccatgtacCAGGGTGGCTATCTGCAGGGTGGGTATCCATtaACTTCAGCTGCCCCGGGTGAAGAtaTCTCATGTATCGCCTtAAAGCAAATTCGCCGtCGCGGCTTAGTAGTTtCGCTATAAAGGGTCGtAGAGATGGCAGAGGAAGGGATGAGAGAGCcgtatgatggcCCGCCGGTGATCCTGAAATG
Klrg1	ENSMUST00000032207.9	64	GGTAGAGATGGCTGACAGCTCTATCTATTCAACACTAGAGCTGCCGGAGGCACCTCAAGT	000010001000000010001	GTTGAATAGATAGAGCTGTCAGCCATCTCTACC	ACTTGAGGTGCCTCCGGCAGCTCTAGT	59.25925925925926	72.90824207104072	45.45454545454545	68.1755	GTTGAATAGATAGAGCTGTCAGCCATCTCTACCtaACTTCAGCTGCCCCGGGTGAAGAtaTCTCATGTATCGCCTtAAAGCAAATTCGCCGtCGCGGCTTAGTAGTTtCGCTATAAAGGGTCGtACTTGAGGTGCCTCCGGCAGCTCTAGT	CGGCTCGCAGCGTGTAAACGgtatccatgtacGTTGAATAGATAGAGCTGTCAGCCATCTCTACCtaACTTCAGCTGCCCCGGGTGAAGAtaTCTCATGTATCGCCTtAAAGCAAATTCGCCGtCGCGGCTTAGTAGTTtCGCTATAAAGGGTCGtACTTGAGGTGCCTCCGGCAGCTCTAGTcgtatgatggcCCGCCGGTGATCCTGAAATG
Klrg1	ENSMUST00000032207.9	736	TGCCAAACCTGTTATGATATGCCATTAGACAGAGGATTAGCATACCTTTCTGGGGGTTGG	000010001000000010001	TCTGTCTAATGGCATATCATAACAGGTTTGGCA	CCAACCCCCAGAAAGGTATGCTAATCC	51.851851851851855	67.2566	39.39393939393939	68.54598388427115	TCTGTCTAATGGCATATCATAACAGGTTTGGCAtaACTTCAGCTGCCCCGGGTGAAGAtaTCTCATGTATCGCCTtAAAGCAAATTCGCCGtCGCGGCTTAGTAGTTtCGCTATAAAGGGTCGtCCAACCCCCAGAAAGGTATGCTAATCC	CGGCTCGCAGCGTGTAAACGgtatccatgtacTCTGTCTAATGGCATATCATAACAGGTTTGGCAtaACTTCAGCTGCCCCGGGTGAAGAtaTCTCATGTATCGCCTtAAAGCAAATTCGCCGtCGCGGCTTAGTAGTTtCGCTATAAAGGGTCGtCCAACCCCCAGAAAGGTATGCTAATCCcgtatgatggcCCGCCGGTGATCCTGAAATG
Klrg1	ENSMUST00000032207.9	548	CAGAGGTGCGGTGCCATTCACAGAAATGGCCTCCAAGCCTCCAGTTGTGAAGTTGCTTTG	000010001000000010001	AGGCCATTTCTGTGAATGGCACCGCACCTCTG	CAAAGCAACTTCACAACTGGAGGCTTGG	50	69.0004	56.25	75.70726737809338	AGGCCATTTCTGTGAATGGCACCGCACCTCTGtaACTTCAGCTGCCCCGGGTGAAGAtaTCTCATGTATCGCCTtAAAGCAAATTCGCCGtCGCGGCTTAGTAGTTtCGCTATAAAGGGTCGtCAAAGCAACTTCACAACTGGAGGCTTGG	CGGCTCGCAGCGTGTAAACGgtatccatgtacAGGCCATTTCTGTGAATGGCACCGCACCTCTGtaACTTCAGCTGCCCCGGGTGAAGAtaTCTCATGTATCGCCTtAAAGCAAATTCGCCGtCGCGGCTTAGTAGTTtCGCTATAAAGGGTCGtCAAAGCAACTTCACAACTGGAGGCTTGGcgtatgatggcCCGCCGGTGATCCTGAAATG
Klrg1	ENSMUST00000032207.9	810	GCTTTTTCCGCGACTGTTTAAGTATTAGGCTAGCCATTTAAAGCCTAAATCTGGGCAAAT	000010001000000010001	AGCCTAATACTTAAACAGTCGCGGAAAAAGC	ATTTGCCCAGATTTAGGCTTTAAATGGCT	37.93103448275862	66.35252427353379	41.935483870967744	68.25349031319291	AGCCTAATACTTAAACAGTCGCGGAAAAAGCtaACTTCAGCTGCCCCGGGTGAAGAtaTCTCATGTATCGCCTtAAAGCAAATTCGCCGtCGCGGCTTAGTAGTTtCGCTATAAAGGGTCGtATTTGCCCAGATTTAGGCTTTAAATGGCT	CGGCTCGCAGCGTGTAAACGgtatccatgtacAGCCTAATACTTAAACAGTCGCGGAAAAAGCtaACTTCAGCTGCCCCGGGTGAAGAtaTCTCATGTATCGCCTtAAAGCAAATTCGCCGtCGCGGCTTAGTAGTTtCGCTATAAAGGGTCGtATTTGCCCAGATTTAGGCTTTAAATGGCTcgtatgatggcCCGCCGGTGATCCTGAAATG
Klrg1	ENSMUST00000032207.9	1271	CGAATGCCTGAAGGACAGGTATGCTGAGCACGCCGACTGGATCATTTTCCACCCACACTG	000010001000000010001	GCGTGCTCAGCATACCTGTCCTTCAGGCATTCG	CAGTGTGGGTGGAAAATGATCCAGTCG	51.851851851851855	67.93633009021306	57.57575757575758	75.53905371602315	GCGTGCTCAGCATACCTGTCCTTCAGGCATTCGtaACTTCAGCTGCCCCGGGTGAAGAtaTCTCATGTATCGCCTtAAAGCAAATTCGCCGtCGCGGCTTAGTAGTTtCGCTATAAAGGGTCGtCAGTGTGGGTGGAAAATGATCCAGTCG	CGGCTCGCAGCGTGTAAACGgtatccatgtacGCGTGCTCAGCATACCTGTCCTTCAGGCATTCGtaACTTCAGCTGCCCCGGGTGAAGAtaTCTCATGTATCGCCTtAAAGCAAATTCGCCGtCGCGGCTTAGTAGTTtCGCTATAAAGGGTCGtCAGTGTGGGTGGAAAATGATCCAGTCGcgtatgatggcCCGCCGGTGATCCTGAAATG
Nfkbia	ENSMUST00000021413.9	1156	AAATGAGAAAGGGTATACTTAGCACCACACCACACAGCGCCTAGACCCAGGCATTTTACT	000001000001001001000	GTGGTGTGGTGCTAAGTATACCCTTTCTCATTT	AGTAAAATGCCTGGGTCTAGGCGCTGT	51.851851851851855	70.16876836465252	42.42424242424242	68.82083207318425	GTGGTGTGGTGCTAAGTATACCCTTTCTCATTTtaACTTCAGCTGCCCCGGGTGAAGAtaACGTGTAACAGACGCtATGATCGTGGACACCtCACGAAGCAGCATACtCGATTTATGAGGCCGtAGTAAAATGCCTGGGTCTAGGCGCTGT	CGGCTCGCAGCGTGTAAACGgtatccatgtacGTGGTGTGGTGCTAAGTATACCCTTTCTCATTTtaACTTCAGCTGCCCCGGGTGAAGAtaACGTGTAACAGACGCtATGATCGTGGACACCtCACGAAGCAGCATACtCGATTTATGAGGCCGtAGTAAAATGCCTGGGTCTAGGCGCTGTcgtatgatggcCCGCCGGTGATCCTGAAATG
Nfkbia	ENSMUST00000021413.9	484	AACCAGCCAGGAATTGCTGAGGCACTTCTGAAAGCTGGCTGTGATCCTGAGCTCCGAGAC	000001000001001001000	TTCAGAAGTGCCTCAGCAATTCCTGGCTGGTT	GTCTCGGAGCTCAGGATCACAGCCAGCT	60.714285714285715	73.18206527420887	50	73.6638	TTCAGAAGTGCCTCAGCAATTCCTGGCTGGTTtaACTTCAGCTGCCCCGGGTGAAGAtaACGTGTAACAGACGCtATGATCGTGGACACCtCACGAAGCAGCATACtCGATTTATGAGGCCGtGTCTCGGAGCTCAGGATCACAGCCAGCT	CGGCTCGCAGCGTGTAAACGgtatccatgtacTTCAGAAGTGCCTCAGCAATTCCTGGCTGGTTtaACTTCAGCTGCCCCGGGTGAAGAtaACGTGTAACAGACGCtATGATCGTGGACACCtCACGAAGCAGCATACtCGATTTATGAGGCCGtGTCTCGGAGCTCAGGATCACAGCCAGCTcgtatgatggcCCGCCGGTGATCCTGAAATG
Nfkbia	ENSMUST00000021413.9	1022	CCTATGATGACTGTGTGTTTGGAGGCCAGCGTCTGACATTATAAGTGGAAAGTGGCAAAA	000001000001001001000	CTGGCCTCCAAACACACAGTCATCATAGG	TTTTGCCACTTTCCACTTATAATGTCAGACG	38.70967741935484	66.61021231575745	51.724137931034484	69.22664859245043	CTGGCCTCCAAACACACAGTCATCATAGGtaACTTCAGCTGCCCCGGGTGAAGAtaACGTGTAACAGACGCtATGATCGTGGACACCtCACGAAGCAGCATACtCGATTTATGAGGCCGtTTTTGCCACTTTCCACTTATAATGTCAGACG	CGGCTCGCAGCGTGTAAACGgtatccatgtacCTGGCCTCCAAACACACAGTCATCATAGGtaACTTCAGCTGCCCCGGGTGAAGAtaACGTGTAACAGACGCtATGATCGTGGACACCtCACGAAGCAGCATACtCGATTTATGAGGCCGtTTTTGCCACTTTCCACTTATAATGTCAGACGcgtatgatggcCCGCCGGTGATCCTGAAATG
Nfkbia	ENSMUST00000021413.9	862	TACCAAGGCTACTCCCCCTACCAGCTTACCTGGGGCCGCCCAAGTACCCGGATACAGCAG	000001000001001001000	CCAGGTAAGCTGGTAGGGGGAGTAGCCTTGGTA	CTGCTGTATCCGGGTACTTGGGCGGCC	66.66666666666667	74.43189916671798	57.57575757575758	74.60568228487062	CCAGGTAAGCTGGTAGGGGGAGTAGCCTTGGTAtaACTTCAGCTGCCCCGGGTGAAGAtaACGTGTAACAGACGCtATGATCGTGGACACCtCACGAAGCAGCATACtCGATTTATGAGGCCGtCTGCTGTATCCGGGTACTTGGGCGGCC	CGGCTCGCAGCGTGTAAACGgtatccatgtacCCAGGTAAGCTGGTAGGGGGAGTAGCCTTGGTAtaACTTCAGCTGCCCCGGGTGAAGAtaACGTGTAACAGACGCtATGATCGTGGACACCtCACGAAGCAGCATACtCGATTTATGAGGCCGtCTGCTGTATCCGGGTACTTGGGCGGCCcgtatgatggcCCGCCGGTGATCCTGAAATG
Nfkbia	ENSMUST00000021413.9	1444	GTGGCATGTGCTTAAAAGTCGCCCCCAACTAAGGTCTGTGTCGCCTTCTTGTAAATGTTG	000001000001001001000	TTAGTTGGGGGCGACTTTTAAGCACATGCCAC	CAACATTTACAAGAAGGCGACACAGACC	46.42857142857143	66.82304710899996	50	72.96898195889707	TTAGTTGGGGGCGACTTTTAAGCACATGCCACtaACTTCAGCTGCCCCGGGTGAAGAtaACGTGTAACAGACGCtATGATCGTGGACACCtCACGAAGCAGCATACtCGATTTATGAGGCCGtCAACATTTACAAGAAGGCGACACAGACC	CGGCTCGCAGCGTGTAAACGgtatccatgtacTTAGTTGGGGGCGACTTTTAAGCACATGCCACtaACTTCAGCTGCCCCGGGTGAAGAtaACGTGTAACAGACGCtATGATCGTGGACACCtCACGAAGCAGCATACtCGATTTATGAGGCCGtCAACATTTACAAGAAGGCGACACAGACCcgtatgatggcCCGCCGGTGATCCTGAAATG
Nfkbia	ENSMUST00000021413.9	1278	ATGTCTCTTAAGGTTCATGTTTGTGGGATTTTTTTTGGGGGGGGGGGAGGTGATTTTCCA	000001000001001001000	AAAAATCCCACAAACATGAACCTTAAGAGACAT	TGGAAAATCACCTCCCCCCCCCCCAAA	59.25925925925926	73.56752365719717	33.333333333333336	66.47785018047028	AAAAATCCCACAAACATGAACCTTAAGAGACATtaACTTCAGCTGCCCCGGGTGAAGAtaACGTGTAACAGACGCtATGATCGTGGACACCtCACGAAGCAGCATACtCGATTTATGAGGCCGtTGGAAAATCACCTCCCCCCCCCCCAAA	CGGCTCGCAGCGTGTAAACGgtatccatgtacAAAAATCCCACAAACATGAACCTTAAGAGACATtaACTTCAGCTGCCCCGGGTGAAGAtaACGTGTAACAGACGCtATGATCGTGGACACCtCACGAAGCAGCATACtCGATTTATGAGGCCGtTGGAAAATCACCTCCCCCCCCCCCAAAcgtatgatggcCCGCCGGTGATCCTGAAATG
Nfkbia	ENSMUST00000021413.9	403	GGTCAGGTGAAGGGAGACCTGGCCTTCCTCAACTTCCAGAACAACCTGCAGCAGACTCCA	000001000001001001000	TTGAGGAAGGCCAGGTCTCCCTTCACCTGACC	TGGAGTCTGCTGCAGGTTGTTCTGGAAG	53.57142857142857	70.639	59.375	75.55490911303224	TTGAGGAAGGCCAGGTCTCCCTTCACCTGACCtaACTTCAGCTGCCCCGGGTGAAGAtaACGTGTAACAGACGCtATGATCGTGGACACCtCACGAAGCAGCATACtCGATTTATGAGGCCGtTGGAGTCTGCTGCAGGTTGTTCTGGAAG	CGGCTCGCAGCGTGTAAACGgtatccatgtacTTGAGGAAGGCCAGGTCTCCCTTCACCTGACCtaACTTCAGCTGCCCCGGGTGAAGAtaACGTGTAACAGACGCtATGATCGTGGACACCtCACGAAGCAGCATACtCGATTTATGAGGCCGtTGGAGTCTGCTGCAGGTTGTTCTGGAAGcgtatgatggcCCGCCGGTGATCCTGAAATG
Nfkbia	ENSMUST00000021413.9	604	GTCTTGACGCAGACCTGCACACCCCAGCATCTCCACTCCGTCCTGCAGGCCACCAACTAC	000001000001001001000	TGCTGGGGTGTGCAGGTCTGCGTCAAGAC	GTAGTTGGTGGCCTGCAGGACGGAGTGGAGA	61.29032258064516	75.88700208499142	62.06896551724138	75.8142	TGCTGGGGTGTGCAGGTCTGCGTCAAGACtaACTTCAGCTGCCCCGGGTGAAGAtaACGTGTAACAGACGCtATGATCGTGGACACCtCACGAAGCAGCATACtCGATTTATGAGGCCGtGTAGTTGGTGGCCTGCAGGACGGAGTGGAGA	CGGCTCGCAGCGTGTAAACGgtatccatgtacTGCTGGGGTGTGCAGGTCTGCGTCAAGACtaACTTCAGCTGCCCCGGGTGAAGAtaACGTGTAACAGACGCtATGATCGTGGACACCtCACGAAGCAGCATACtCGATTTATGAGGCCGtGTAGTTGGTGGCCTGCAGGACGGAGTGGAGAcgtatgatggcCCGCCGGTGATCCTGAAATG
Alas1	ENSMUST00000141118.9	390	GATCGGATCTTAAGACCCTGGCCCGAAACCCCTTCCTATATGCCCAATAAACCCATTTTT	100001010000000001000	GTTTCGGGCCAGGGTCTTAAGATCCGATC	AAAAATGGGTTTATTGGGCATATAGGAAGGG	38.70967741935484	66.28386007977429	55.172413793103445	70.61051794728945	GTTTCGGGCCAGGGTCTTAAGATCCGATCtaACTTCAGCTGCCCCGGGTGAAGAtaTGCCACTCGGATATTtACGTGTAACAGACGCtCGGAAAGTGACAACCtCGATTTATGAGGCCGtAAAAATGGGTTTATTGGGCATATAGGAAGGG	CGGCTCGCAGCGTGTAAACGgtatccatgtacGTTTCGGGCCAGGGTCTTAAGATCCGATCtaACTTCAGCTGCCCCGGGTGAAGAtaTGCCACTCGGATATTtACGTGTAACAGACGCtCGGAAAGTGACAACCtCGATTTATGAGGCCGtAAAAATGGGTTTATTGGGCATATAGGAAGGGcgtatgatggcCCGCCGGTGATCCTGAAATG
Alas1	ENSMUST00000141118.9	3104	ATACCGCCTGCTGTAGGGTTCCCTTCACACTTCTGCCTCAGACCCAGAAGGGGCAGTCAG	100001010000000001000	AGTGTGAAGGGAACCCTACAGCAGGCGGTAT	CTGACTGCCCCTTCTGGGTCTGAGGCAGA	62.06896551724138	74.48956685383695	54.83870967741935	74.07678024616916	AGTGTGAAGGGAACCCTACAGCAGGCGGTATtaACTTCAGCTGCCCCGGGTGAAGAtaTGCCACTCGGATATTtACGTGTAACAGACGCtCGGAAAGTGACAACCtCGATTTATGAGGCCGtCTGACTGCCCCTTCTGGGTCTGAGGCAGA	CGGCTCGCAGCGTGTAAACGgtatccatgtacAGTGTGAAGGGAACCCTACAGCAGGCGGTATtaACTTCAGCTGCCCCGGGTGAAGAtaTGCCACTCGGATATTtACGTGTAACAGACGCtCGGAAAGTGACAACCtCGATTTATGAGGCCGtCTGACTGCCCCTTCTGGGTCTGAGGCAGAcgtatgatggcCCGCCGGTGATCCTGAAATG
Alas1	ENSMUST00000141118.9	1691	TGTCATGGAGACTGTGAAACAGCATGGTGCTGGAGCTGGGGGAACTAGGAATATTTCTGG	100001010000000001000	GCACCATGCTGTTTCACAGTCTCCATGACA	CCAGAAATATTCCTAGTTCCCCCAGCTCCA	50	69.52352767979067	50	71.18674243246357	GCACCATGCTGTTTCACAGTCTCCATGACAtaACTTCAGCTGCCCCGGGTGAAGAtaTGCCACTCGGATATTtACGTGTAACAGACGCtCGGAAAGTGACAACCtCGATTTATGAGGCCGtCCAGAAATATTCCTAGTTCCCCCAGCTCCA	CGGCTCGCAGCGTGTAAACGgtatccatgtacGCACCATGCTGTTTCACAGTCTCCATGACAtaACTTCAGCTGCCCCGGGTGAAGAtaTGCCACTCGGATATTtACGTGTAACAGACGCtCGGAAAGTGACAACCtCGATTTATGAGGCCGtCCAGAAATATTCCTAGTTCCCCCAGCTCCAcgtatgatggcCCGCCGGTGATCCTGAAATG
Alas1	ENSMUST00000141118.9	284	GCCTCTTAGCGCATCTTCTCCTGGGCCATTATATTCTTGGGCCATCCATCCATGCAGCAA	100001010000000001000	TATAATGGCCCAGGAGAAGATGCGCTAAGAGGC	TTGCTGCATGGATGGATGGCCCAAGAA	51.851851851851855	71.17025894609361	51.515151515151516	72.82631035560286	TATAATGGCCCAGGAGAAGATGCGCTAAGAGGCtaACTTCAGCTGCCCCGGGTGAAGAtaTGCCACTCGGATATTtACGTGTAACAGACGCtCGGAAAGTGACAACCtCGATTTATGAGGCCGtTTGCTGCATGGATGGATGGCCCAAGAA	CGGCTCGCAGCGTGTAAACGgtatccatgtacTATAATGGCCCAGGAGAAGATGCGCTAAGAGGCtaACTTCAGCTGCCCCGGGTGAAGAtaTGCCACTCGGATATTtACGTGTAACAGACGCtCGGAAAGTGACAACCtCGATTTATGAGGCCGtTTGCTGCATGGATGGATGGCCCAAGAAcgtatgatggcCCGCCGGTGATCCTGAAATG
Alas1	ENSMUST00000141118.9	2681	GCGAGTTGGGCTGGAACTTAAGCCACATTCGTCAGCTGAATGCAACTTCTGCAGGAGGCC	100001010000000001000	CGAATGTGGCTTAAGTTCCAGCCCAACTCGC	GGCCTCCTGCAGAAGTTGCATTCAGCTGA	55.172413793103445	72.83599467202106	54.83870967741935	73.3253	CGAATGTGGCTTAAGTTCCAGCCCAACTCGCtaACTTCAGCTGCCCCGGGTGAAGAtaTGCCACTCGGATATTtACGTGTAACAGACGCtCGGAAAGTGACAACCtCGATTTATGAGGCCGtGGCCTCCTGCAGAAGTTGCATTCAGCTGA	CGGCTCGCAGCGTGTAAACGgtatccatgtacCGAATGTGGCTTAAGTTCCAGCCCAACTCGCtaACTTCAGCTGCCCCGGGTGAAGAtaTGCCACTCGGATATTtACGTGTAACAGACGCtCGGAAAGTGACAACCtCGATTTATGAGGCCGtGGCCTCCTGCAGAAGTTGCATTCAGCTGAcgtatgatggcCCGCCGGTGATCCTGAAATG
Alas1	ENSMUST00000141118.9	1822	TCTCTTCCTGTTTTGTGGCCAACGACTCCACCCTCTTCACCCTGGCTAAGATGATGCCAG	100001010000000001000	GGGTGGAGTCGTTGGCCACAAAACAGGAAGAGA	CTGGCATCATCTTAGCCAGGGTGAAGA	51.851851851851855	68.36384131754306	54.54545454545455	74.93221797697754	GGGTGGAGTCGTTGGCCACAAAACAGGAAGAGAtaACTTCAGCTGCCCCGGGTGAAGAtaTGCCACTCGGATATTtACGTGTAACAGACGCtCGGAAAGTGACAACCtCGATTTATGAGGCCGtCTGGCATCATCTTAGCCAGGGTGAAGA	CGGCTCGCAGCGTGTAAACGgtatccatgtacGGGTGGAGTCGTTGGCCACAAAACAGGAAGAGAtaACTTCAGCTGCCCCGGGTGAAGAtaTGCCACTCGGATATTtACGTGTAACAGACGCtCGGAAAGTGACAACCtCGATTTATGAGGCCGtCTGGCATCATCTTAGCCAGGGTGAAGAcgtatgatggcCCGCCGGTGATCCTGAAATG
Alas1	ENSMUST00000141118.9	995	GATGATGGAAGTTGGGGCCAAGCCAGCTCCTCGAACCCTGTCCACATCAGCTGTCCACTG	100001010000000001000	GGAGCTGGCTTGGCCCCAACTTCCATCATC	CAGTGGACAGCTGATGTGGACAGGGTTCGA	56.666666666666664	73.2895	60	74.57705664586683	GGAGCTGGCTTGGCCCCAACTTCCATCATCtaACTTCAGCTGCCCCGGGTGAAGAtaTGCCACTCGGATATTtACGTGTAACAGACGCtCGGAAAGTGACAACCtCGATTTATGAGGCCGtCAGTGGACAGCTGATGTGGACAGGGTTCGA	CGGCTCGCAGCGTGTAAACGgtatccatgtacGGAGCTGGCTTGGCCCCAACTTCCATCATCtaACTTCAGCTGCCCCGGGTGAAGAtaTGCCACTCGGATATTtACGTGTAACAGACGCtCGGAAAGTGACAACCtCGATTTATGAGGCCGtCAGTGGACAGCTGATGTGGACAGGGTTCGAcgtatgatggcCCGCCGGTGATCCTGAAATG
Alas1	ENSMUST00000141118.9	3207	CCGCTGCCTCAACCTCACACTTCCCACTGAAAGTCAAGCCTGAAGGAGAGCCCATCTATG	100001010000000001000	TTTCAGTGGGAAGTGTGAGGTTGAGGCAGCGG	CATAGATGGGCTCTCCTTCAGGCTTGAC	53.57142857142857	68.66309828611071	56.25	75.22678828374927	TTTCAGTGGGAAGTGTGAGGTTGAGGCAGCGGtaACTTCAGCTGCCCCGGGTGAAGAtaTGCCACTCGGATATTtACGTGTAACAGACGCtCGGAAAGTGACAACCtCGATTTATGAGGCCGtCATAGATGGGCTCTCCTTCAGGCTTGAC	CGGCTCGCAGCGTGTAAACGgtatccatgtacTTTCAGTGGGAAGTGTGAGGTTGAGGCAGCGGtaACTTCAGCTGCCCCGGGTGAAGAtaTGCCACTCGGATATTtACGTGTAACAGACGCtCGGAAAGTGACAACCtCGATTTATGAGGCCGtCATAGATGGGCTCTCCTTCAGGCTTGACcgtatgatggcCCGCCGGTGATCCTGAAATG
Epcam	ENSMUST00000053577.9	90	AGAGGAAGTTCTCGGTTTGACTTGGTATCCCTTTCGGCTTTCACGTCCAGTCTCGTCCGT	000010101000100000000	AAGGGATACCAAGTCAAACCGAGAACTTCCTCT	ACGGACGAGACTGGACGTGAAAGCCGA	59.25925925925926	73.24031831626985	45.45454545454545	70.77568970430309	AAGGGATACCAAGTCAAACCGAGAACTTCCTCTtaACTTCAGCTGCCCCGGGTGAAGAtaTCTCATGTATCGCCTtTCAACGTACCCACAAtAAAGCAAATTCGCCGtTGCTTAGTCAACGAGtACGGACGAGACTGGACGTGAAAGCCGA	CGGCTCGCAGCGTGTAAACGgtatccatgtacAAGGGATACCAAGTCAAACCGAGAACTTCCTCTtaACTTCAGCTGCCCCGGGTGAAGAtaTCTCATGTATCGCCTtTCAACGTACCCACAAtAAAGCAAATTCGCCGtTGCTTAGTCAACGAGtACGGACGAGACTGGACGTGAAAGCCGAcgtatgatggcCCGCCGGTGATCCTGAAATG
Epcam	ENSMUST00000053577.9	661	GAAAGCAGAAATGACTCACAGCAAGTCTGGGAGGAGGATAAAGCCCGAAGGGGCGATCCA	000010101000100000000	CTCCCAGACTTGCTGTGAGTCATTTCTGCTTTC	TGGATCGCCCCTTCGGGCTTTATCCTC	59.25925925925926	71.9178	48.484848484848484	71.12137724655395	CTCCCAGACTTGCTGTGAGTCATTTCTGCTTTCtaACTTCAGCTGCCCCGGGTGAAGAtaTCTCATGTATCGCCTtTCAACGTACCCACAAtAAAGCAAATTCGCCGtTGCTTAGTCAACGAGtTGGATCGCCCCTTCGGGCTTTATCCTC	CGGCTCGCAGCGTGTAAACGgtatccatgtacCTCCCAGACTTGCTGTGAGTCATTTCTGCTTTCtaACTTCAGCTGCCCCGGGTGAAGAtaTCTCATGTATCGCCTtTCAACGTACCCACAAtAAAGCAAATTCGCCGtTGCTTAGTCAACGAGtTGGATCGCCCCTTCGGGCTTTATCCTCcgtatgatggcCCGCCGGTGATCCTGAAATG
Epcam	ENSMUST00000053577.9	1920	CTGGTACAAACCTGTAATTCTGTACTTGGGAGGTAGAGGTAGGAGGGTTAGCGCTTCCGA	000010101000100000000	CCTCCCAAGTACAGAATTACAGGTTTGTACCAG	TCGGAAGCGCTAACCCTCCTACCTCTA	55.55555555555556	70.01470684911402	45.45454545454545	68.78607170768623	CCTCCCAAGTACAGAATTACAGGTTTGTACCAGtaACTTCAGCTGCCCCGGGTGAAGAtaTCTCATGTATCGCCTtTCAACGTACCCACAAtAAAGCAAATTCGCCGtTGCTTAGTCAACGAGtTCGGAAGCGCTAACCCTCCTACCTCTA	CGGCTCGCAGCGTGTAAACGgtatccatgtacCCTCCCAAGTACAGAATTACAGGTTTGTACCAGtaACTTCAGCTGCCCCGGGTGAAGAtaTCTCATGTATCGCCTtTCAACGTACCCACAAtAAAGCAAATTCGCCGtTGCTTAGTCAACGAGtTCGGAAGCGCTAACCCTCCTACCTCTAcgtatgatggcCCGCCGGTGATCCTGAAATG
Epcam	ENSMUST00000053577.9	1074	TGGACATAGCTGATGTGGCTTACTATTTTGAAAAAGATGTGAAGGGGGAGTCCCTGTTCC	000010101000100000000	TTTCAAAATAGTAAGCCACATCAGCTATGTCCA	GGAACAGGGACTCCCCCTTCACATCTT	55.55555555555556	69.75784588160371	36.36363636363637	67.32226114655361	TTTCAAAATAGTAAGCCACATCAGCTATGTCCAtaACTTCAGCTGCCCCGGGTGAAGAtaTCTCATGTATCGCCTtTCAACGTACCCACAAtAAAGCAAATTCGCCGtTGCTTAGTCAACGAGtGGAACAGGGACTCCCCCTTCACATCTT	CGGCTCGCAGCGTGTAAACGgtatccatgtacTTTCAAAATAGTAAGCCACATCAGCTATGTCCAtaACTTCAGCTGCCCCGGGTGAAGAtaTCTCATGTATCGCCTtTCAACGTACCCACAAtAAAGCAAATTCGCCGtTGCTTAGTCAACGAGtGGAACAGGGACTCCCCCTTCACATCTTcgtatgatggcCCGCCGGTGATCCTGAAATG
Epcam	ENSMUST00000053577.9	1161	TGAACGGAGAGCCGCTCGATCTGGACCCCGGGCAGACTCTGATTTACTACGTTGATGAAA	000010101000100000000	GGGTCCAGATCGAGCGGCTCTCCGTTCA	TTTCATCAACGTAGTAAATCAGAGTCTGCCCG	43.75	68.8896	64.28571428571429	74.87908846644586	GGGTCCAGATCGAGCGGCTCTCCGTTCAtaACTTCAGCTGCCCCGGGTGAAGAtaTCTCATGTATCGCCTtTCAACGTACCCACAAtAAAGCAAATTCGCCGtTGCTTAGTCAACGAGtTTTCATCAACGTAGTAAATCAGAGTCTGCCCG	CGGCTCGCAGCGTGTAAACGgtatccatgtacGGGTCCAGATCGAGCGGCTCTCCGTTCAtaACTTCAGCTGCCCCGGGTGAAGAtaTCTCATGTATCGCCTtTCAACGTACCCACAAtAAAGCAAATTCGCCGtTGCTTAGTCAACGAGtTTTCATCAACGTAGTAAATCAGAGTCTGCCCGcgtatgatggcCCGCCGGTGATCCTGAAATG
Epcam	ENSMUST00000053577.9	804	GGTGTGTCAACACCGCCGGAGTCCGAAGAACCGACAAGGACACGGAGATCACGTGCTCCG	000010101000100000000	GTTCTTCGGACTCCGGCGGTGTTGACACACC	CGGAGCACGTGATCTCCGTGTCCTTGTCG	62.06896551724138	73.96310766783284	61.29032258064516	75.69287537043715	GTTCTTCGGACTCCGGCGGTGTTGACACACCtaACTTCAGCTGCCCCGGGTGAAGAtaTCTCATGTATCGCCTtTCAACGTACCCACAAtAAAGCAAATTCGCCGtTGCTTAGTCAACGAGtCGGAGCACGTGATCTCCGTGTCCTTGTCG	CGGCTCGCAGCGTGTAAACGgtatccatgtacGTTCTTCGGACTCCGGCGGTGTTGACACACCtaACTTCAGCTGCCCCGGGTGAAGAtaTCTCATGTATCGCCTtTCAACGTACCCACAAtAAAGCAAATTCGCCGtTGCTTAGTCAACGAGtCGGAGCACGTGATCTCCGTGTCCTTGTCGcgtatgatggcCCGCCGGTGATCCTGAAATG
Epcam	ENSMUST00000053577.9	1355	GCTGAGATAAAGGAGATGGGTGAGATCCACAGAGAGCTTAATGCCTAGCCGTGCTGAGTG	000010101000100000000	TCTGTGGATCTCACCCATCTCCTTTATCTCAGC	CACTCAGCACGGCTAGGCATTAAGCTC	55.55555555555556	69.57902321308825	48.484848484848484	70.66861847731695	TCTGTGGATCTCACCCATCTCCTTTATCTCAGCtaACTTCAGCTGCCCCGGGTGAAGAtaTCTCATGTATCGCCTtTCAACGTACCCACAAtAAAGCAAATTCGCCGtTGCTTAGTCAACGAGtCACTCAGCACGGCTAGGCATTAAGCTC	CGGCTCGCAGCGTGTAAACGgtatccatgtacTCTGTGGATCTCACCCATCTCCTTTATCTCAGCtaACTTCAGCTGCCCCGGGTGAAGAtaTCTCATGTATCGCCTtTCAACGTACCCACAAtAAAGCAAATTCGCCGtTGCTTAGTCAACGAGtCACTCAGCACGGCTAGGCATTAAGCTCcgtatgatggcCCGCCGGTGATCCTGAAATG
Epcam	ENSMUST00000053577.9	1442	GAAGTGGCAGAAGAGCTCGGACTGCAGATGTATAAACCTGGGGAAGATGAAGACCTGCGA	000010101000100000000	TACATCTGCAGTCCGAGCTCTTCTGCCACTTC	TCGCAGGTCTTCATCTTCCCCAGGTTTA	50	69.50469182284763	53.125	72.94837981820677	TACATCTGCAGTCCGAGCTCTTCTGCCACTTCtaACTTCAGCTGCCCCGGGTGAAGAtaTCTCATGTATCGCCTtTCAACGTACCCACAAtAAAGCAAATTCGCCGtTGCTTAGTCAACGAGtTCGCAGGTCTTCATCTTCCCCAGGTTTA	CGGCTCGCAGCGTGTAAACGgtatccatgtacTACATCTGCAGTCCGAGCTCTTCTGCCACTTCtaACTTCAGCTGCCCCGGGTGAAGAtaTCTCATGTATCGCCTtTCAACGTACCCACAAtAAAGCAAATTCGCCGtTGCTTAGTCAACGAGtTCGCAGGTCTTCATCTTCCCCAGGTTTAcgtatgatggcCCGCCGGTGATCCTGAAATG
Sqle	ENSMUST00000022977.14	1848	TTTACCCACAGTTACCTGAGCACCTGAAGGAGTCATTTCTGGAGGCCTCTCAGAATGGTC	001000000000010010100	ACTCCTTCAGGTGCTCAGGTAACTGTGGGTAAA	GACCATTCTGAGAGGCCTCCAGAAATG	51.851851851851855	67.17035030867851	48.484848484848484	72.24382910607068	ACTCCTTCAGGTGCTCAGGTAACTGTGGGTAAAtaACTTCAGCTGCCCCGGGTGAAGAtaCGAGAGTCAACGACAtTAAATCGATGCCGTGtCGCGGCTTAGTAGTTtGGATCCTGCAATACGtGACCATTCTGAGAGGCCTCCAGAAATG	CGGCTCGCAGCGTGTAAACGgtatccatgtacACTCCTTCAGGTGCTCAGGTAACTGTGGGTAAAtaACTTCAGCTGCCCCGGGTGAAGAtaCGAGAGTCAACGACAtTAAATCGATGCCGTGtCGCGGCTTAGTAGTTtGGATCCTGCAATACGtGACCATTCTGAGAGGCCTCCAGAAATGcgtatgatggcCCGCCGGTGATCCTGAAATG
Sqle	ENSMUST00000022977.14	644	TACATTTTGGGGACATTTTAATCACTGAAGACCTTCCGAGGAAAAAAGACCCCCCCAAGA	001000000000010010100	GGTCTTCAGTGATTAAAATGTCCCCAAAATGTA	TCTTGGGGGGGTCTTTTTTCCTCGGAA	51.851851851851855	69.96930241252358	36.36363636363637	66.51867874684092	GGTCTTCAGTGATTAAAATGTCCCCAAAATGTAtaACTTCAGCTGCCCCGGGTGAAGAtaCGAGAGTCAACGACAtTAAATCGATGCCGTGtCGCGGCTTAGTAGTTtGGATCCTGCAATACGtTCTTGGGGGGGTCTTTTTTCCTCGGAA	CGGCTCGCAGCGTGTAAACGgtatccatgtacGGTCTTCAGTGATTAAAATGTCCCCAAAATGTAtaACTTCAGCTGCCCCGGGTGAAGAtaCGAGAGTCAACGACAtTAAATCGATGCCGTGtCGCGGCTTAGTAGTTtGGATCCTGCAATACGtTCTTGGGGGGGTCTTTTTTCCTCGGAAcgtatgatggcCCGCCGGTGATCCTGAAATG
Sqle	ENSMUST00000022977.14	1031	CAGCTGGAGTCCAAGAAGTGCAGAAAAGAAATCGGTCTTTCAGAAACGACATTAACAGGA	001000000000010010100	TTTCTTTTCTGCACTTCTTGGACTCCAGCTG	TCCTGTTAATGTCGTTTCTGAAAGACCGA	41.37931034482759	66.75578749106944	45.16129032258065	69.56923936599208	TTTCTTTTCTGCACTTCTTGGACTCCAGCTGtaACTTCAGCTGCCCCGGGTGAAGAtaCGAGAGTCAACGACAtTAAATCGATGCCGTGtCGCGGCTTAGTAGTTtGGATCCTGCAATACGtTCCTGTTAATGTCGTTTCTGAAAGACCGA	CGGCTCGCAGCGTGTAAACGgtatccatgtacTTTCTTTTCTGCACTTCTTGGACTCCAGCTGtaACTTCAGCTGCCCCGGGTGAAGAtaCGAGAGTCAACGACAtTAAATCGATGCCGTGtCGCGGCTTAGTAGTTtGGATCCTGCAATACGtTCCTGTTAATGTCGTTTCTGAAAGACCGAcgtatgatggcCCGCCGGTGATCCTGAAATG
Sqle	ENSMUST00000022977.14	2265	CCGGTCCTGTTGGGTTGCTTTCAATATTGTCTCCTCACCCTCTGGTGTTGATTCGACACT	001000000000010010100	CAATATTGAAAGCAACCCAACAGGACCGG	AGTGTCGAATCAACACCAGAGGGTGAGGAGA	51.61290322580645	72.1193	48.275862068965516	68.77088507404693	CAATATTGAAAGCAACCCAACAGGACCGGtaACTTCAGCTGCCCCGGGTGAAGAtaCGAGAGTCAACGACAtTAAATCGATGCCGTGtCGCGGCTTAGTAGTTtGGATCCTGCAATACGtAGTGTCGAATCAACACCAGAGGGTGAGGAGA	CGGCTCGCAGCGTGTAAACGgtatccatgtacCAATATTGAAAGCAACCCAACAGGACCGGtaACTTCAGCTGCCCCGGGTGAAGAtaCGAGAGTCAACGACAtTAAATCGATGCCGTGtCGCGGCTTAGTAGTTtGGATCCTGCAATACGtAGTGTCGAATCAACACCAGAGGGTGAGGAGAcgtatgatggcCCGCCGGTGATCCTGAAATG
Sqle	ENSMUST00000022977.14	2327	TTTTCCGTTGCAATCTACGCCACGTATTTCTGCTTCAAATCAGAGCCGTGGGCTACAAAA	001000000000010010100	CAGAAATACGTGGCGTAGATTGCAACGGAAAA	TTTTGTAGCCCACGGCTCTGATTTGAAG	46.42857142857143	68.02234457101531	43.75	70.14540277453261	CAGAAATACGTGGCGTAGATTGCAACGGAAAAtaACTTCAGCTGCCCCGGGTGAAGAtaCGAGAGTCAACGACAtTAAATCGATGCCGTGtCGCGGCTTAGTAGTTtGGATCCTGCAATACGtTTTTGTAGCCCACGGCTCTGATTTGAAG	CGGCTCGCAGCGTGTAAACGgtatccatgtacCAGAAATACGTGGCGTAGATTGCAACGGAAAAtaACTTCAGCTGCCCCGGGTGAAGAtaCGAGAGTCAACGACAtTAAATCGATGCCGTGtCGCGGCTTAGTAGTTtGGATCCTGCAATACGtTTTTGTAGCCCACGGCTCTGATTTGAAGcgtatgatggcCCGCCGGTGATCCTGAAATG
Sqle	ENSMUST00000022977.14	1263	CAGGAGGCTACCGTGTTCTCCAGGAGCTGGGCCTTGGAGATACAGTAGAAGGTCTCAATG	001000000000010010100	CAGCTCCTGGAGAACACGGTAGCCTCCTG	CATTGAGACCTTCTACTGTATCTCCAAGGCC	48.38709677419355	68.39498352790082	62.06896551724138	73.26302765245816	CAGCTCCTGGAGAACACGGTAGCCTCCTGtaACTTCAGCTGCCCCGGGTGAAGAtaCGAGAGTCAACGACAtTAAATCGATGCCGTGtCGCGGCTTAGTAGTTtGGATCCTGCAATACGtCATTGAGACCTTCTACTGTATCTCCAAGGCC	CGGCTCGCAGCGTGTAAACGgtatccatgtacCAGCTCCTGGAGAACACGGTAGCCTCCTGtaACTTCAGCTGCCCCGGGTGAAGAtaCGAGAGTCAACGACAtTAAATCGATGCCGTGtCGCGGCTTAGTAGTTtGGATCCTGCAATACGtCATTGAGACCTTCTACTGTATCTCCAAGGCCcgtatgatggcCCGCCGGTGATCCTGAAATG
Sqle	ENSMUST00000022977.14	1197	GAAAGGTGACGGTCATCGAGAGAGATTTAAAAGAGCCCGACAGGATAGTTGGGGAGCTGC	001000000000010010100	CTTTTAAATCTCTCTCGATGACCGTCACCTTTC	GCAGCTCCCCAACTATCCTGTCGGGCT	62.96296296296296	73.66464358454556	42.42424242424242	67.80359673626441	CTTTTAAATCTCTCTCGATGACCGTCACCTTTCtaACTTCAGCTGCCCCGGGTGAAGAtaCGAGAGTCAACGACAtTAAATCGATGCCGTGtCGCGGCTTAGTAGTTtGGATCCTGCAATACGtGCAGCTCCCCAACTATCCTGTCGGGCT	CGGCTCGCAGCGTGTAAACGgtatccatgtacCTTTTAAATCTCTCTCGATGACCGTCACCTTTCtaACTTCAGCTGCCCCGGGTGAAGAtaCGAGAGTCAACGACAtTAAATCGATGCCGTGtCGCGGCTTAGTAGTTtGGATCCTGCAATACGtGCAGCTCCCCAACTATCCTGTCGGGCTcgtatgatggcCCGCCGGTGATCCTGAAATG
Sqle	ENSMUST00000022977.14	1369	TGAAGTTCAAATTCCGTACCCACTGTCAGAAACCAACCAAGTGCAGAGTGGAATTGCTTT	001000000000010010100	TTCTGACAGTGGGTACGGAATTTGAACTTCA	AAAGCAATTCCACTCTGCACTTGGTTGGT	44.827586206896555	69.78304235840636	41.935483870967744	68.58736482893102	TTCTGACAGTGGGTACGGAATTTGAACTTCAtaACTTCAGCTGCCCCGGGTGAAGAtaCGAGAGTCAACGACAtTAAATCGATGCCGTGtCGCGGCTTAGTAGTTtGGATCCTGCAATACGtAAAGCAATTCCACTCTGCACTTGGTTGGT	CGGCTCGCAGCGTGTAAACGgtatccatgtacTTCTGACAGTGGGTACGGAATTTGAACTTCAtaACTTCAGCTGCCCCGGGTGAAGAtaCGAGAGTCAACGACAtTAAATCGATGCCGTGtCGCGGCTTAGTAGTTtGGATCCTGCAATACGtAAAGCAATTCCACTCTGCACTTGGTTGGTcgtatgatggcCCGCCGGTGATCCTGAAATG
Il18	ENSMUST00000213916.2	626	ATCTTCACTGTATGAAGGACACTTTCTTGCTTGCCAAAAGGAAGATGATGCTTTCAAACT	000010000010000001010	AGCAAGAAAGTGTCCTTCATACAGTGAAGAT	AGTTTGAAAGCATCATCTTCCTTTTGGCA	37.93103448275862	66.5916	38.70967741935484	66.85078726218632	AGCAAGAAAGTGTCCTTCATACAGTGAAGATtaACTTCAGCTGCCCCGGGTGAAGAtaTCTCATGTATCGCCTtGTACCAGTACGCAGCtCGATTTATGAGGCCGtCCACCTTGCGATAAGtAGTTTGAAAGCATCATCTTCCTTTTGGCA	CGGCTCGCAGCGTGTAAACGgtatccatgtacAGCAAGAAAGTGTCCTTCATACAGTGAAGATtaACTTCAGCTGCCCCGGGTGAAGAtaTCTCATGTATCGCCTtGTACCAGTACGCAGCtCGATTTATGAGGCCGtCCACCTTGCGATAAGtAGTTTGAAAGCATCATCTTCCTTTTGGCAcgtatgatggcCCGCCGGTGATCCTGAAATG
Il18	ENSMUST00000213916.2	265	AGAAAGCCGCCTCAAACCTTCCAAATCACTTCCTCTTGGCCCAGGAACAATGGCTGCCAT	000010000010000001010	GGAAGTGATTTGGAAGGTTTGAGGCGGCTTTCT	ATGGCAGCCATTGTTCCTGGGCCAAGA	55.55555555555556	72.80517915396291	48.484848484848484	72.75390816505069	GGAAGTGATTTGGAAGGTTTGAGGCGGCTTTCTtaACTTCAGCTGCCCCGGGTGAAGAtaTCTCATGTATCGCCTtGTACCAGTACGCAGCtCGATTTATGAGGCCGtCCACCTTGCGATAAGtATGGCAGCCATTGTTCCTGGGCCAAGA	CGGCTCGCAGCGTGTAAACGgtatccatgtacGGAAGTGATTTGGAAGGTTTGAGGCGGCTTTCTtaACTTCAGCTGCCCCGGGTGAAGAtaTCTCATGTATCGCCTtGTACCAGTACGCAGCtCGATTTATGAGGCCGtCCACCTTGCGATAAGtATGGCAGCCATTGTTCCTGGGCCAAGAcgtatgatggcCCGCCGGTGATCCTGAAATG
Il18	ENSMUST00000213916.2	798	ATGCGCCTTGTGATGACCTCGCCTGTATTTCCATAACAGAATACCCGAGGCTGCATGATT	000010000010000001010	AAATACAGGCGAGGTCATCACAAGGCGCAT	AATCATGCAGCCTCGGGTATTCTGTTATGG	46.666666666666664	69.02428070264631	50	72.39974906969547	AAATACAGGCGAGGTCATCACAAGGCGCATtaACTTCAGCTGCCCCGGGTGAAGAtaTCTCATGTATCGCCTtGTACCAGTACGCAGCtCGATTTATGAGGCCGtCCACCTTGCGATAAGtAATCATGCAGCCTCGGGTATTCTGTTATGG	CGGCTCGCAGCGTGTAAACGgtatccatgtacAAATACAGGCGAGGTCATCACAAGGCGCATtaACTTCAGCTGCCCCGGGTGAAGAtaTCTCATGTATCGCCTtGTACCAGTACGCAGCtCGATTTATGAGGCCGtCCACCTTGCGATAAGtAATCATGCAGCCTCGGGTATTCTGTTATGGcgtatgatggcCCGCCGGTGATCCTGAAATG
Il18	ENSMUST00000213916.2	65	TGGTGTGCTGCCTGCATCACACAAAGAGGCTTTGGAAGCCTGCTATAATCCTCAGGCCCC	000010000010000001010	CCTCTTTGTGTGATGCAGGCAGCACACCA	GGGGCCTGAGGATTATAGCAGGCTTCCAAAG	54.83870967741935	72.16866312352323	55.172413793103445	73.12494893067708	CCTCTTTGTGTGATGCAGGCAGCACACCAtaACTTCAGCTGCCCCGGGTGAAGAtaTCTCATGTATCGCCTtGTACCAGTACGCAGCtCGATTTATGAGGCCGtCCACCTTGCGATAAGtGGGGCCTGAGGATTATAGCAGGCTTCCAAAG	CGGCTCGCAGCGTGTAAACGgtatccatgtacCCTCTTTGTGTGATGCAGGCAGCACACCAtaACTTCAGCTGCCCCGGGTGAAGAtaTCTCATGTATCGCCTtGTACCAGTACGCAGCtCGATTTATGAGGCCGtCCACCTTGCGATAAGtGGGGCCTGAGGATTATAGCAGGCTTCCAAAGcgtatgatggcCCGCCGGTGATCCTGAAATG
Il18	ENSMUST00000213916.2	492	GACAGCCTGTGTTCGAGGATATGACTGATATTGATCAAAGTGGAAATGGATCCACCTGAA	000010000010000001010	TCAGTCATATCCTCGAACACAGGCTGTC	TTCAGGTGGATCCATTTCCACTTTGATCAATA	37.5	67.07518371980831	50	68.08084046015153	TCAGTCATATCCTCGAACACAGGCTGTCtaACTTCAGCTGCCCCGGGTGAAGAtaTCTCATGTATCGCCTtGTACCAGTACGCAGCtCGATTTATGAGGCCGtCCACCTTGCGATAAGtTTCAGGTGGATCCATTTCCACTTTGATCAATA	CGGCTCGCAGCGTGTAAACGgtatccatgtacTCAGTCATATCCTCGAACACAGGCTGTCtaACTTCAGCTGCCCCGGGTGAAGAtaTCTCATGTATCGCCTtGTACCAGTACGCAGCtCGATTTATGAGGCCGtCCACCTTGCGATAAGtTTCAGGTGGATCCATTTCCACTTTGATCAATAcgtatgatggcCCGCCGGTGATCCTGAAATG
Il18	ENSMUST00000213916.2	395	GAAAATGGAGACCTGGAATCAGACAACTTTGGCCGACTTCACTGTACAACCGCAGTAATA	000010000010000001010	CCAAAGTTGTCTGATTCCAGGTCTCCATTTTC	TATTACTGCGGTTGTACAGTGAAGTCGG	46.42857142857143	66.89701304854691	43.75	68.3151	CCAAAGTTGTCTGATTCCAGGTCTCCATTTTCtaACTTCAGCTGCCCCGGGTGAAGAtaTCTCATGTATCGCCTtGTACCAGTACGCAGCtCGATTTATGAGGCCGtCCACCTTGCGATAAGtTATTACTGCGGTTGTACAGTGAAGTCGG	CGGCTCGCAGCGTGTAAACGgtatccatgtacCCAAAGTTGTCTGATTCCAGGTCTCCATTTTCtaACTTCAGCTGCCCCGGGTGAAGAtaTCTCATGTATCGCCTtGTACCAGTACGCAGCtCGATTTATGAGGCCGtCCACCTTGCGATAAGtTATTACTGCGGTTGTACAGTGAAGTCGGcgtatgatggcCCGCCGGTGATCCTGAAATG
Il18	ENSMUST00000213916.2	138	CAACTGCAGACTGGCACAGCTGGACCTGGTGGGGGTTCTCTGTGGTTCCATGCTTTCTGG	000010000010000001010	CACCAGGTCCAGCTGTGCCAGTCTGCAGTTG	CCAGAAAGCATGGAACCACAGAGAACCCC	55.172413793103445	71.16544589044298	61.29032258064516	75.84522739572208	CACCAGGTCCAGCTGTGCCAGTCTGCAGTTGtaACTTCAGCTGCCCCGGGTGAAGAtaTCTCATGTATCGCCTtGTACCAGTACGCAGCtCGATTTATGAGGCCGtCCACCTTGCGATAAGtCCAGAAAGCATGGAACCACAGAGAACCCC	CGGCTCGCAGCGTGTAAACGgtatccatgtacCACCAGGTCCAGCTGTGCCAGTCTGCAGTTGtaACTTCAGCTGCCCCGGGTGAAGAtaTCTCATGTATCGCCTtGTACCAGTACGCAGCtCGATTTATGAGGCCGtCCACCTTGCGATAAGtCCAGAAAGCATGGAACCACAGAGAACCCCcgtatgatggcCCGCCGGTGATCCTGAAATG
Il18	ENSMUST00000213916.2	5	CAACGATGAGTACACCAATCCTGTGGTTGGTAAAACAAGCTTGCTTTCACTTCTCCCCTG	000010000010000001010	ACCAACCACAGGATTGGTGTACTCATCGTTG	CAGGGGAGAAGTGAAAGCAAGCTTGTTTT	44.827586206896555	68.46793151500418	48.38709677419355	70.61222095531747	ACCAACCACAGGATTGGTGTACTCATCGTTGtaACTTCAGCTGCCCCGGGTGAAGAtaTCTCATGTATCGCCTtGTACCAGTACGCAGCtCGATTTATGAGGCCGtCCACCTTGCGATAAGtCAGGGGAGAAGTGAAAGCAAGCTTGTTTT	CGGCTCGCAGCGTGTAAACGgtatccatgtacACCAACCACAGGATTGGTGTACTCATCGTTGtaACTTCAGCTGCCCCGGGTGAAGAtaTCTCATGTATCGCCTtGTACCAGTACGCAGCtCGATTTATGAGGCCGtCCACCTTGCGATAAGtCAGGGGAGAAGTGAAAGCAAGCTTGTTTTcgtatgatggcCCGCCGGTGATCCTGAAATG
Timp3	ENSMUST00000020234.14	3871	TCCCTAGGTCATCTGCCACCCACTTTCCAAGACCTTTCTCCTACTCAACCAGGAAGTCAT	000000100100101000000	TCTTGGAAAGTGGGTGGCAGATGACCTAGGGA	ATGACTTCCTGGTTGAGTAGGAGAAAGG	46.42857142857143	66.1082	53.125	73.65634867670417	TCTTGGAAAGTGGGTGGCAGATGACCTAGGGAtaACTTCAGCTGCCCCGGGTGAAGAtaTCAACGTACCCACAAtATATCCGACCGGGATtTGCTTAGTCAACGAGtCACGAAGCAGCATACtATGACTTCCTGGTTGAGTAGGAGAAAGG	CGGCTCGCAGCGTGTAAACGgtatccatgtacTCTTGGAAAGTGGGTGGCAGATGACCTAGGGAtaACTTCAGCTGCCCCGGGTGAAGAtaTCAACGTACCCACAAtATATCCGACCGGGATtTGCTTAGTCAACGAGtCACGAAGCAGCATACtATGACTTCCTGGTTGAGTAGGAGAAAGGcgtatgatggcCCGCCGGTGATCCTGAAATG
Timp3	ENSMUST00000020234.14	3189	AGTGCCCTCCCATATGTATACCCCAACATCTTTTCCATCTTAATCCAGCATCGGGCCATT	000000100100101000000	TGTTGGGGTATACATATGGGAGGGCACT	AATGGCCCGATGCTGGATTAAGATGGAAAAGA	43.75	70.53015819228773	50	69.04052205597225	TGTTGGGGTATACATATGGGAGGGCACTtaACTTCAGCTGCCCCGGGTGAAGAtaTCAACGTACCCACAAtATATCCGACCGGGATtTGCTTAGTCAACGAGtCACGAAGCAGCATACtAATGGCCCGATGCTGGATTAAGATGGAAAAGA	CGGCTCGCAGCGTGTAAACGgtatccatgtacTGTTGGGGTATACATATGGGAGGGCACTtaACTTCAGCTGCCCCGGGTGAAGAtaTCAACGTACCCACAAtATATCCGACCGGGATtTGCTTAGTCAACGAGtCACGAAGCAGCATACtAATGGCCCGATGCTGGATTAAGATGGAAAAGAcgtatgatggcCCGCCGGTGATCCTGAAATG
Timp3	ENSMUST00000020234.14	930	GCTACTACTTGCCTTGTTTTGTGACCTCCAAGAATGAGTGTCTCTGGACCGACATGCTCT	000000100100101000000	TCTTGGAGGTCACAAAACAAGGCAAGTAGTAGC	AGAGCATGTCGGTCCAGAGACACTCAT	51.851851851851855	69.18063310586837	45.45454545454545	70.58450752456986	TCTTGGAGGTCACAAAACAAGGCAAGTAGTAGCtaACTTCAGCTGCCCCGGGTGAAGAtaTCAACGTACCCACAAtATATCCGACCGGGATtTGCTTAGTCAACGAGtCACGAAGCAGCATACtAGAGCATGTCGGTCCAGAGACACTCAT	CGGCTCGCAGCGTGTAAACGgtatccatgtacTCTTGGAGGTCACAAAACAAGGCAAGTAGTAGCtaACTTCAGCTGCCCCGGGTGAAGAtaTCAACGTACCCACAAtATATCCGACCGGGATtTGCTTAGTCAACGAGtCACGAAGCAGCATACtAGAGCATGTCGGTCCAGAGACACTCATcgtatgatggcCCGCCGGTGATCCTGAAATG
Timp3	ENSMUST00000020234.14	1687	AGAGGGAGAGAAGAGACAGACTGTAGGAGTGGGTCTCACAGTTATCCAGCCCTGTGATAC	000000100100101000000	ACTCCTACAGTCTGTCTCTTCTCTCCCTCT	GTATCACAGGGCTGGATAACTGTGAGACCC	53.333333333333336	69.97129046376028	50	68.95473670746946	ACTCCTACAGTCTGTCTCTTCTCTCCCTCTtaACTTCAGCTGCCCCGGGTGAAGAtaTCAACGTACCCACAAtATATCCGACCGGGATtTGCTTAGTCAACGAGtCACGAAGCAGCATACtGTATCACAGGGCTGGATAACTGTGAGACCC	CGGCTCGCAGCGTGTAAACGgtatccatgtacACTCCTACAGTCTGTCTCTTCTCTCCCTCTtaACTTCAGCTGCCCCGGGTGAAGAtaTCAACGTACCCACAAtATATCCGACCGGGATtTGCTTAGTCAACGAGtCACGAAGCAGCATACtGTATCACAGGGCTGGATAACTGTGAGACCCcgtatgatggcCCGCCGGTGATCCTGAAATG
Timp3	ENSMUST00000020234.14	1552	GTTGGCAGAAGTCCAACTGTTTCCCAATCAGTCAAAGGCAGCAAGCAGACAGACGCCAGG	000000100100101000000	CTGATTGGGAAACAGTTGGACTTCTGCCAAC	CCTGGCGTCTGTCTGCTTGCTGCCTTTGA	58.62068965517241	74.59123574880994	48.38709677419355	70.17951650298068	CTGATTGGGAAACAGTTGGACTTCTGCCAACtaACTTCAGCTGCCCCGGGTGAAGAtaTCAACGTACCCACAAtATATCCGACCGGGATtTGCTTAGTCAACGAGtCACGAAGCAGCATACtCCTGGCGTCTGTCTGCTTGCTGCCTTTGA	CGGCTCGCAGCGTGTAAACGgtatccatgtacCTGATTGGGAAACAGTTGGACTTCTGCCAACtaACTTCAGCTGCCCCGGGTGAAGAtaTCAACGTACCCACAAtATATCCGACCGGGATtTGCTTAGTCAACGAGtCACGAAGCAGCATACtCCTGGCGTCTGTCTGCTTGCTGCCTTTGAcgtatgatggcCCGCCGGTGATCCTGAAATG
Timp3	ENSMUST00000020234.14	3335	GCAGAACCAATGGCCCCAGTCGGCTTTTGAGGTCTTGGTGAGAAGTACTGGCCACGAAAG	000000100100101000000	CTCAAAAGCCGACTGGGGCCATTGGTTCTGC	CTTTCGTGGCCAGTACTTCTCACCAAGAC	51.724137931034484	69.28677506021614	58.064516129032256	75.02394551849909	CTCAAAAGCCGACTGGGGCCATTGGTTCTGCtaACTTCAGCTGCCCCGGGTGAAGAtaTCAACGTACCCACAAtATATCCGACCGGGATtTGCTTAGTCAACGAGtCACGAAGCAGCATACtCTTTCGTGGCCAGTACTTCTCACCAAGAC	CGGCTCGCAGCGTGTAAACGgtatccatgtacCTCAAAAGCCGACTGGGGCCATTGGTTCTGCtaACTTCAGCTGCCCCGGGTGAAGAtaTCAACGTACCCACAAtATATCCGACCGGGATtTGCTTAGTCAACGAGtCACGAAGCAGCATACtCTTTCGTGGCCAGTACTTCTCACCAAGACcgtatgatggcCCGCCGGTGATCCTGAAATG
Timp3	ENSMUST00000020234.14	2963	AGGAGATGGGTGTCAAGTTTTCTCTTGGTTGATTTCATTCCCTTGCATCTTTCCCCTGTG	000000100100101000000	TCAACCAAGAGAAAACTTGACACCCATCTCCT	CACAGGGGAAAGATGCAAGGGAATGAAA	46.42857142857143	67.89694464501832	43.75	69.90297079245886	TCAACCAAGAGAAAACTTGACACCCATCTCCTtaACTTCAGCTGCCCCGGGTGAAGAtaTCAACGTACCCACAAtATATCCGACCGGGATtTGCTTAGTCAACGAGtCACGAAGCAGCATACtCACAGGGGAAAGATGCAAGGGAATGAAA	CGGCTCGCAGCGTGTAAACGgtatccatgtacTCAACCAAGAGAAAACTTGACACCCATCTCCTtaACTTCAGCTGCCCCGGGTGAAGAtaTCAACGTACCCACAAtATATCCGACCGGGATtTGCTTAGTCAACGAGtCACGAAGCAGCATACtCACAGGGGAAAGATGCAAGGGAATGAAAcgtatgatggcCCGCCGGTGATCCTGAAATG
Timp3	ENSMUST00000020234.14	748	TCTTTGTGGCCTCAAGCTAGAAGTCAACAAATACCAGTACCTGCTGACAGGGCGCGTGTA	000000100100101000000	TATTTGTTGACTTCTAGCTTGAGGCCACAAAGA	TACACGCGCCCTGTCAGCAGGTACTGG	62.96296296296296	73.78409698125762	39.39393939393939	68.75644374182605	TATTTGTTGACTTCTAGCTTGAGGCCACAAAGAtaACTTCAGCTGCCCCGGGTGAAGAtaTCAACGTACCCACAAtATATCCGACCGGGATtTGCTTAGTCAACGAGtCACGAAGCAGCATACtTACACGCGCCCTGTCAGCAGGTACTGG	CGGCTCGCAGCGTGTAAACGgtatccatgtacTATTTGTTGACTTCTAGCTTGAGGCCACAAAGAtaACTTCAGCTGCCCCGGGTGAAGAtaTCAACGTACCCACAAtATATCCGACCGGGATtTGCTTAGTCAACGAGtCACGAAGCAGCATACtTACACGCGCCCTGTCAGCAGGTACTGGcgtatgatggcCCGCCGGTGATCCTGAAATG
Myc	ENSMUST00000022971.8	1715	GATCCCTGAATTGGAAAACAACGAAAAGGCCCCCAAGGTAGTGATCCTCAAAAAAGCCAC	000010010000101000000	GGGCCTTTTCGTTGTTTTCCAATTCAGGGATC	GTGGCTTTTTTGAGGATCACTACCTTGG	46.42857142857143	66.48382159056933	46.875	70.67751568997454	GGGCCTTTTCGTTGTTTTCCAATTCAGGGATCtaACTTCAGCTGCCCCGGGTGAAGAtaTCTCATGTATCGCCTtCGGAAAGTGACAACCtTGCTTAGTCAACGAGtCACGAAGCAGCATACtGTGGCTTTTTTGAGGATCACTACCTTGG	CGGCTCGCAGCGTGTAAACGgtatccatgtacGGGCCTTTTCGTTGTTTTCCAATTCAGGGATCtaACTTCAGCTGCCCCGGGTGAAGAtaTCTCATGTATCGCCTtCGGAAAGTGACAACCtTGCTTAGTCAACGAGtCACGAAGCAGCATACtGTGGCTTTTTTGAGGATCACTACCTTGGcgtatgatggcCCGCCGGTGATCCTGAAATG
Myc	ENSMUST00000022971.8	160	ACTCGCTGTAGTAATTCCAGCGAGAGACAGAGGGAGTGAGCGGACGGTTGGAAGAGCCGT	000010010000101000000	CCTCTGTCTCTCGCTGGAATTACTACAGCGAGT	ACGGCTCTTCCAACCGTCCGCTCACTC	62.96296296296296	73.97172101597164	51.515151515151516	72.1545	CCTCTGTCTCTCGCTGGAATTACTACAGCGAGTtaACTTCAGCTGCCCCGGGTGAAGAtaTCTCATGTATCGCCTtCGGAAAGTGACAACCtTGCTTAGTCAACGAGtCACGAAGCAGCATACtACGGCTCTTCCAACCGTCCGCTCACTC	CGGCTCGCAGCGTGTAAACGgtatccatgtacCCTCTGTCTCTCGCTGGAATTACTACAGCGAGTtaACTTCAGCTGCCCCGGGTGAAGAtaTCTCATGTATCGCCTtCGGAAAGTGACAACCtTGCTTAGTCAACGAGtCACGAAGCAGCATACtACGGCTCTTCCAACCGTCCGCTCACTCcgtatgatggcCCGCCGGTGATCCTGAAATG
Myc	ENSMUST00000022971.8	1634	CGACAAGAGGCGGACACACAACGTCTTGGAACGTCAGAGGAGGAACGAGCTGAAGCGCAG	000010010000101000000	CGTTCCAAGACGTTGTGTGTCCGCCTCTTGTCG	CTGCGCTTCAGCTCGTTCCTCCTCTGA	59.25925925925926	71.99960085449749	57.57575757575758	75.57947138139724	CGTTCCAAGACGTTGTGTGTCCGCCTCTTGTCGtaACTTCAGCTGCCCCGGGTGAAGAtaTCTCATGTATCGCCTtCGGAAAGTGACAACCtTGCTTAGTCAACGAGtCACGAAGCAGCATACtCTGCGCTTCAGCTCGTTCCTCCTCTGA	CGGCTCGCAGCGTGTAAACGgtatccatgtacCGTTCCAAGACGTTGTGTGTCCGCCTCTTGTCGtaACTTCAGCTGCCCCGGGTGAAGAtaTCTCATGTATCGCCTtCGGAAAGTGACAACCtTGCTTAGTCAACGAGtCACGAAGCAGCATACtCTGCGCTTCAGCTCGTTCCTCCTCTGAcgtatgatggcCCGCCGGTGATCCTGAAATG
Myc	ENSMUST00000022971.8	1953	TTCTGACAGAACTGATGCGCTGGAATTAAAATGCATGCTCAAAGCCTAACCTCACAACCT	000010010000101000000	TTTTAATTCCAGCGCATCAGTTCTGTCAGAA	AGGTTGTGAGGTTAGGCTTTGAGCATGCA	48.275862068965516	70.72520824913846	38.70967741935484	67.82295698355728	TTTTAATTCCAGCGCATCAGTTCTGTCAGAAtaACTTCAGCTGCCCCGGGTGAAGAtaTCTCATGTATCGCCTtCGGAAAGTGACAACCtTGCTTAGTCAACGAGtCACGAAGCAGCATACtAGGTTGTGAGGTTAGGCTTTGAGCATGCA	CGGCTCGCAGCGTGTAAACGgtatccatgtacTTTTAATTCCAGCGCATCAGTTCTGTCAGAAtaACTTCAGCTGCCCCGGGTGAAGAtaTCTCATGTATCGCCTtCGGAAAGTGACAACCtTGCTTAGTCAACGAGtCACGAAGCAGCATACtAGGTTGTGAGGTTAGGCTTTGAGCATGCAcgtatgatggcCCGCCGGTGATCCTGAAATG
Myc	ENSMUST00000022971.8	1803	GAGCACAAGCTCACCTCTGAAAAGGACTTATTGAGGAAACGACGAGAACAGTTGAAACAC	000010010000101000000	TAAGTCCTTTTCAGAGGTGAGCTTGTGCTC	GTGTTTCAACTGTTCTCGTCGTTTCCTCAA	43.333333333333336	68.1362	46.666666666666664	68.76954268980984	TAAGTCCTTTTCAGAGGTGAGCTTGTGCTCtaACTTCAGCTGCCCCGGGTGAAGAtaTCTCATGTATCGCCTtCGGAAAGTGACAACCtTGCTTAGTCAACGAGtCACGAAGCAGCATACtGTGTTTCAACTGTTCTCGTCGTTTCCTCAA	CGGCTCGCAGCGTGTAAACGgtatccatgtacTAAGTCCTTTTCAGAGGTGAGCTTGTGCTCtaACTTCAGCTGCCCCGGGTGAAGAtaTCTCATGTATCGCCTtCGGAAAGTGACAACCtTGCTTAGTCAACGAGtCACGAAGCAGCATACtGTGTTTCAACTGTTCTCGTCGTTTCCTCAAcgtatgatggcCCGCCGGTGATCCTGAAATG
Myc	ENSMUST00000022971.8	781	TCTGCTCTCCATCCTATGTTGCGGTCGCTACGTCCTTCTCCCCAAGGGAAGACGATGACG	000010010000101000000	AGCGACCGCAACATAGGATGGAGAGCAGA	CGTCATCGTCTTCCCTTGGGGAGAAGGACGT	58.064516129032256	74.28411521008888	55.172413793103445	72.92869200334991	AGCGACCGCAACATAGGATGGAGAGCAGAtaACTTCAGCTGCCCCGGGTGAAGAtaTCTCATGTATCGCCTtCGGAAAGTGACAACCtTGCTTAGTCAACGAGtCACGAAGCAGCATACtCGTCATCGTCTTCCCTTGGGGAGAAGGACGT	CGGCTCGCAGCGTGTAAACGgtatccatgtacAGCGACCGCAACATAGGATGGAGAGCAGAtaACTTCAGCTGCCCCGGGTGAAGAtaTCTCATGTATCGCCTtCGGAAAGTGACAACCtTGCTTAGTCAACGAGtCACGAAGCAGCATACtCGTCATCGTCTTCCCTTGGGGAGAAGGACGTcgtatgatggcCCGCCGGTGATCCTGAAATG
Myc	ENSMUST00000022971.8	1875	CTTCGAAACTCTGGTGCATAAACTGACCTAACTCGAGGAGGAGCTGGAATCTCTCGTGAG	000010010000101000000	AGGTCAGTTTATGCACCAGAGTTTCGAAG	CTCACGAGAGATTCCAGCTCCTCCTCGAGTT	54.83870967741935	72.12717129024196	44.827586206896555	67.42893928908387	AGGTCAGTTTATGCACCAGAGTTTCGAAGtaACTTCAGCTGCCCCGGGTGAAGAtaTCTCATGTATCGCCTtCGGAAAGTGACAACCtTGCTTAGTCAACGAGtCACGAAGCAGCATACtCTCACGAGAGATTCCAGCTCCTCCTCGAGTT	CGGCTCGCAGCGTGTAAACGgtatccatgtacAGGTCAGTTTATGCACCAGAGTTTCGAAGtaACTTCAGCTGCCCCGGGTGAAGAtaTCTCATGTATCGCCTtCGGAAAGTGACAACCtTGCTTAGTCAACGAGtCACGAAGCAGCATACtCTCACGAGAGATTCCAGCTCCTCCTCGAGTTcgtatgatggcCCGCCGGTGATCCTGAAATG
Myc	ENSMUST00000022971.8	350	GCCGCTGGGAAACTTTGCCCATTGCAGCGGGCAGACACTTCTCACTGGAACTTACAATCT	000010010000101000000	GCTGCAATGGGCAAAGTTTCCCAGCGGC	AGATTGTAAGTTCCAGTGAGAAGTGTCTGCCC	46.875	70.07354865597682	60.714285714285715	74.97831528804653	GCTGCAATGGGCAAAGTTTCCCAGCGGCtaACTTCAGCTGCCCCGGGTGAAGAtaTCTCATGTATCGCCTtCGGAAAGTGACAACCtTGCTTAGTCAACGAGtCACGAAGCAGCATACtAGATTGTAAGTTCCAGTGAGAAGTGTCTGCCC	CGGCTCGCAGCGTGTAAACGgtatccatgtacGCTGCAATGGGCAAAGTTTCCCAGCGGCtaACTTCAGCTGCCCCGGGTGAAGAtaTCTCATGTATCGCCTtCGGAAAGTGACAACCtTGCTTAGTCAACGAGtCACGAAGCAGCATACtAGATTGTAAGTTCCAGTGAGAAGTGTCTGCCCcgtatgatggcCCGCCGGTGATCCTGAAATG
Fech	ENSMUST00000236586.3	376	GGAGAAGTTCAAGACTTTCTTCAGAGGCTCTTCCTGGACCGAGACCTCATGACACTTCCC	000110001100000000000	GAAGAGCCTCTGAAGAAAGTCTTGAACTTCTCC	GGGAAGTGTCATGAGGTCTCGGTCCAG	59.25925925925926	70.05525436811695	45.45454545454545	68.9099	GAAGAGCCTCTGAAGAAAGTCTTGAACTTCTCCtaACTTCAGCTGCCCCGGGTGAAGAtaCTAAGGACATCGACAtTCTCATGTATCGCCTtAAAGCAAATTCGCCGtATATCCGACCGGGATtGGGAAGTGTCATGAGGTCTCGGTCCAG	CGGCTCGCAGCGTGTAAACGgtatccatgtacGAAGAGCCTCTGAAGAAAGTCTTGAACTTCTCCtaACTTCAGCTGCCCCGGGTGAAGAtaCTAAGGACATCGACAtTCTCATGTATCGCCTtAAAGCAAATTCGCCGtATATCCGACCGGGATtGGGAAGTGTCATGAGGTCTCGGTCCAGcgtatgatggcCCGCCGGTGATCCTGAAATG
Fech	ENSMUST00000236586.3	4494	ATGGCTGTAGTACCTACAGGTGTAGGCTGTACTGTCTGCTCCCTTGTTCTAGGGAGTGAC	000110001100000000000	ACAGCCTACACCTGTAGGTACTACAGCCAT	GTCACTCCCTAGAACAAGGGAGCAGACAGT	53.333333333333336	70.92940356505414	50	70.22159278479376	ACAGCCTACACCTGTAGGTACTACAGCCATtaACTTCAGCTGCCCCGGGTGAAGAtaCTAAGGACATCGACAtTCTCATGTATCGCCTtAAAGCAAATTCGCCGtATATCCGACCGGGATtGTCACTCCCTAGAACAAGGGAGCAGACAGT	CGGCTCGCAGCGTGTAAACGgtatccatgtacACAGCCTACACCTGTAGGTACTACAGCCATtaACTTCAGCTGCCCCGGGTGAAGAtaCTAAGGACATCGACAtTCTCATGTATCGCCTtAAAGCAAATTCGCCGtATATCCGACCGGGATtGTCACTCCCTAGAACAAGGGAGCAGACAGTcgtatgatggcCCGCCGGTGATCCTGAAATG
Fech	ENSMUST00000236586.3	3540	CAAGCAAACCCTGAATGAGTTGTCTGGAACTGTTGCCGGCACTGAAGTGGGAGCAGACTG	000110001100000000000	CAGTTCCAGACAACTCATTCAGGGTTTGCTTG	CAGTCTGCTCCCACTTCAGTGCCGGCAA	60.714285714285715	74.3421	46.875	70.14760642044735	CAGTTCCAGACAACTCATTCAGGGTTTGCTTGtaACTTCAGCTGCCCCGGGTGAAGAtaCTAAGGACATCGACAtTCTCATGTATCGCCTtAAAGCAAATTCGCCGtATATCCGACCGGGATtCAGTCTGCTCCCACTTCAGTGCCGGCAA	CGGCTCGCAGCGTGTAAACGgtatccatgtacCAGTTCCAGACAACTCATTCAGGGTTTGCTTGtaACTTCAGCTGCCCCGGGTGAAGAtaCTAAGGACATCGACAtTCTCATGTATCGCCTtAAAGCAAATTCGCCGtATATCCGACCGGGATtCAGTCTGCTCCCACTTCAGTGCCGGCAAcgtatgatggcCCGCCGGTGATCCTGAAATG
Fech	ENSMUST00000236586.3	3349	GCTAGTGGCTCCTGTTGGCAGACAGCTATGCACACAGCCATTATCCCTTCCCCCAGTCCC	000110001100000000000	CATAGCTGTCTGCCAACAGGAGCCACTAGC	GGGACTGGGGGAAGGGATAATGGCTGTGTG	60	73.64847849005298	56.666666666666664	72.33854760017289	CATAGCTGTCTGCCAACAGGAGCCACTAGCtaACTTCAGCTGCCCCGGGTGAAGAtaCTAAGGACATCGACAtTCTCATGTATCGCCTtAAAGCAAATTCGCCGtATATCCGACCGGGATtGGGACTGGGGGAAGGGATAATGGCTGTGTG	CGGCTCGCAGCGTGTAAACGgtatccatgtacCATAGCTGTCTGCCAACAGGAGCCACTAGCtaACTTCAGCTGCCCCGGGTGAAGAtaCTAAGGACATCGACAtTCTCATGTATCGCCTtAAAGCAAATTCGCCGtATATCCGACCGGGATtGGGACTGGGGGAAGGGATAATGGCTGTGTGcgtatgatggcCCGCCGGTGATCCTGAAATG
Fech	ENSMUST00000236586.3	3863	TAACTGATCCAGAAGATCTGCGGGTGCTGGGAATGTTCACCCCACTGCTGTCGTTGCGAG	000110001100000000000	TTCCCAGCACCCGCAGATCTTCTGGATCAGTTA	CTCGCAACGACAGCAGTGGGGTGAACA	59.25925925925926	72.95369925058316	51.515151515151516	73.85652108052165	TTCCCAGCACCCGCAGATCTTCTGGATCAGTTAtaACTTCAGCTGCCCCGGGTGAAGAtaCTAAGGACATCGACAtTCTCATGTATCGCCTtAAAGCAAATTCGCCGtATATCCGACCGGGATtCTCGCAACGACAGCAGTGGGGTGAACA	CGGCTCGCAGCGTGTAAACGgtatccatgtacTTCCCAGCACCCGCAGATCTTCTGGATCAGTTAtaACTTCAGCTGCCCCGGGTGAAGAtaCTAAGGACATCGACAtTCTCATGTATCGCCTtAAAGCAAATTCGCCGtATATCCGACCGGGATtCTCGCAACGACAGCAGTGGGGTGAACAcgtatgatggcCCGCCGGTGATCCTGAAATG
Fech	ENSMUST00000236586.3	1274	CTGATCTGGTGCACTCCCACATCCAGTCCAACAAGCTGTGCTCCACGCAGTTGAGTCTGA	000110001100000000000	TGTTGGACTGGATGTGGGAGTGCACCAGATCAG	TCAGACTCAACTGCGTGGAGCACAGCT	55.55555555555556	71.94156364495433	54.54545454545455	74.45599048990465	TGTTGGACTGGATGTGGGAGTGCACCAGATCAGtaACTTCAGCTGCCCCGGGTGAAGAtaCTAAGGACATCGACAtTCTCATGTATCGCCTtAAAGCAAATTCGCCGtATATCCGACCGGGATtTCAGACTCAACTGCGTGGAGCACAGCT	CGGCTCGCAGCGTGTAAACGgtatccatgtacTGTTGGACTGGATGTGGGAGTGCACCAGATCAGtaACTTCAGCTGCCCCGGGTGAAGAtaCTAAGGACATCGACAtTCTCATGTATCGCCTtAAAGCAAATTCGCCGtATATCCGACCGGGATtTCAGACTCAACTGCGTGGAGCACAGCTcgtatgatggcCCGCCGGTGATCCTGAAATG
Fech	ENSMUST00000236586.3	861	GCTGAACCATTTTCCAGAGGAGAAGAGAAGCGAGGTGGTCATTCTGTTTTCTGCCCACTC	000110001100000000000	CTTCTCTTCTCCTCTGGAAAATGGTTCAGC	GAGTGGGCAGAAAACAGAATGACCACCTCG	53.333333333333336	71.20789786375315	46.666666666666664	67.5998	CTTCTCTTCTCCTCTGGAAAATGGTTCAGCtaACTTCAGCTGCCCCGGGTGAAGAtaCTAAGGACATCGACAtTCTCATGTATCGCCTtAAAGCAAATTCGCCGtATATCCGACCGGGATtGAGTGGGCAGAAAACAGAATGACCACCTCG	CGGCTCGCAGCGTGTAAACGgtatccatgtacCTTCTCTTCTCCTCTGGAAAATGGTTCAGCtaACTTCAGCTGCCCCGGGTGAAGAtaCTAAGGACATCGACAtTCTCATGTATCGCCTtAAAGCAAATTCGCCGtATATCCGACCGGGATtGAGTGGGCAGAAAACAGAATGACCACCTCGcgtatgatggcCCGCCGGTGATCCTGAAATG
Fech	ENSMUST00000236586.3	1534	TATCTTATTTCTCGCTTGCCCTATGTAGGCCAAACTGGCTTCCAGTGTGCCTCCCGCTCC	000110001100000000000	TTGGCCTACATAGGGCAAGCGAGAAATAAGATA	GGAGCGGGAGGCACACTGGAAGCCAGT	66.66666666666667	75.7984	42.42424242424242	69.58220473701084	TTGGCCTACATAGGGCAAGCGAGAAATAAGATAtaACTTCAGCTGCCCCGGGTGAAGAtaCTAAGGACATCGACAtTCTCATGTATCGCCTtAAAGCAAATTCGCCGtATATCCGACCGGGATtGGAGCGGGAGGCACACTGGAAGCCAGT	CGGCTCGCAGCGTGTAAACGgtatccatgtacTTGGCCTACATAGGGCAAGCGAGAAATAAGATAtaACTTCAGCTGCCCCGGGTGAAGAtaCTAAGGACATCGACAtTCTCATGTATCGCCTtAAAGCAAATTCGCCGtATATCCGACCGGGATtGGAGCGGGAGGCACACTGGAAGCCAGTcgtatgatggcCCGCCGGTGATCCTGAAATG
Sdf2l1	ENSMUST00000023453.10	622	GGGCAGCATGAGGTTCATGGCATGCCTAGTGCCAATGCTCACAACACGTGGAAGGCAATG	000000000000100101001	CACTAGGCATGCCATGAACCTCATGCTGCCC	CATTGCCTTCCACGTGTTGTGAGCATTGG	51.724137931034484	70.94812909927043	58.064516129032256	74.55414166544296	CACTAGGCATGCCATGAACCTCATGCTGCCCtaACTTCAGCTGCCCCGGGTGAAGAtaTGCTTAGTCAACGAGtACCTACTAAAGCGCCtCGATTTATGAGGCCGtCGCTATAAAGGGTCGtCATTGCCTTCCACGTGTTGTGAGCATTGG	CGGCTCGCAGCGTGTAAACGgtatccatgtacCACTAGGCATGCCATGAACCTCATGCTGCCCtaACTTCAGCTGCCCCGGGTGAAGAtaTGCTTAGTCAACGAGtACCTACTAAAGCGCCtCGATTTATGAGGCCGtCGCTATAAAGGGTCGtCATTGCCTTCCACGTGTTGTGAGCATTGGcgtatgatggcCCGCCGGTGATCCTGAAATG
Sdf2l1	ENSMUST00000023453.10	732	ACTCTGAGAACCAGATGAGTGATGGGAGGGTGGCTGAGTGGCAATCTCGGGGTCACTCTT	000000000000100101001	CCCTCCCATCACTCATCTGGTTCTCAGAGT	AAGAGTGACCCCGAGATTGCCACTCAGCCA	56.666666666666664	74.5251	53.333333333333336	70.6627	CCCTCCCATCACTCATCTGGTTCTCAGAGTtaACTTCAGCTGCCCCGGGTGAAGAtaTGCTTAGTCAACGAGtACCTACTAAAGCGCCtCGATTTATGAGGCCGtCGCTATAAAGGGTCGtAAGAGTGACCCCGAGATTGCCACTCAGCCA	CGGCTCGCAGCGTGTAAACGgtatccatgtacCCCTCCCATCACTCATCTGGTTCTCAGAGTtaACTTCAGCTGCCCCGGGTGAAGAtaTGCTTAGTCAACGAGtACCTACTAAAGCGCCtCGATTTATGAGGCCGtCGCTATAAAGGGTCGtAAGAGTGACCCCGAGATTGCCACTCAGCCAcgtatgatggcCCGCCGGTGATCCTGAAATG
Sdf2l1	ENSMUST00000023453.10	459	GGTGAGTGCTTTTGGGGAAGACGGTGAGGGTGATGACCTGGACCTGTGGACAGTCCGATG	000000000000100101001	ACCCTCACCGTCTTCCCCAAAAGCACTCACC	CATCGGACTGTCCACAGGTCCAGGTCATC	58.62068965517241	71.76599641800493	58.064516129032256	75.10984003418321	ACCCTCACCGTCTTCCCCAAAAGCACTCACCtaACTTCAGCTGCCCCGGGTGAAGAtaTGCTTAGTCAACGAGtACCTACTAAAGCGCCtCGATTTATGAGGCCGtCGCTATAAAGGGTCGtCATCGGACTGTCCACAGGTCCAGGTCATC	CGGCTCGCAGCGTGTAAACGgtatccatgtacACCCTCACCGTCTTCCCCAAAAGCACTCACCtaACTTCAGCTGCCCCGGGTGAAGAtaTGCTTAGTCAACGAGtACCTACTAAAGCGCCtCGATTTATGAGGCCGtCGCTATAAAGGGTCGtCATCGGACTGTCCACAGGTCCAGGTCATCcgtatgatggcCCGCCGGTGATCCTGAAATG
Sdf2l1	ENSMUST00000023453.10	964	TTGAGACTGTCTCACTATGTATCCTTGGCAGGCCTGGAACTCACAGAGAGATCCACCTGC	000000000000100101001	CCTGCCAAGGATACATAGTGAGACAGTCTCAA	GCAGGTGGATCTCTCTGTGAGTTCCAGG	57.142857142857146	70.08818372986326	46.875	69.3906	CCTGCCAAGGATACATAGTGAGACAGTCTCAAtaACTTCAGCTGCCCCGGGTGAAGAtaTGCTTAGTCAACGAGtACCTACTAAAGCGCCtCGATTTATGAGGCCGtCGCTATAAAGGGTCGtGCAGGTGGATCTCTCTGTGAGTTCCAGG	CGGCTCGCAGCGTGTAAACGgtatccatgtacCCTGCCAAGGATACATAGTGAGACAGTCTCAAtaACTTCAGCTGCCCCGGGTGAAGAtaTGCTTAGTCAACGAGtACCTACTAAAGCGCCtCGATTTATGAGGCCGtCGCTATAAAGGGTCGtGCAGGTGGATCTCTCTGTGAGTTCCAGGcgtatgatggcCCGCCGGTGATCCTGAAATG
Sdf2l1	ENSMUST00000023453.10	233	ACTCACACGACATCAAATACGGATCTGGCAGCGGCCAACAGTCGGTAACCGGCGTGGAGG	000000000000100101001	CGCTGCCAGATCCGTATTTGATGTCGTGTGAGT	CCTCCACGCCGGTTACCGACTGTTGGC	66.66666666666667	74.81835312987414	51.515151515151516	73.51691742797902	CGCTGCCAGATCCGTATTTGATGTCGTGTGAGTtaACTTCAGCTGCCCCGGGTGAAGAtaTGCTTAGTCAACGAGtACCTACTAAAGCGCCtCGATTTATGAGGCCGtCGCTATAAAGGGTCGtCCTCCACGCCGGTTACCGACTGTTGGC	CGGCTCGCAGCGTGTAAACGgtatccatgtacCGCTGCCAGATCCGTATTTGATGTCGTGTGAGTtaACTTCAGCTGCCCCGGGTGAAGAtaTGCTTAGTCAACGAGtACCTACTAAAGCGCCtCGATTTATGAGGCCGtCGCTATAAAGGGTCGtCCTCCACGCCGGTTACCGACTGTTGGCcgtatgatggcCCGCCGGTGATCCTGAAATG
Sdf2l1	ENSMUST00000023453.10	868	AACCCTGGGGAAGATCTGAAGGTGCCAGCCATATCTGTCCAAGTTACCATCTCACCTGTC	000000000000100101001	TATGGCTGGCACCTTCAGATCTTCCCCAGGGTT	GACAGGTGAGATGGTAACTTGGACAGA	48.148148148148145	66.11095677321913	54.54545454545455	75.40327258844792	TATGGCTGGCACCTTCAGATCTTCCCCAGGGTTtaACTTCAGCTGCCCCGGGTGAAGAtaTGCTTAGTCAACGAGtACCTACTAAAGCGCCtCGATTTATGAGGCCGtCGCTATAAAGGGTCGtGACAGGTGAGATGGTAACTTGGACAGA	CGGCTCGCAGCGTGTAAACGgtatccatgtacTATGGCTGGCACCTTCAGATCTTCCCCAGGGTTtaACTTCAGCTGCCCCGGGTGAAGAtaTGCTTAGTCAACGAGtACCTACTAAAGCGCCtCGATTTATGAGGCCGtCGCTATAAAGGGTCGtGACAGGTGAGATGGTAACTTGGACAGAcgtatgatggcCCGCCGGTGATCCTGAAATG
Sdf2l1	ENSMUST00000023453.10	1028	GTCTCCTGAGTGCTGGTATTAAAGGTGTACACCACCACAACTGGCCCCAACCTGTTCAAT	000000000000100101001	GGTGTACACCTTTAATACCAGCACTCAGGAGAC	ATTGAACAGGTTGGGGCCAGTTGTGGT	51.851851851851855	71.01296669965012	48.484848484848484	70.08589384809375	GGTGTACACCTTTAATACCAGCACTCAGGAGACtaACTTCAGCTGCCCCGGGTGAAGAtaTGCTTAGTCAACGAGtACCTACTAAAGCGCCtCGATTTATGAGGCCGtCGCTATAAAGGGTCGtATTGAACAGGTTGGGGCCAGTTGTGGT	CGGCTCGCAGCGTGTAAACGgtatccatgtacGGTGTACACCTTTAATACCAGCACTCAGGAGACtaACTTCAGCTGCCCCGGGTGAAGAtaTGCTTAGTCAACGAGtACCTACTAAAGCGCCtCGATTTATGAGGCCGtCGCTATAAAGGGTCGtATTGAACAGGTTGGGGCCAGTTGTGGTcgtatgatggcCCGCCGGTGATCCTGAAATG
Sdf2l1	ENSMUST00000023453.10	793	TGTAAGACTTTGTTTGTAGGGGCCCTCAAGTGCCTTTATGATTAAAGAATGTTGGTCTGG	000000000000100101001	TGAGGGCCCCTACAAACAAAGTCTTACA	CCAGACCAACATTCTTTAATCATAAAGGCACT	37.5	66.43530109421067	46.42857142857143	68.06939642547263	TGAGGGCCCCTACAAACAAAGTCTTACAtaACTTCAGCTGCCCCGGGTGAAGAtaTGCTTAGTCAACGAGtACCTACTAAAGCGCCtCGATTTATGAGGCCGtCGCTATAAAGGGTCGtCCAGACCAACATTCTTTAATCATAAAGGCACT	CGGCTCGCAGCGTGTAAACGgtatccatgtacTGAGGGCCCCTACAAACAAAGTCTTACAtaACTTCAGCTGCCCCGGGTGAAGAtaTGCTTAGTCAACGAGtACCTACTAAAGCGCCtCGATTTATGAGGCCGtCGCTATAAAGGGTCGtCCAGACCAACATTCTTTAATCATAAAGGCACTcgtatgatggcCCGCCGGTGATCCTGAAATG
Stab2	ENSMUST00000035288.17	4948	GCCGTGGCAGCATCCATTCGGAACTTCCAAAGAATCCCTCAACGTCCCAGTATTTCTTCC	000000010001000101000	TCTTTGGAAGTTCCGAATGGATGCTGCCACGGC	GGAAGAAATACTGGGACGTTGAGGGAT	48.148148148148145	66.47738274596992	54.54545454545455	75.68675690234494	TCTTTGGAAGTTCCGAATGGATGCTGCCACGGCtaACTTCAGCTGCCCCGGGTGAAGAtaCGGAAAGTGACAACCtATGATCGTGGACACCtACCTACTAAAGCGCCtCGATTTATGAGGCCGtGGAAGAAATACTGGGACGTTGAGGGAT	CGGCTCGCAGCGTGTAAACGgtatccatgtacTCTTTGGAAGTTCCGAATGGATGCTGCCACGGCtaACTTCAGCTGCCCCGGGTGAAGAtaCGGAAAGTGACAACCtATGATCGTGGACACCtACCTACTAAAGCGCCtCGATTTATGAGGCCGtGGAAGAAATACTGGGACGTTGAGGGATcgtatgatggcCCGCCGGTGATCCTGAAATG
Stab2	ENSMUST00000035288.17	1912	TTCTGGAACTCGTCAGATACCACATTGTTGCATTTACCCAGCTGGAAGTGGCTACTCTGG	000000010001000101000	TGCAACAATGTGGTATCTGACGAGTTCCAGAA	CCAGAGTAGCCACTTCCAGCTGGGTAAA	53.57142857142857	69.9175	43.75	70.21337557913148	TGCAACAATGTGGTATCTGACGAGTTCCAGAAtaACTTCAGCTGCCCCGGGTGAAGAtaCGGAAAGTGACAACCtATGATCGTGGACACCtACCTACTAAAGCGCCtCGATTTATGAGGCCGtCCAGAGTAGCCACTTCCAGCTGGGTAAA	CGGCTCGCAGCGTGTAAACGgtatccatgtacTGCAACAATGTGGTATCTGACGAGTTCCAGAAtaACTTCAGCTGCCCCGGGTGAAGAtaCGGAAAGTGACAACCtATGATCGTGGACACCtACCTACTAAAGCGCCtCGATTTATGAGGCCGtCCAGAGTAGCCACTTCCAGCTGGGTAAAcgtatgatggcCCGCCGGTGATCCTGAAATG
Stab2	ENSMUST00000035288.17	3459	GATGGGAATATCACAATTGAGGGGGCATCCTTTGTGGATGGTGACAATGCAGCCACAAAC	000000010001000101000	AAGGATGCCCCCTCAATTGTGATATTCCCATC	GTTTGTGGCTGCATTGTCACCATCCACA	50	70.362	46.875	70.43325292412823	AAGGATGCCCCCTCAATTGTGATATTCCCATCtaACTTCAGCTGCCCCGGGTGAAGAtaCGGAAAGTGACAACCtATGATCGTGGACACCtACCTACTAAAGCGCCtCGATTTATGAGGCCGtGTTTGTGGCTGCATTGTCACCATCCACA	CGGCTCGCAGCGTGTAAACGgtatccatgtacAAGGATGCCCCCTCAATTGTGATATTCCCATCtaACTTCAGCTGCCCCGGGTGAAGAtaCGGAAAGTGACAACCtATGATCGTGGACACCtACCTACTAAAGCGCCtCGATTTATGAGGCCGtGTTTGTGGCTGCATTGTCACCATCCACAcgtatgatggcCCGCCGGTGATCCTGAAATG
Stab2	ENSMUST00000035288.17	5863	GGGAATGTGGGAGCTGTTTCTCCACTCCCAGATGCCCACTACAGAGCAAACCAAAGGGTG	000000010001000101000	TCTGGGAGTGGAGAAACAGCTCCCACATTCCC	CACCCTTTGGTTTGCTCTGTAGTGGGCA	53.57142857142857	71.12108769809913	56.25	74.34619829727882	TCTGGGAGTGGAGAAACAGCTCCCACATTCCCtaACTTCAGCTGCCCCGGGTGAAGAtaCGGAAAGTGACAACCtATGATCGTGGACACCtACCTACTAAAGCGCCtCGATTTATGAGGCCGtCACCCTTTGGTTTGCTCTGTAGTGGGCA	CGGCTCGCAGCGTGTAAACGgtatccatgtacTCTGGGAGTGGAGAAACAGCTCCCACATTCCCtaACTTCAGCTGCCCCGGGTGAAGAtaCGGAAAGTGACAACCtATGATCGTGGACACCtACCTACTAAAGCGCCtCGATTTATGAGGCCGtCACCCTTTGGTTTGCTCTGTAGTGGGCAcgtatgatggcCCGCCGGTGATCCTGAAATG
Stab2	ENSMUST00000035288.17	828	CAGTGCAAATGCCTTCCCAGTTACAAAGGGGACGGCCAGACCTGCAAGCCCATCAACCCA	000000010001000101000	GTCCCCTTTGTAACTGGGAAGGCATTTGCACTG	TGGGTTGATGGGCTTGCAGGTCTGGCC	62.96296296296296	74.77403086316838	51.515151515151516	73.09367768696416	GTCCCCTTTGTAACTGGGAAGGCATTTGCACTGtaACTTCAGCTGCCCCGGGTGAAGAtaCGGAAAGTGACAACCtATGATCGTGGACACCtACCTACTAAAGCGCCtCGATTTATGAGGCCGtTGGGTTGATGGGCTTGCAGGTCTGGCC	CGGCTCGCAGCGTGTAAACGgtatccatgtacGTCCCCTTTGTAACTGGGAAGGCATTTGCACTGtaACTTCAGCTGCCCCGGGTGAAGAtaCGGAAAGTGACAACCtATGATCGTGGACACCtACCTACTAAAGCGCCtCGATTTATGAGGCCGtTGGGTTGATGGGCTTGCAGGTCTGGCCcgtatgatggcCCGCCGGTGATCCTGAAATG
Stab2	ENSMUST00000035288.17	5604	CACGTGATCCGAGATACCATGGCTTTAGCTTCAGACCTCCCCAGGTCTGCTTCCTGGAAG	000000010001000101000	TGAAGCTAAAGCCATGGTATCTCGGATCACGTG	CTTCCAGGAAGCAGACCTGGGGAGGTC	62.96296296296296	71.7946	48.484848484848484	71.64526345744281	TGAAGCTAAAGCCATGGTATCTCGGATCACGTGtaACTTCAGCTGCCCCGGGTGAAGAtaCGGAAAGTGACAACCtATGATCGTGGACACCtACCTACTAAAGCGCCtCGATTTATGAGGCCGtCTTCCAGGAAGCAGACCTGGGGAGGTC	CGGCTCGCAGCGTGTAAACGgtatccatgtacTGAAGCTAAAGCCATGGTATCTCGGATCACGTGtaACTTCAGCTGCCCCGGGTGAAGAtaCGGAAAGTGACAACCtATGATCGTGGACACCtACCTACTAAAGCGCCtCGATTTATGAGGCCGtCTTCCAGGAAGCAGACCTGGGGAGGTCcgtatgatggcCCGCCGGTGATCCTGAAATG
Stab2	ENSMUST00000035288.17	3747	CTAAAGGAAGACATTCTTCAATACCACGTGGTCCTGGGGGAAAAGCTCCTGAGGAATGAC	000000010001000101000	GACCACGTGGTATTGAAGAATGTCTTCCTTTAG	GTCATTCCTCAGGAGCTTTTCCCCCAG	55.55555555555556	69.01839587684827	42.42424242424242	67.80688943078934	GACCACGTGGTATTGAAGAATGTCTTCCTTTAGtaACTTCAGCTGCCCCGGGTGAAGAtaCGGAAAGTGACAACCtATGATCGTGGACACCtACCTACTAAAGCGCCtCGATTTATGAGGCCGtGTCATTCCTCAGGAGCTTTTCCCCCAG	CGGCTCGCAGCGTGTAAACGgtatccatgtacGACCACGTGGTATTGAAGAATGTCTTCCTTTAGtaACTTCAGCTGCCCCGGGTGAAGAtaCGGAAAGTGACAACCtATGATCGTGGACACCtACCTACTAAAGCGCCtCGATTTATGAGGCCGtGTCATTCCTCAGGAGCTTTTCCCCCAGcgtatgatggcCCGCCGGTGATCCTGAAATG
Stab2	ENSMUST00000035288.17	6742	TCCAGGACACTACTGTTGGCGTATTCCACCTACGCTCCCCACTGGGCCAGTACAAACTGA	000000010001000101000	AGGTGGAATACGCCAACAGTAGTGTCCTGGA	TCAGTTTGTACTGGCCCAGTGGGGAGCGT	58.62068965517241	74.83462269480685	51.61290322580645	72.36644725556368	AGGTGGAATACGCCAACAGTAGTGTCCTGGAtaACTTCAGCTGCCCCGGGTGAAGAtaCGGAAAGTGACAACCtATGATCGTGGACACCtACCTACTAAAGCGCCtCGATTTATGAGGCCGtTCAGTTTGTACTGGCCCAGTGGGGAGCGT	CGGCTCGCAGCGTGTAAACGgtatccatgtacAGGTGGAATACGCCAACAGTAGTGTCCTGGAtaACTTCAGCTGCCCCGGGTGAAGAtaCGGAAAGTGACAACCtATGATCGTGGACACCtACCTACTAAAGCGCCtCGATTTATGAGGCCGtTCAGTTTGTACTGGCCCAGTGGGGAGCGTcgtatgatggcCCGCCGGTGATCCTGAAATG
Satb1	ENSMUST00000144331.8	2382	GATGTGGCCGAGTACAAAGATGAGGAGTTGCTTAAGGATTTGGAAGAGAGCGTCCAGGAT	100010000100100000000	AAGCAACTCCTCATCTTTGTACTCGGCCACATC	ATCCTGGACGCTCTCTTCCAAATCCTT	48.148148148148145	67.90046251880136	48.484848484848484	71.97477210582116	AAGCAACTCCTCATCTTTGTACTCGGCCACATCtaACTTCAGCTGCCCCGGGTGAAGAtaTGCCACTCGGATATTtTCTCATGTATCGCCTtATATCCGACCGGGATtTGCTTAGTCAACGAGtATCCTGGACGCTCTCTTCCAAATCCTT	CGGCTCGCAGCGTGTAAACGgtatccatgtacAAGCAACTCCTCATCTTTGTACTCGGCCACATCtaACTTCAGCTGCCCCGGGTGAAGAtaTGCCACTCGGATATTtTCTCATGTATCGCCTtATATCCGACCGGGATtTGCTTAGTCAACGAGtATCCTGGACGCTCTCTTCCAAATCCTTcgtatgatggcCCGCCGGTGATCCTGAAATG
Satb1	ENSMUST00000144331.8	4530	GCTTTCCTGGTGGTCTAAATGGGCTCCTTGAAAACTCCACTGAGGGATTTACTTCGAAGC	100010000100100000000	TTCAAGGAGCCCATTTAGACCACCAGGAAAGC	GCTTCGAAGTAAATCCCTCAGTGGAGTT	46.42857142857143	66.96379727787621	50	72.15910235862123	TTCAAGGAGCCCATTTAGACCACCAGGAAAGCtaACTTCAGCTGCCCCGGGTGAAGAtaTGCCACTCGGATATTtTCTCATGTATCGCCTtATATCCGACCGGGATtTGCTTAGTCAACGAGtGCTTCGAAGTAAATCCCTCAGTGGAGTT	CGGCTCGCAGCGTGTAAACGgtatccatgtacTTCAAGGAGCCCATTTAGACCACCAGGAAAGCtaACTTCAGCTGCCCCGGGTGAAGAtaTGCCACTCGGATATTtTCTCATGTATCGCCTtATATCCGACCGGGATtTGCTTAGTCAACGAGtGCTTCGAAGTAAATCCCTCAGTGGAGTTcgtatgatggcCCGCCGGTGATCCTGAAATG
Satb1	ENSMUST00000144331.8	1787	AAAGGTTGCCGCCACAAAAAGCCAGGGATGGCTGTGTGAGCTGTTGCGCTGGAAAGAAGA	100010000100100000000	CCATCCCTGGCTTTTTGTGGCGGCAACCTTT	TCTTCTTTCCAGCGCAACAGCTCACACAG	51.724137931034484	71.33488742847965	54.83870967741935	75.3258	CCATCCCTGGCTTTTTGTGGCGGCAACCTTTtaACTTCAGCTGCCCCGGGTGAAGAtaTGCCACTCGGATATTtTCTCATGTATCGCCTtATATCCGACCGGGATtTGCTTAGTCAACGAGtTCTTCTTTCCAGCGCAACAGCTCACACAG	CGGCTCGCAGCGTGTAAACGgtatccatgtacCCATCCCTGGCTTTTTGTGGCGGCAACCTTTtaACTTCAGCTGCCCCGGGTGAAGAtaTGCCACTCGGATATTtTCTCATGTATCGCCTtATATCCGACCGGGATtTGCTTAGTCAACGAGtTCTTCTTTCCAGCGCAACAGCTCACACAGcgtatgatggcCCGCCGGTGATCCTGAAATG
Satb1	ENSMUST00000144331.8	4296	GGAGGCAGAGCCCTGGACTCCAAGTCTAAACTGCTGCATCATGGCCCAGGCTGGTGTGCT	100010000100100000000	CAGTTTAGACTTGGAGTCCAGGGCTCTGCCTCC	AGCACACCAGCCTGGGCCATGATGCAG	62.96296296296296	74.94161483020304	57.57575757575758	74.32234727941261	CAGTTTAGACTTGGAGTCCAGGGCTCTGCCTCCtaACTTCAGCTGCCCCGGGTGAAGAtaTGCCACTCGGATATTtTCTCATGTATCGCCTtATATCCGACCGGGATtTGCTTAGTCAACGAGtAGCACACCAGCCTGGGCCATGATGCAG	CGGCTCGCAGCGTGTAAACGgtatccatgtacCAGTTTAGACTTGGAGTCCAGGGCTCTGCCTCCtaACTTCAGCTGCCCCGGGTGAAGAtaTGCCACTCGGATATTtTCTCATGTATCGCCTtATATCCGACCGGGATtTGCTTAGTCAACGAGtAGCACACCAGCCTGGGCCATGATGCAGcgtatgatggcCCGCCGGTGATCCTGAAATG
Satb1	ENSMUST00000144331.8	2442	AAAAACGCCAACACCCTTTTCTCAGTGAAACTAGAGGAAGAGCTGTCGGTGGAAGGGAGC	100010000100100000000	AGTTTCACTGAGAAAAGGGTGTTGGCGTTTTT	GCTCCCTTCCACCGACAGCTCTTCCTCT	60.714285714285715	73.02732135817189	40.625	70.11056919935788	AGTTTCACTGAGAAAAGGGTGTTGGCGTTTTTtaACTTCAGCTGCCCCGGGTGAAGAtaTGCCACTCGGATATTtTCTCATGTATCGCCTtATATCCGACCGGGATtTGCTTAGTCAACGAGtGCTCCCTTCCACCGACAGCTCTTCCTCT	CGGCTCGCAGCGTGTAAACGgtatccatgtacAGTTTCACTGAGAAAAGGGTGTTGGCGTTTTTtaACTTCAGCTGCCCCGGGTGAAGAtaTGCCACTCGGATATTtTCTCATGTATCGCCTtATATCCGACCGGGATtTGCTTAGTCAACGAGtGCTCCCTTCCACCGACAGCTCTTCCTCTcgtatgatggcCCGCCGGTGATCCTGAAATG
Satb1	ENSMUST00000144331.8	3787	TCTGCTTATGTGAAGTAACTTGAGCCAGGCTCAAGGACGGCTGTCATGTAGGTGCATGCT	100010000100100000000	TGAGCCTGGCTCAAGTTACTTCACATAAGCAGA	AGCATGCACCTACATGACAGCCGTCCT	55.55555555555556	71.944	45.45454545454545	71.2603	TGAGCCTGGCTCAAGTTACTTCACATAAGCAGAtaACTTCAGCTGCCCCGGGTGAAGAtaTGCCACTCGGATATTtTCTCATGTATCGCCTtATATCCGACCGGGATtTGCTTAGTCAACGAGtAGCATGCACCTACATGACAGCCGTCCT	CGGCTCGCAGCGTGTAAACGgtatccatgtacTGAGCCTGGCTCAAGTTACTTCACATAAGCAGAtaACTTCAGCTGCCCCGGGTGAAGAtaTGCCACTCGGATATTtTCTCATGTATCGCCTtATATCCGACCGGGATtTGCTTAGTCAACGAGtAGCATGCACCTACATGACAGCCGTCCTcgtatgatggcCCGCCGGTGATCCTGAAATG
Satb1	ENSMUST00000144331.8	2677	GGACAGGACAGCCAGCACTCAAGGTTTTACTGTGTTTTACAAAACTGCTTGGCAGCCCCG	100010000100100000000	AAAACCTTGAGTGCTGGCTGTCCTGTCC	CGGGGCTGCCAAGCAGTTTTGTAAAACACAGT	50	73.5882	53.57142857142857	71.0953	AAAACCTTGAGTGCTGGCTGTCCTGTCCtaACTTCAGCTGCCCCGGGTGAAGAtaTGCCACTCGGATATTtTCTCATGTATCGCCTtATATCCGACCGGGATtTGCTTAGTCAACGAGtCGGGGCTGCCAAGCAGTTTTGTAAAACACAGT	CGGCTCGCAGCGTGTAAACGgtatccatgtacAAAACCTTGAGTGCTGGCTGTCCTGTCCtaACTTCAGCTGCCCCGGGTGAAGAtaTGCCACTCGGATATTtTCTCATGTATCGCCTtATATCCGACCGGGATtTGCTTAGTCAACGAGtCGGGGCTGCCAAGCAGTTTTGTAAAACACAGTcgtatgatggcCCGCCGGTGATCCTGAAATG
Satb1	ENSMUST00000144331.8	4370	AGAAACTTTCGTAGGCTGTGTTTTTCTGTCTTTTGTATCCCTTTGTTAGGGTTCCCGTGT	100010000100100000000	AAAGACAGAAAAACACAGCCTACGAAAGTTTCT	ACACGGGAACCCTAACAAAGGGATACA	48.148148148148145	67.81417764082681	36.36363636363637	68.03328690436473	AAAGACAGAAAAACACAGCCTACGAAAGTTTCTtaACTTCAGCTGCCCCGGGTGAAGAtaTGCCACTCGGATATTtTCTCATGTATCGCCTtATATCCGACCGGGATtTGCTTAGTCAACGAGtACACGGGAACCCTAACAAAGGGATACA	CGGCTCGCAGCGTGTAAACGgtatccatgtacAAAGACAGAAAAACACAGCCTACGAAAGTTTCTtaACTTCAGCTGCCCCGGGTGAAGAtaTGCCACTCGGATATTtTCTCATGTATCGCCTtATATCCGACCGGGATtTGCTTAGTCAACGAGtACACGGGAACCCTAACAAAGGGATACAcgtatgatggcCCGCCGGTGATCCTGAAATG
Egr1	ENSMUST00000064795.6	3282	AGCAAAGGGAGAGGCAGGAAAGACATAAAAGCACAGGAGGGAAGAGATGGCCGCAAGAGG	001011000100000000000	TGCTTTTATGTCTTTCCTGCCTCTCCCTTTGCT	CCTCTTGCGGCCATCTCTTCCCTCCTG	62.96296296296296	72.2502	45.45454545454545	71.92053584462576	TGCTTTTATGTCTTTCCTGCCTCTCCCTTTGCTtaACTTCAGCTGCCCCGGGTGAAGAtaCGAGAGTCAACGACAtTCTCATGTATCGCCTtACGTGTAACAGACGCtATATCCGACCGGGATtCCTCTTGCGGCCATCTCTTCCCTCCTG	CGGCTCGCAGCGTGTAAACGgtatccatgtacTGCTTTTATGTCTTTCCTGCCTCTCCCTTTGCTtaACTTCAGCTGCCCCGGGTGAAGAtaCGAGAGTCAACGACAtTCTCATGTATCGCCTtACGTGTAACAGACGCtATATCCGACCGGGATtCCTCTTGCGGCCATCTCTTCCCTCCTGcgtatgatggcCCGCCGGTGATCCTGAAATG
Egr1	ENSMUST00000064795.6	3543	ATTTCAGTATCCTCTCCATCACATGCCTGGCCCTTGCTCCCTTCAGCGCTAGACCATCAA	001011000100000000000	GGGCCAGGCATGTGATGGAGAGGATACTGAAAT	TTGATGGTCTAGCGCTGAAGGGAGCAA	51.851851851851855	70.11510968443793	51.515151515151516	73.02727411744405	GGGCCAGGCATGTGATGGAGAGGATACTGAAATtaACTTCAGCTGCCCCGGGTGAAGAtaCGAGAGTCAACGACAtTCTCATGTATCGCCTtACGTGTAACAGACGCtATATCCGACCGGGATtTTGATGGTCTAGCGCTGAAGGGAGCAA	CGGCTCGCAGCGTGTAAACGgtatccatgtacGGGCCAGGCATGTGATGGAGAGGATACTGAAATtaACTTCAGCTGCCCCGGGTGAAGAtaCGAGAGTCAACGACAtTCTCATGTATCGCCTtACGTGTAACAGACGCtATATCCGACCGGGATtTTGATGGTCTAGCGCTGAAGGGAGCAAcgtatgatggcCCGCCGGTGATCCTGAAATG
Egr1	ENSMUST00000064795.6	507	CAACCTACTGACTGGTGGCCGAGTATGCACCCGACTGCTAGCTAGGCAGTGTCCCAAGAA	001011000100000000000	GTGCATACTCGGCCACCAGTCAGTAGGTTG	TTCTTGGGACACTGCCTAGCTAGCAGTCGG	56.666666666666664	72.9878	56.666666666666664	72.24691910502759	GTGCATACTCGGCCACCAGTCAGTAGGTTGtaACTTCAGCTGCCCCGGGTGAAGAtaCGAGAGTCAACGACAtTCTCATGTATCGCCTtACGTGTAACAGACGCtATATCCGACCGGGATtTTCTTGGGACACTGCCTAGCTAGCAGTCGG	CGGCTCGCAGCGTGTAAACGgtatccatgtacGTGCATACTCGGCCACCAGTCAGTAGGTTGtaACTTCAGCTGCCCCGGGTGAAGAtaCGAGAGTCAACGACAtTCTCATGTATCGCCTtACGTGTAACAGACGCtATATCCGACCGGGATtTTCTTGGGACACTGCCTAGCTAGCAGTCGGcgtatgatggcCCGCCGGTGATCCTGAAATG
Egr1	ENSMUST00000064795.6	3026	CCTCATTCCCATCCCCTGTGCCCACTTCCTACTCCTCTCCTGGCTCCTCCACCTACCCAT	001011000100000000000	AGGAAGTGGGCACAGGGGATGGGAATGAGG	ATGGGTAGGTGGAGGAGCCAGGAGAGGAGT	60	74.48185616542139	60	74.7963	AGGAAGTGGGCACAGGGGATGGGAATGAGGtaACTTCAGCTGCCCCGGGTGAAGAtaCGAGAGTCAACGACAtTCTCATGTATCGCCTtACGTGTAACAGACGCtATATCCGACCGGGATtATGGGTAGGTGGAGGAGCCAGGAGAGGAGT	CGGCTCGCAGCGTGTAAACGgtatccatgtacAGGAAGTGGGCACAGGGGATGGGAATGAGGtaACTTCAGCTGCCCCGGGTGAAGAtaCGAGAGTCAACGACAtTCTCATGTATCGCCTtACGTGTAACAGACGCtATATCCGACCGGGATtATGGGTAGGTGGAGGAGCCAGGAGAGGAGTcgtatgatggcCCGCCGGTGATCCTGAAATG
Egr1	ENSMUST00000064795.6	2738	GCATCCACACAGGCCAGAAGCCCTTCCAGTGTCGAATCTGCATGCGTAACTTCAGTCGTA	001011000100000000000	TGGAAGGGCTTCTGGCCTGTGTGGATGC	TACGACTGAAGTTACGCATGCAGATTCGACAC	46.875	70.66260987947567	60.714285714285715	74.36396150581703	TGGAAGGGCTTCTGGCCTGTGTGGATGCtaACTTCAGCTGCCCCGGGTGAAGAtaCGAGAGTCAACGACAtTCTCATGTATCGCCTtACGTGTAACAGACGCtATATCCGACCGGGATtTACGACTGAAGTTACGCATGCAGATTCGACAC	CGGCTCGCAGCGTGTAAACGgtatccatgtacTGGAAGGGCTTCTGGCCTGTGTGGATGCtaACTTCAGCTGCCCCGGGTGAAGAtaCGAGAGTCAACGACAtTCTCATGTATCGCCTtACGTGTAACAGACGCtATATCCGACCGGGATtTACGACTGAAGTTACGCATGCAGATTCGACACcgtatgatggcCCGCCGGTGATCCTGAAATG
Egr1	ENSMUST00000064795.6	2838	GAAGCCTTTTGCCTGTGACATTTGTGGGAGGAAGTTTGCCAGGAGTGATGAACGCAAGAG	001011000100000000000	TTCCTCCCACAAATGTCACAGGCAAAAGGCTTC	CTCTTGCGTTCATCACTCCTGGCAAAC	51.851851851851855	68.5404	48.484848484848484	72.90839234944008	TTCCTCCCACAAATGTCACAGGCAAAAGGCTTCtaACTTCAGCTGCCCCGGGTGAAGAtaCGAGAGTCAACGACAtTCTCATGTATCGCCTtACGTGTAACAGACGCtATATCCGACCGGGATtCTCTTGCGTTCATCACTCCTGGCAAAC	CGGCTCGCAGCGTGTAAACGgtatccatgtacTTCCTCCCACAAATGTCACAGGCAAAAGGCTTCtaACTTCAGCTGCCCCGGGTGAAGAtaCGAGAGTCAACGACAtTCTCATGTATCGCCTtACGTGTAACAGACGCtATATCCGACCGGGATtCTCTTGCGTTCATCACTCCTGGCAAACcgtatgatggcCCGCCGGTGATCCTGAAATG
Egr1	ENSMUST00000064795.6	3771	GGAGCAAAGCCAAGCAAACCAATGATGATCCTCTATTTTGTGATGACTCTGCTGTGACAT	001011000100000000000	TCATCATTGGTTTGCTTGGCTTTGCTCC	ATGTCACAGCAGAGTCATCACAAAATAGAGGA	40.625	68.17300039653077	46.42857142857143	68.93078989476027	TCATCATTGGTTTGCTTGGCTTTGCTCCtaACTTCAGCTGCCCCGGGTGAAGAtaCGAGAGTCAACGACAtTCTCATGTATCGCCTtACGTGTAACAGACGCtATATCCGACCGGGATtATGTCACAGCAGAGTCATCACAAAATAGAGGA	CGGCTCGCAGCGTGTAAACGgtatccatgtacTCATCATTGGTTTGCTTGGCTTTGCTCCtaACTTCAGCTGCCCCGGGTGAAGAtaCGAGAGTCAACGACAtTCTCATGTATCGCCTtACGTGTAACAGACGCtATATCCGACCGGGATtATGTCACAGCAGAGTCATCACAAAATAGAGGAcgtatgatggcCCGCCGGTGATCCTGAAATG
Egr1	ENSMUST00000064795.6	2390	AAGGTGGTTTCCAGGTTCCCATGATCCCTGACTATCTGTTTCCACAACAACAGGGAGACC	001011000100000000000	TCAGGGATCATGGGAACCTGGAAACCACCTT	GGTCTCCCTGTTGTTGTGGAAACAGATAG	48.275862068965516	67.45196248755872	51.61290322580645	72.78573020735087	TCAGGGATCATGGGAACCTGGAAACCACCTTtaACTTCAGCTGCCCCGGGTGAAGAtaCGAGAGTCAACGACAtTCTCATGTATCGCCTtACGTGTAACAGACGCtATATCCGACCGGGATtGGTCTCCCTGTTGTTGTGGAAACAGATAG	CGGCTCGCAGCGTGTAAACGgtatccatgtacTCAGGGATCATGGGAACCTGGAAACCACCTTtaACTTCAGCTGCCCCGGGTGAAGAtaCGAGAGTCAACGACAtTCTCATGTATCGCCTtACGTGTAACAGACGCtATATCCGACCGGGATtGGTCTCCCTGTTGTTGTGGAAACAGATAGcgtatgatggcCCGCCGGTGATCCTGAAATG
Clec14a	ENSMUST00000062254.4	1662	ACCATTACAGTGCTGGGGCTTTTCAAACTCTGCTTCCACAAAAGCCGTTCCTCCAGGACA	010100000001000100000	CAGAGTTTGAAAAGCCCCAGCACTGTAATGGT	TGTCCTGGAGGAACGGCTTTTGTGGAAG	53.57142857142857	70.88435417420493	46.875	71.23063638918876	CAGAGTTTGAAAAGCCCCAGCACTGTAATGGTtaACTTCAGCTGCCCCGGGTGAAGAtaGCATAACATGTCGCAtCTAAGGACATCGACAtATGATCGTGGACACCtACCTACTAAAGCGCCtTGTCCTGGAGGAACGGCTTTTGTGGAAG	CGGCTCGCAGCGTGTAAACGgtatccatgtacCAGAGTTTGAAAAGCCCCAGCACTGTAATGGTtaACTTCAGCTGCCCCGGGTGAAGAtaGCATAACATGTCGCAtCTAAGGACATCGACAtATGATCGTGGACACCtACCTACTAAAGCGCCtTGTCCTGGAGGAACGGCTTTTGTGGAAGcgtatgatggcCCGCCGGTGATCCTGAAATG
Clec14a	ENSMUST00000062254.4	1886	ACTTAGGGAAACACCTCAATGCTCACATCTTGCCTAGACTTTTTCAGTCCCAACAATTGG	010100000001000100000	AGATGTGAGCATTGAGGTGTTTCCCTAAGT	CCAATTGTTGGGACTGAAAAAGTCTAGGCA	43.333333333333336	67.9617	43.333333333333336	68.26452186647577	AGATGTGAGCATTGAGGTGTTTCCCTAAGTtaACTTCAGCTGCCCCGGGTGAAGAtaGCATAACATGTCGCAtCTAAGGACATCGACAtATGATCGTGGACACCtACCTACTAAAGCGCCtCCAATTGTTGGGACTGAAAAAGTCTAGGCA	CGGCTCGCAGCGTGTAAACGgtatccatgtacAGATGTGAGCATTGAGGTGTTTCCCTAAGTtaACTTCAGCTGCCCCGGGTGAAGAtaGCATAACATGTCGCAtCTAAGGACATCGACAtATGATCGTGGACACCtACCTACTAAAGCGCCtCCAATTGTTGGGACTGAAAAAGTCTAGGCAcgtatgatggcCCGCCGGTGATCCTGAAATG
Clec14a	ENSMUST00000062254.4	2397	CTGAGCTTTGGGGGAAAAGTCTTTATACACCAGCTCCTTCAGAACTAGTGAAGTTTCCCT	010100000001000100000	TGGTGTATAAAGACTTTTCCCCCAAAGCTCAG	AGGGAAACTTCACTAGTTCTGAAGGAGC	46.42857142857143	66.49589270751949	43.75	68.97242558262394	TGGTGTATAAAGACTTTTCCCCCAAAGCTCAGtaACTTCAGCTGCCCCGGGTGAAGAtaGCATAACATGTCGCAtCTAAGGACATCGACAtATGATCGTGGACACCtACCTACTAAAGCGCCtAGGGAAACTTCACTAGTTCTGAAGGAGC	CGGCTCGCAGCGTGTAAACGgtatccatgtacTGGTGTATAAAGACTTTTCCCCCAAAGCTCAGtaACTTCAGCTGCCCCGGGTGAAGAtaGCATAACATGTCGCAtCTAAGGACATCGACAtATGATCGTGGACACCtACCTACTAAAGCGCCtAGGGAAACTTCACTAGTTCTGAAGGAGCcgtatgatggcCCGCCGGTGATCCTGAAATG
Clec14a	ENSMUST00000062254.4	4346	GTTATCTTACACACTAACATCTTTCTGCATGCTGCATAATGCCCATGCACTTCAGCTCTT	010100000001000100000	AGCATGCAGAAAGATGTTAGTGTGTAAGATAAC	AAGAGCTGAAGTGCATGGGCATTATGC	48.148148148148145	68.31197474488073	36.36363636363637	66.32450134983145	AGCATGCAGAAAGATGTTAGTGTGTAAGATAACtaACTTCAGCTGCCCCGGGTGAAGAtaGCATAACATGTCGCAtCTAAGGACATCGACAtATGATCGTGGACACCtACCTACTAAAGCGCCtAAGAGCTGAAGTGCATGGGCATTATGC	CGGCTCGCAGCGTGTAAACGgtatccatgtacAGCATGCAGAAAGATGTTAGTGTGTAAGATAACtaACTTCAGCTGCCCCGGGTGAAGAtaGCATAACATGTCGCAtCTAAGGACATCGACAtATGATCGTGGACACCtACCTACTAAAGCGCCtAAGAGCTGAAGTGCATGGGCATTATGCcgtatgatggcCCGCCGGTGATCCTGAAATG
Clec14a	ENSMUST00000062254.4	95	AAAGAGCCTCACTTGATCCCGGTGGCAAACTTCTTTTCTCCTGCTTATCTAAGCGGGGCA	010100000001000100000	TTGCCACCGGGATCAAGTGAGGCTCTTT	TGCCCCGCTTAGATAAGCAGGAGAAAAGAAGT	46.875	71.40964524132352	53.57142857142857	72.14420165346343	TTGCCACCGGGATCAAGTGAGGCTCTTTtaACTTCAGCTGCCCCGGGTGAAGAtaGCATAACATGTCGCAtCTAAGGACATCGACAtATGATCGTGGACACCtACCTACTAAAGCGCCtTGCCCCGCTTAGATAAGCAGGAGAAAAGAAGT	CGGCTCGCAGCGTGTAAACGgtatccatgtacTTGCCACCGGGATCAAGTGAGGCTCTTTtaACTTCAGCTGCCCCGGGTGAAGAtaGCATAACATGTCGCAtCTAAGGACATCGACAtATGATCGTGGACACCtACCTACTAAAGCGCCtTGCCCCGCTTAGATAAGCAGGAGAAAAGAAGTcgtatgatggcCCGCCGGTGATCCTGAAATG
Clec14a	ENSMUST00000062254.4	191	TGTTCCTGACCCCTGAATAAATCAGGGCCAAAAAGAGCCTGGCAGGGCTCTGGGACACAT	010100000001000100000	TTTTGGCCCTGATTTATTCAGGGGTCAGGAACA	ATGTGTCCCAGAGCCCTGCCAGGCTCT	62.96296296296296	74.94035397360216	45.45454545454545	71.81428420116907	TTTTGGCCCTGATTTATTCAGGGGTCAGGAACAtaACTTCAGCTGCCCCGGGTGAAGAtaGCATAACATGTCGCAtCTAAGGACATCGACAtATGATCGTGGACACCtACCTACTAAAGCGCCtATGTGTCCCAGAGCCCTGCCAGGCTCT	CGGCTCGCAGCGTGTAAACGgtatccatgtacTTTTGGCCCTGATTTATTCAGGGGTCAGGAACAtaACTTCAGCTGCCCCGGGTGAAGAtaGCATAACATGTCGCAtCTAAGGACATCGACAtATGATCGTGGACACCtACCTACTAAAGCGCCtATGTGTCCCAGAGCCCTGCCAGGCTCTcgtatgatggcCCGCCGGTGATCCTGAAATG
Clec14a	ENSMUST00000062254.4	356	AGTGGTAGAAAGGGCTGTAGAGGGCGGTGACTTTAGAGAAAGCTCCGTGCCCTCCAGCAA	010100000001000100000	AAGTCACCGCCCTCTACAGCCCTTTCTACCACT	TTGCTGGAGGGCACGGAGCTTTCTCTA	55.55555555555556	71.51269032297552	54.54545454545455	74.98246346519505	AAGTCACCGCCCTCTACAGCCCTTTCTACCACTtaACTTCAGCTGCCCCGGGTGAAGAtaGCATAACATGTCGCAtCTAAGGACATCGACAtATGATCGTGGACACCtACCTACTAAAGCGCCtTTGCTGGAGGGCACGGAGCTTTCTCTA	CGGCTCGCAGCGTGTAAACGgtatccatgtacAAGTCACCGCCCTCTACAGCCCTTTCTACCACTtaACTTCAGCTGCCCCGGGTGAAGAtaGCATAACATGTCGCAtCTAAGGACATCGACAtATGATCGTGGACACCtACCTACTAAAGCGCCtTTGCTGGAGGGCACGGAGCTTTCTCTAcgtatgatggcCCGCCGGTGATCCTGAAATG
Clec14a	ENSMUST00000062254.4	4203	ACTTCCTCAACATGTTTGAGGTTCATTCCTTTGAGGGTTAAAGCCTTTTGCTCTCACATT	010100000001000100000	AAGGAATGAACCTCAAACATGTTGAGGAAGT	AATGTGAGAGCAAAAGGCTTTAACCCTCA	41.37931034482759	67.48476784462395	38.70967741935484	67.43266423669024	AAGGAATGAACCTCAAACATGTTGAGGAAGTtaACTTCAGCTGCCCCGGGTGAAGAtaGCATAACATGTCGCAtCTAAGGACATCGACAtATGATCGTGGACACCtACCTACTAAAGCGCCtAATGTGAGAGCAAAAGGCTTTAACCCTCA	CGGCTCGCAGCGTGTAAACGgtatccatgtacAAGGAATGAACCTCAAACATGTTGAGGAAGTtaACTTCAGCTGCCCCGGGTGAAGAtaGCATAACATGTCGCAtCTAAGGACATCGACAtATGATCGTGGACACCtACCTACTAAAGCGCCtAATGTGAGAGCAAAAGGCTTTAACCCTCAcgtatgatggcCCGCCGGTGATCCTGAAATG
Tgfb1	ENSMUST00000002678.10	1565	CGTGGAAATCAACGGGATCAGCCCCAAACGTCGGGGCGACCTGGGCACCATCCATGACAT	100010100000001000000	CGACGTTTGGGGCTGATCCCGTTGATTTCCACG	ATGTCATGGATGGTGCCCAGGTCGCCC	62.96296296296296	74.364	57.57575757575758	75.86794050145488	CGACGTTTGGGGCTGATCCCGTTGATTTCCACGtaACTTCAGCTGCCCCGGGTGAAGAtaTGCCACTCGGATATTtTCTCATGTATCGCCTtTCAACGTACCCACAAtCACGAAGCAGCATACtATGTCATGGATGGTGCCCAGGTCGCCC	CGGCTCGCAGCGTGTAAACGgtatccatgtacCGACGTTTGGGGCTGATCCCGTTGATTTCCACGtaACTTCAGCTGCCCCGGGTGAAGAtaTGCCACTCGGATATTtTCTCATGTATCGCCTtTCAACGTACCCACAAtCACGAAGCAGCATACtATGTCATGGATGGTGCCCAGGTCGCCCcgtatgatggcCCGCCGGTGATCCTGAAATG
Tgfb1	ENSMUST00000002678.10	1831	GTCTGGGACCCTGCCCCTATATTTGGAGCCTGGACACACAGTACAGCAAGGTCCTTGCCC	100010100000001000000	GGCTCCAAATATAGGGGCAGGGTCCCAGAC	GGGCAAGGACCTTGCTGTACTGTGTGTCCA	56.666666666666664	73.72486547467139	60	73.32422954563896	GGCTCCAAATATAGGGGCAGGGTCCCAGACtaACTTCAGCTGCCCCGGGTGAAGAtaTGCCACTCGGATATTtTCTCATGTATCGCCTtTCAACGTACCCACAAtCACGAAGCAGCATACtGGGCAAGGACCTTGCTGTACTGTGTGTCCA	CGGCTCGCAGCGTGTAAACGgtatccatgtacGGCTCCAAATATAGGGGCAGGGTCCCAGACtaACTTCAGCTGCCCCGGGTGAAGAtaTGCCACTCGGATATTtTCTCATGTATCGCCTtTCAACGTACCCACAAtCACGAAGCAGCATACtGGGCAAGGACCTTGCTGTACTGTGTGTCCAcgtatgatggcCCGCCGGTGATCCTGAAATG
Tgfb1	ENSMUST00000002678.10	709	TCCTGCTGCTTTCTCCCTCAACCTCAAATTATTCAGGACTATCACCTACCTTTCCTTGGG	100010100000001000000	TTTGAGGTTGAGGGAGAAAGCAGCAGGA	CCCAAGGAAAGGTAGGTGATAGTCCTGAATAA	43.75	67.73128865339294	50	70.10143213032222	TTTGAGGTTGAGGGAGAAAGCAGCAGGAtaACTTCAGCTGCCCCGGGTGAAGAtaTGCCACTCGGATATTtTCTCATGTATCGCCTtTCAACGTACCCACAAtCACGAAGCAGCATACtCCCAAGGAAAGGTAGGTGATAGTCCTGAATAA	CGGCTCGCAGCGTGTAAACGgtatccatgtacTTTGAGGTTGAGGGAGAAAGCAGCAGGAtaACTTCAGCTGCCCCGGGTGAAGAtaTGCCACTCGGATATTtTCTCATGTATCGCCTtTCAACGTACCCACAAtCACGAAGCAGCATACtCCCAAGGAAAGGTAGGTGATAGTCCTGAATAAcgtatgatggcCCGCCGGTGATCCTGAAATG
Tgfb1	ENSMUST00000002678.10	1433	CACTGATACGCCTGAGTGGCTGTCTTTTGACGTCACTGGAGTTGTACGGCAGTGGCTGAA	100010100000001000000	CGTCAAAAGACAGCCACTCAGGCGTATCAGTG	TTCAGCCACTGCCGTACAACTCCAGTGA	53.57142857142857	71.71761791164488	53.125	72.56364251730326	CGTCAAAAGACAGCCACTCAGGCGTATCAGTGtaACTTCAGCTGCCCCGGGTGAAGAtaTGCCACTCGGATATTtTCTCATGTATCGCCTtTCAACGTACCCACAAtCACGAAGCAGCATACtTTCAGCCACTGCCGTACAACTCCAGTGA	CGGCTCGCAGCGTGTAAACGgtatccatgtacCGTCAAAAGACAGCCACTCAGGCGTATCAGTGtaACTTCAGCTGCCCCGGGTGAAGAtaTGCCACTCGGATATTtTCTCATGTATCGCCTtTCAACGTACCCACAAtCACGAAGCAGCATACtTTCAGCCACTGCCGTACAACTCCAGTGAcgtatgatggcCCGCCGGTGATCCTGAAATG
Tgfb1	ENSMUST00000002678.10	1346	AAAATCAAGTGTGGAGCAACATGTGGAACTCTACCAGAAATATAGCAACAATTCCTGGCG	100010100000001000000	AGAGTTCCACATGTTGCTCCACACTTGATTTT	CGCCAGGAATTGTTGCTATATTTCTGGT	42.857142857142854	66.17021695382812	40.625	69.43278115521116	AGAGTTCCACATGTTGCTCCACACTTGATTTTtaACTTCAGCTGCCCCGGGTGAAGAtaTGCCACTCGGATATTtTCTCATGTATCGCCTtTCAACGTACCCACAAtCACGAAGCAGCATACtCGCCAGGAATTGTTGCTATATTTCTGGT	CGGCTCGCAGCGTGTAAACGgtatccatgtacAGAGTTCCACATGTTGCTCCACACTTGATTTTtaACTTCAGCTGCCCCGGGTGAAGAtaTGCCACTCGGATATTtTCTCATGTATCGCCTtTCAACGTACCCACAAtCACGAAGCAGCATACtCGCCAGGAATTGTTGCTATATTTCTGGTcgtatgatggcCCGCCGGTGATCCTGAAATG
Tgfb1	ENSMUST00000002678.10	1270	TCAATACGTCAGACATTCGGGAAGCAGTGCCCGAACCCCCATTGCTGTCCCGTGCAGAGC	100010100000001000000	CGGGCACTGCTTCCCGAATGTCTGACGTATTGA	GCTCTGCACGGGACAGCAATGGGGGTT	62.96296296296296	74.87824842111888	54.54545454545455	74.8589	CGGGCACTGCTTCCCGAATGTCTGACGTATTGAtaACTTCAGCTGCCCCGGGTGAAGAtaTGCCACTCGGATATTtTCTCATGTATCGCCTtTCAACGTACCCACAAtCACGAAGCAGCATACtGCTCTGCACGGGACAGCAATGGGGGTT	CGGCTCGCAGCGTGTAAACGgtatccatgtacCGGGCACTGCTTCCCGAATGTCTGACGTATTGAtaACTTCAGCTGCCCCGGGTGAAGAtaTGCCACTCGGATATTtTCTCATGTATCGCCTtTCAACGTACCCACAAtCACGAAGCAGCATACtGCTCTGCACGGGACAGCAATGGGGGTTcgtatgatggcCCGCCGGTGATCCTGAAATG
Tgfb1	ENSMUST00000002678.10	1759	TGTACATTGACTTTAGGAAGGACCTGGGTTGGAAGTGGATCCACGAGCCCAAGGGCTACC	100010100000001000000	TCCAACCCAGGTCCTTCCTAAAGTCAATGTACA	GGTAGCCCTTGGGCTCGTGGATCCACT	62.96296296296296	73.46076754758172	45.45454545454545	70.77645852291516	TCCAACCCAGGTCCTTCCTAAAGTCAATGTACAtaACTTCAGCTGCCCCGGGTGAAGAtaTGCCACTCGGATATTtTCTCATGTATCGCCTtTCAACGTACCCACAAtCACGAAGCAGCATACtGGTAGCCCTTGGGCTCGTGGATCCACT	CGGCTCGCAGCGTGTAAACGgtatccatgtacTCCAACCCAGGTCCTTCCTAAAGTCAATGTACAtaACTTCAGCTGCCCCGGGTGAAGAtaTGCCACTCGGATATTtTCTCATGTATCGCCTtTCAACGTACCCACAAtCACGAAGCAGCATACtGGTAGCCCTTGGGCTCGTGGATCCACTcgtatgatggcCCGCCGGTGATCCTGAAATG
Tgfb1	ENSMUST00000002678.10	1698	AGAGCCCTGGATACCAACTATTGCTTCAGCTCCACAGAGAAGAACTGCTGTGTGCGGCAG	100010100000001000000	CTGAAGCAATAGTTGGTATCCAGGGCTCT	CTGCCGCACACAGCAGTTCTTCTCTGTGGAG	58.064516129032256	74.18977710859019	48.275862068965516	68.30436626959704	CTGAAGCAATAGTTGGTATCCAGGGCTCTtaACTTCAGCTGCCCCGGGTGAAGAtaTGCCACTCGGATATTtTCTCATGTATCGCCTtTCAACGTACCCACAAtCACGAAGCAGCATACtCTGCCGCACACAGCAGTTCTTCTCTGTGGAG	CGGCTCGCAGCGTGTAAACGgtatccatgtacCTGAAGCAATAGTTGGTATCCAGGGCTCTtaACTTCAGCTGCCCCGGGTGAAGAtaTGCCACTCGGATATTtTCTCATGTATCGCCTtTCAACGTACCCACAAtCACGAAGCAGCATACtCTGCCGCACACAGCAGTTCTTCTCTGTGGAGcgtatgatggcCCGCCGGTGATCCTGAAATG
Cd19	ENSMUST00000206325.2	591	TAATCAACCAAGATCTCACTGTGGCACCCGGCTCCACACTTTGGCTGTCCTGTGGGGTAC	001010100000000000100	CCGGGTGCCACAGTGAGATCTTGGTTGATTA	GTACCCCACAGGACAGCCAAAGTGTGGAG	58.62068965517241	72.35979525738162	51.61290322580645	71.92473844794677	CCGGGTGCCACAGTGAGATCTTGGTTGATTAtaACTTCAGCTGCCCCGGGTGAAGAtaCGAGAGTCAACGACAtTCTCATGTATCGCCTtTCAACGTACCCACAAtGGATCCTGCAATACGtGTACCCCACAGGACAGCCAAAGTGTGGAG	CGGCTCGCAGCGTGTAAACGgtatccatgtacCCGGGTGCCACAGTGAGATCTTGGTTGATTAtaACTTCAGCTGCCCCGGGTGAAGAtaCGAGAGTCAACGACAtTCTCATGTATCGCCTtTCAACGTACCCACAAtGGATCCTGCAATACGtGTACCCCACAGGACAGCCAAAGTGTGGAGcgtatgatggcCCGCCGGTGATCCTGAAATG
Cd19	ENSMUST00000206325.2	1921	TGTGGGATAGGAAGGGAAGATGGGGTTGAATCCAGCCCTGAGTCACCCAGAGGAAGGAGA	001010100000000000100	TTCAACCCCATCTTCCCTTCCTATCCCACA	TCTCCTTCCTCTGGGTGACTCAGGGCTGGA	60	74.73784488901475	50	70.79211263443176	TTCAACCCCATCTTCCCTTCCTATCCCACAtaACTTCAGCTGCCCCGGGTGAAGAtaCGAGAGTCAACGACAtTCTCATGTATCGCCTtTCAACGTACCCACAAtGGATCCTGCAATACGtTCTCCTTCCTCTGGGTGACTCAGGGCTGGA	CGGCTCGCAGCGTGTAAACGgtatccatgtacTTCAACCCCATCTTCCCTTCCTATCCCACAtaACTTCAGCTGCCCCGGGTGAAGAtaCGAGAGTCAACGACAtTCTCATGTATCGCCTtTCAACGTACCCACAAtGGATCCTGCAATACGtTCTCCTTCCTCTGGGTGACTCAGGGCTGGAcgtatgatggcCCGCCGGTGATCCTGAAATG
Cd19	ENSMUST00000206325.2	1074	GGACCCAGAACCAGTACGGGAATGTGCTCTCCCTTCCTACATCTACCTCTGGCCAGGCCC	001010100000000000100	GGGAGAGCACATTCCCGTACTGGTTCTGGGTCC	GGGCCTGGCCAGAGGTAGATGTAGGAA	59.25925925925926	71.03225621756576	60.60606060606061	75.82924382575493	GGGAGAGCACATTCCCGTACTGGTTCTGGGTCCtaACTTCAGCTGCCCCGGGTGAAGAtaCGAGAGTCAACGACAtTCTCATGTATCGCCTtTCAACGTACCCACAAtGGATCCTGCAATACGtGGGCCTGGCCAGAGGTAGATGTAGGAA	CGGCTCGCAGCGTGTAAACGgtatccatgtacGGGAGAGCACATTCCCGTACTGGTTCTGGGTCCtaACTTCAGCTGCCCCGGGTGAAGAtaCGAGAGTCAACGACAtTCTCATGTATCGCCTtTCAACGTACCCACAAtGGATCCTGCAATACGtGGGCCTGGCCAGAGGTAGATGTAGGAAcgtatgatggcCCGCCGGTGATCCTGAAATG
Cd19	ENSMUST00000206325.2	1774	GTCAGTCAGTGAAATGACCTTGATCAGGATGTGTGCATGCTGACACACACACACTCATAT	001010100000000000100	TCCTGATCAAGGTCATTTCACTGACTGAC	ATATGAGTGTGTGTGTGTCAGCATGCACACA	45.16129032258065	70.72178303739435	44.827586206896555	66.81635278137406	TCCTGATCAAGGTCATTTCACTGACTGACtaACTTCAGCTGCCCCGGGTGAAGAtaCGAGAGTCAACGACAtTCTCATGTATCGCCTtTCAACGTACCCACAAtGGATCCTGCAATACGtATATGAGTGTGTGTGTGTCAGCATGCACACA	CGGCTCGCAGCGTGTAAACGgtatccatgtacTCCTGATCAAGGTCATTTCACTGACTGACtaACTTCAGCTGCCCCGGGTGAAGAtaCGAGAGTCAACGACAtTCTCATGTATCGCCTtTCAACGTACCCACAAtGGATCCTGCAATACGtATATGAGTGTGTGTGTGTCAGCATGCACACAcgtatgatggcCCGCCGGTGATCCTGAAATG
Cd19	ENSMUST00000206325.2	768	TTTGGGGGTCTCTTCTGCTTCTGCCCCAAGCCACAGCTTTAGATGAAGGCACCTATTATT	001010100000000000100	TGGGGCAGAAGCAGAAGAGACCCCCAAA	AATAATAGGTGCCTTCATCTAAAGCTGTGGCT	40.625	68.53026450568592	57.142857142857146	73.39263379624708	TGGGGCAGAAGCAGAAGAGACCCCCAAAtaACTTCAGCTGCCCCGGGTGAAGAtaCGAGAGTCAACGACAtTCTCATGTATCGCCTtTCAACGTACCCACAAtGGATCCTGCAATACGtAATAATAGGTGCCTTCATCTAAAGCTGTGGCT	CGGCTCGCAGCGTGTAAACGgtatccatgtacTGGGGCAGAAGCAGAAGAGACCCCCAAAtaACTTCAGCTGCCCCGGGTGAAGAtaCGAGAGTCAACGACAtTCTCATGTATCGCCTtTCAACGTACCCACAAtGGATCCTGCAATACGtAATAATAGGTGCCTTCATCTAAAGCTGTGGCTcgtatgatggcCCGCCGGTGATCCTGAAATG
Cd19	ENSMUST00000206325.2	521	AAAGACCATCCTAAGGTCTGGGGAACAAAGCCTGTATGTGCCCCTCGGGGGAGCAGTTTG	001010100000000000100	AGGCTTTGTTCCCCAGACCTTAGGATGGTCTTT	CAAACTGCTCCCCCGAGGGGCACATAC	62.96296296296296	72.86595723271762	48.484848484848484	72.62054037544101	AGGCTTTGTTCCCCAGACCTTAGGATGGTCTTTtaACTTCAGCTGCCCCGGGTGAAGAtaCGAGAGTCAACGACAtTCTCATGTATCGCCTtTCAACGTACCCACAAtGGATCCTGCAATACGtCAAACTGCTCCCCCGAGGGGCACATAC	CGGCTCGCAGCGTGTAAACGgtatccatgtacAGGCTTTGTTCCCCAGACCTTAGGATGGTCTTTtaACTTCAGCTGCCCCGGGTGAAGAtaCGAGAGTCAACGACAtTCTCATGTATCGCCTtTCAACGTACCCACAAtGGATCCTGCAATACGtCAAACTGCTCCCCCGAGGGGCACATACcgtatgatggcCCGCCGGTGATCCTGAAATG
Cd19	ENSMUST00000206325.2	421	GTGGAATGCTTCAGACGTCAGGGACCTGGACTGTGACCTAAGGAACAGGTCCTCTGGGAG	001010100000000000100	CAGTCCAGGTCCCTGACGTCTGAAGCATTCCAC	CTCCCAGAGGACCTGTTCCTTAGGTCA	55.55555555555556	68.79255226020717	57.57575757575758	74.70544886183268	CAGTCCAGGTCCCTGACGTCTGAAGCATTCCACtaACTTCAGCTGCCCCGGGTGAAGAtaCGAGAGTCAACGACAtTCTCATGTATCGCCTtTCAACGTACCCACAAtGGATCCTGCAATACGtCTCCCAGAGGACCTGTTCCTTAGGTCA	CGGCTCGCAGCGTGTAAACGgtatccatgtacCAGTCCAGGTCCCTGACGTCTGAAGCATTCCACtaACTTCAGCTGCCCCGGGTGAAGAtaCGAGAGTCAACGACAtTCTCATGTATCGCCTtTCAACGTACCCACAAtGGATCCTGCAATACGtCTCCCAGAGGACCTGTTCCTTAGGTCAcgtatgatggcCCGCCGGTGATCCTGAAATG
Cd19	ENSMUST00000206325.2	2233	TCTGGCAACACTACCTGAGTGCCTGCTCAGGGGGTTCAGCTTCTGACCATATGTAGACAC	001010100000000000100	CTGAGCAGGCACTCAGGTAGTGTTGCCAGA	GTGTCTACATATGGTCAGAAGCTGAACCCC	50	68.68576340296215	56.666666666666664	73.3124	CTGAGCAGGCACTCAGGTAGTGTTGCCAGAtaACTTCAGCTGCCCCGGGTGAAGAtaCGAGAGTCAACGACAtTCTCATGTATCGCCTtTCAACGTACCCACAAtGGATCCTGCAATACGtGTGTCTACATATGGTCAGAAGCTGAACCCC	CGGCTCGCAGCGTGTAAACGgtatccatgtacCTGAGCAGGCACTCAGGTAGTGTTGCCAGAtaACTTCAGCTGCCCCGGGTGAAGAtaCGAGAGTCAACGACAtTCTCATGTATCGCCTtTCAACGTACCCACAAtGGATCCTGCAATACGtGTGTCTACATATGGTCAGAAGCTGAACCCCcgtatgatggcCCGCCGGTGATCCTGAAATG
Manf	ENSMUST00000159283.8	1013	TAAGAGCTTGGGCAGCCAATGTCTTGTGGGTTTGGGCTTCTGGGTGTCTGATACTTCAGC	001000010000001001000	ACCCACAAGACATTGGCTGCCCAAGCTCTTA	GCTGAAGTATCAGACACCCAGAAGCCCAA	51.724137931034484	70.32555022056283	51.61290322580645	73.61353955853667	ACCCACAAGACATTGGCTGCCCAAGCTCTTAtaACTTCAGCTGCCCCGGGTGAAGAtaCGAGAGTCAACGACAtCGGAAAGTGACAACCtCACGAAGCAGCATACtCGATTTATGAGGCCGtGCTGAAGTATCAGACACCCAGAAGCCCAA	CGGCTCGCAGCGTGTAAACGgtatccatgtacACCCACAAGACATTGGCTGCCCAAGCTCTTAtaACTTCAGCTGCCCCGGGTGAAGAtaCGAGAGTCAACGACAtCGGAAAGTGACAACCtCACGAAGCAGCATACtCGATTTATGAGGCCGtGCTGAAGTATCAGACACCCAGAAGCCCAAcgtatgatggcCCGCCGGTGATCCTGAAATG
Manf	ENSMUST00000159283.8	1403	GTGGTTTTCAGTTGCTCCCTTTGCTGGCACTTGTGAACTGTGCCTCAGTGGGGAAACTTT	001000010000001001000	CAAGTGCCAGCAAAGGGAGCAACTGAAAACCAC	AAAGTTTCCCCACTGAGGCACAGTTCA	48.148148148148145	68.8234	51.515151515151516	73.83896477346389	CAAGTGCCAGCAAAGGGAGCAACTGAAAACCACtaACTTCAGCTGCCCCGGGTGAAGAtaCGAGAGTCAACGACAtCGGAAAGTGACAACCtCACGAAGCAGCATACtCGATTTATGAGGCCGtAAAGTTTCCCCACTGAGGCACAGTTCA	CGGCTCGCAGCGTGTAAACGgtatccatgtacCAAGTGCCAGCAAAGGGAGCAACTGAAAACCACtaACTTCAGCTGCCCCGGGTGAAGAtaCGAGAGTCAACGACAtCGGAAAGTGACAACCtCACGAAGCAGCATACtCGATTTATGAGGCCGtAAAGTTTCCCCACTGAGGCACAGTTCAcgtatgatggcCCGCCGGTGATCCTGAAATG
Manf	ENSMUST00000159283.8	716	TGACAATGAGATGTGAACCTAGAGCTTTCCTAGTGATGCTGGCTCTGCAGTTCCCTCTTG	001000010000001001000	AGGAAAGCTCTAGGTTCACATCTCATTGTCA	CAAGAGGGAACTGCAGAGCCAGCATCACT	55.172413793103445	72.22526934749669	41.935483870967744	67.92194791592345	AGGAAAGCTCTAGGTTCACATCTCATTGTCAtaACTTCAGCTGCCCCGGGTGAAGAtaCGAGAGTCAACGACAtCGGAAAGTGACAACCtCACGAAGCAGCATACtCGATTTATGAGGCCGtCAAGAGGGAACTGCAGAGCCAGCATCACT	CGGCTCGCAGCGTGTAAACGgtatccatgtacAGGAAAGCTCTAGGTTCACATCTCATTGTCAtaACTTCAGCTGCCCCGGGTGAAGAtaCGAGAGTCAACGACAtCGGAAAGTGACAACCtCACGAAGCAGCATACtCGATTTATGAGGCCGtCAAGAGGGAACTGCAGAGCCAGCATCACTcgtatgatggcCCGCCGGTGATCCTGAAATG
Manf	ENSMUST00000159283.8	489	CTGAAGAAGATCCTGGACGACTGGGGGGAGATGTGCAAAGGCTGTGCAGAAAAGTCTGAC	001000010000001001000	ATCTCCCCCCAGTCGTCCAGGATCTTCTTCAG	GTCAGACTTTTCTGCACAGCCTTTGCAC	50	69.14905960751145	56.25	73.47266468505677	ATCTCCCCCCAGTCGTCCAGGATCTTCTTCAGtaACTTCAGCTGCCCCGGGTGAAGAtaCGAGAGTCAACGACAtCGGAAAGTGACAACCtCACGAAGCAGCATACtCGATTTATGAGGCCGtGTCAGACTTTTCTGCACAGCCTTTGCAC	CGGCTCGCAGCGTGTAAACGgtatccatgtacATCTCCCCCCAGTCGTCCAGGATCTTCTTCAGtaACTTCAGCTGCCCCGGGTGAAGAtaCGAGAGTCAACGACAtCGGAAAGTGACAACCtCACGAAGCAGCATACtCGATTTATGAGGCCGtGTCAGACTTTTCTGCACAGCCTTTGCACcgtatgatggcCCGCCGGTGATCCTGAAATG
Manf	ENSMUST00000159283.8	1658	GGGAGGAGGGAAGAGCTGGGTGCGTTCTTCGACATCCTACAGATGCATCAATGATCCAGC	001000010000001001000	AGAACGCACCCAGCTCTTCCCTCCTCCC	GCTGGATCATTGATGCATCTGTAGGATGTCGA	46.875	70.22496113714072	64.28571428571429	74.88424480725706	AGAACGCACCCAGCTCTTCCCTCCTCCCtaACTTCAGCTGCCCCGGGTGAAGAtaCGAGAGTCAACGACAtCGGAAAGTGACAACCtCACGAAGCAGCATACtCGATTTATGAGGCCGtGCTGGATCATTGATGCATCTGTAGGATGTCGA	CGGCTCGCAGCGTGTAAACGgtatccatgtacAGAACGCACCCAGCTCTTCCCTCCTCCCtaACTTCAGCTGCCCCGGGTGAAGAtaCGAGAGTCAACGACAtCGGAAAGTGACAACCtCACGAAGCAGCATACtCGATTTATGAGGCCGtGCTGGATCATTGATGCATCTGTAGGATGTCGAcgtatgatggcCCGCCGGTGATCCTGAAATG
Manf	ENSMUST00000159283.8	340	ATGAGGTGTCGAAGCCCCTGGCCCACCATATCCCTGTGGAAAAGATCTGTGAGAAGCTGA	001000010000001001000	TATGGTGGGCCAGGGGCTTCGACACCTCAT	TCAGCTTCTCACAGATCTTTTCCACAGGGA	46.666666666666664	69.49113252541724	60	75.99963999672167	TATGGTGGGCCAGGGGCTTCGACACCTCATtaACTTCAGCTGCCCCGGGTGAAGAtaCGAGAGTCAACGACAtCGGAAAGTGACAACCtCACGAAGCAGCATACtCGATTTATGAGGCCGtTCAGCTTCTCACAGATCTTTTCCACAGGGA	CGGCTCGCAGCGTGTAAACGgtatccatgtacTATGGTGGGCCAGGGGCTTCGACACCTCATtaACTTCAGCTGCCCCGGGTGAAGAtaCGAGAGTCAACGACAtCGGAAAGTGACAACCtCACGAAGCAGCATACtCGATTTATGAGGCCGtTCAGCTTCTCACAGATCTTTTCCACAGGGAcgtatgatggcCCGCCGGTGATCCTGAAATG
Manf	ENSMUST00000159283.8	1179	TCAGCCTATGCAGAAGGAGAACTGTGAGCTGAGTACAGGTGGTCAGACCATAGCGTATCT	001000010000001001000	CTCAGCTCACAGTTCTCCTTCTGCATAGGCTGA	AGATACGCTATGGTCTGACCACCTGTA	48.148148148148145	66.73066911064313	51.515151515151516	72.57653273723486	CTCAGCTCACAGTTCTCCTTCTGCATAGGCTGAtaACTTCAGCTGCCCCGGGTGAAGAtaCGAGAGTCAACGACAtCGGAAAGTGACAACCtCACGAAGCAGCATACtCGATTTATGAGGCCGtAGATACGCTATGGTCTGACCACCTGTA	CGGCTCGCAGCGTGTAAACGgtatccatgtacCTCAGCTCACAGTTCTCCTTCTGCATAGGCTGAtaACTTCAGCTGCCCCGGGTGAAGAtaCGAGAGTCAACGACAtCGGAAAGTGACAACCtCACGAAGCAGCATACtCGATTTATGAGGCCGtAGATACGCTATGGTCTGACCACCTGTAcgtatgatggcCCGCCGGTGATCCTGAAATG
Manf	ENSMUST00000159283.8	1778	TCATCTCCTGGATGTGGTCAGAACACTGGCCAGCAGTCTGTCAACTTGGCAAGAAGTGAT	001000010000001001000	GGCCAGTGTTCTGACCACATCCAGGAGATGA	ATCACTTCTTGCCAAGTTGACAGACTGCT	44.827586206896555	68.91307587951059	54.83870967741935	72.97240239076547	GGCCAGTGTTCTGACCACATCCAGGAGATGAtaACTTCAGCTGCCCCGGGTGAAGAtaCGAGAGTCAACGACAtCGGAAAGTGACAACCtCACGAAGCAGCATACtCGATTTATGAGGCCGtATCACTTCTTGCCAAGTTGACAGACTGCT	CGGCTCGCAGCGTGTAAACGgtatccatgtacGGCCAGTGTTCTGACCACATCCAGGAGATGAtaACTTCAGCTGCCCCGGGTGAAGAtaCGAGAGTCAACGACAtCGGAAAGTGACAACCtCACGAAGCAGCATACtCGATTTATGAGGCCGtATCACTTCTTGCCAAGTTGACAGACTGCTcgtatgatggcCCGCCGGTGATCCTGAAATG
Il7r	ENSMUST00000003981.6	796	AAGGAGGATGGGATCCTGTCTTGCCAAGTGTCACCATTCTGAGTTTGTTCTCTGTGTTTT	000000001000100000101	ACTTGGCAAGACAGGATCCCATCCTCCTT	AAAACACAGAGAACAAACTCAGAATGGTGAC	38.70967741935484	66.67207289576908	51.724137931034484	71.18978691782786	ACTTGGCAAGACAGGATCCCATCCTCCTTtaACTTCAGCTGCCCCGGGTGAAGAtaAAAGCAAATTCGCCGtTGCTTAGTCAACGAGtGGATCCTGCAATACGtCGCTATAAAGGGTCGtAAAACACAGAGAACAAACTCAGAATGGTGAC	CGGCTCGCAGCGTGTAAACGgtatccatgtacACTTGGCAAGACAGGATCCCATCCTCCTTtaACTTCAGCTGCCCCGGGTGAAGAtaAAAGCAAATTCGCCGtTGCTTAGTCAACGAGtGGATCCTGCAATACGtCGCTATAAAGGGTCGtAAAACACAGAGAACAAACTCAGAATGGTGACcgtatgatggcCCGCCGGTGATCCTGAAATG
Il7r	ENSMUST00000003981.6	691	TGTATGAAATCAAAGTCCGATCCATTCCCCATAACGATTACTTCAAAGGCTTCTGGAGCG	000000001000100000101	TGGGGAATGGATCGGACTTTGATTTCATACA	CGCTCCAGAAGCCTTTGAAGTAATCGTTA	44.827586206896555	67.48543835853917	41.935483870967744	68.43512275849747	TGGGGAATGGATCGGACTTTGATTTCATACAtaACTTCAGCTGCCCCGGGTGAAGAtaAAAGCAAATTCGCCGtTGCTTAGTCAACGAGtGGATCCTGCAATACGtCGCTATAAAGGGTCGtCGCTCCAGAAGCCTTTGAAGTAATCGTTA	CGGCTCGCAGCGTGTAAACGgtatccatgtacTGGGGAATGGATCGGACTTTGATTTCATACAtaACTTCAGCTGCCCCGGGTGAAGAtaAAAGCAAATTCGCCGtTGCTTAGTCAACGAGtGGATCCTGCAATACGtCGCTATAAAGGGTCGtCGCTCCAGAAGCCTTTGAAGTAATCGTTAcgtatgatggcCCGCCGGTGATCCTGAAATG
Il7r	ENSMUST00000003981.6	874	ATGTGCTATGGAAAAAAAGGATTAAACCTGTCGTATGGCCTAGTCTCCCCGATCATAAGA	000000001000100000101	CGACAGGTTTAATCCTTTTTTTCCATAGCACAT	TCTTATGATCGGGGAGACTAGGCCATA	48.148148148148145	66.2203	36.36363636363637	67.08782559286846	CGACAGGTTTAATCCTTTTTTTCCATAGCACATtaACTTCAGCTGCCCCGGGTGAAGAtaAAAGCAAATTCGCCGtTGCTTAGTCAACGAGtGGATCCTGCAATACGtCGCTATAAAGGGTCGtTCTTATGATCGGGGAGACTAGGCCATA	CGGCTCGCAGCGTGTAAACGgtatccatgtacCGACAGGTTTAATCCTTTTTTTCCATAGCACATtaACTTCAGCTGCCCCGGGTGAAGAtaAAAGCAAATTCGCCGtTGCTTAGTCAACGAGtGGATCCTGCAATACGtCGCTATAAAGGGTCGtTCTTATGATCGGGGAGACTAGGCCATAcgtatgatggcCCGCCGGTGATCCTGAAATG
Il7r	ENSMUST00000003981.6	2229	GCATACCATGACCATGTGTCAAAGGAAGTGGGAAAAAGAAAAAAAAAGCACCAAGATCAT	000000001000100000101	CTTCCTTTGACACATGGTCATGGTATGC	ATGATCTTGGTGCTTTTTTTTTCTTTTTCCCA	31.25	66.08693787921948	46.42857142857143	66.5336	CTTCCTTTGACACATGGTCATGGTATGCtaACTTCAGCTGCCCCGGGTGAAGAtaAAAGCAAATTCGCCGtTGCTTAGTCAACGAGtGGATCCTGCAATACGtCGCTATAAAGGGTCGtATGATCTTGGTGCTTTTTTTTTCTTTTTCCCA	CGGCTCGCAGCGTGTAAACGgtatccatgtacCTTCCTTTGACACATGGTCATGGTATGCtaACTTCAGCTGCCCCGGGTGAAGAtaAAAGCAAATTCGCCGtTGCTTAGTCAACGAGtGGATCCTGCAATACGtCGCTATAAAGGGTCGtATGATCTTGGTGCTTTTTTTTTCTTTTTCCCAcgtatgatggcCCGCCGGTGATCCTGAAATG
Il7r	ENSMUST00000003981.6	2533	ACATCTCTGGATATTGCCTGAACTACAGAAAAAGGGGGCTGCGCACACCACAATGAGTGC	000000001000100000101	TTTTTCTGTAGTTCAGGCAATATCCAGAGATGT	GCACTCATTGTGGTGTGCGCAGCCCCC	66.66666666666667	75.95725446514723	36.36363636363637	66.94403962363396	TTTTTCTGTAGTTCAGGCAATATCCAGAGATGTtaACTTCAGCTGCCCCGGGTGAAGAtaAAAGCAAATTCGCCGtTGCTTAGTCAACGAGtGGATCCTGCAATACGtCGCTATAAAGGGTCGtGCACTCATTGTGGTGTGCGCAGCCCCC	CGGCTCGCAGCGTGTAAACGgtatccatgtacTTTTTCTGTAGTTCAGGCAATATCCAGAGATGTtaACTTCAGCTGCCCCGGGTGAAGAtaAAAGCAAATTCGCCGtTGCTTAGTCAACGAGtGGATCCTGCAATACGtCGCTATAAAGGGTCGtGCACTCATTGTGGTGTGCGCAGCCCCCcgtatgatggcCCGCCGGTGATCCTGAAATG
Il7r	ENSMUST00000003981.6	2882	CAGGGACTGCATGCAATGTAACATTACTGGTTGGTTCTGCCAATTTTCCTCTTGGTATTT	000000001000100000101	CCAGTAATGTTACATTGCATGCAGTCCCTG	AAATACCAAGAGGAAAATTGGCAGAACCAA	36.666666666666664	66.32604898496254	46.666666666666664	68.43923032544893	CCAGTAATGTTACATTGCATGCAGTCCCTGtaACTTCAGCTGCCCCGGGTGAAGAtaAAAGCAAATTCGCCGtTGCTTAGTCAACGAGtGGATCCTGCAATACGtCGCTATAAAGGGTCGtAAATACCAAGAGGAAAATTGGCAGAACCAA	CGGCTCGCAGCGTGTAAACGgtatccatgtacCCAGTAATGTTACATTGCATGCAGTCCCTGtaACTTCAGCTGCCCCGGGTGAAGAtaAAAGCAAATTCGCCGtTGCTTAGTCAACGAGtGGATCCTGCAATACGtCGCTATAAAGGGTCGtAAATACCAAGAGGAAAATTGGCAGAACCAAcgtatgatggcCCGCCGGTGATCCTGAAATG
Il7r	ENSMUST00000003981.6	1187	ACCCTTAAGATGCCTGGCTAGAAATCTGAGTACCTGCAATGCCCCTCCACTCCTTTCCTC	000000001000100000101	ACTCAGATTTCTAGCCAGGCATCTTAAGGGT	GAGGAAAGGAGTGGAGGGGCATTGCAGGT	58.62068965517241	73.70700072713402	45.16129032258065	69.2925	ACTCAGATTTCTAGCCAGGCATCTTAAGGGTtaACTTCAGCTGCCCCGGGTGAAGAtaAAAGCAAATTCGCCGtTGCTTAGTCAACGAGtGGATCCTGCAATACGtCGCTATAAAGGGTCGtGAGGAAAGGAGTGGAGGGGCATTGCAGGT	CGGCTCGCAGCGTGTAAACGgtatccatgtacACTCAGATTTCTAGCCAGGCATCTTAAGGGTtaACTTCAGCTGCCCCGGGTGAAGAtaAAAGCAAATTCGCCGtTGCTTAGTCAACGAGtGGATCCTGCAATACGtCGCTATAAAGGGTCGtGAGGAAAGGAGTGGAGGGGCATTGCAGGTcgtatgatggcCCGCCGGTGATCCTGAAATG
Il7r	ENSMUST00000003981.6	1121	TGTACACAGTGCAAACCGCTCGCCTGAGACTTCAGTCAGCCCACCAGAAACAGTTAGAAG	000000001000100000101	AGTCTCAGGCGAGCGGTTTGCACTGTGTACA	CTTCTAACTGTTTCTGGTGGGCTGACTGA	48.275862068965516	68.501	54.83870967741935	74.84602218953933	AGTCTCAGGCGAGCGGTTTGCACTGTGTACAtaACTTCAGCTGCCCCGGGTGAAGAtaAAAGCAAATTCGCCGtTGCTTAGTCAACGAGtGGATCCTGCAATACGtCGCTATAAAGGGTCGtCTTCTAACTGTTTCTGGTGGGCTGACTGA	CGGCTCGCAGCGTGTAAACGgtatccatgtacAGTCTCAGGCGAGCGGTTTGCACTGTGTACAtaACTTCAGCTGCCCCGGGTGAAGAtaAAAGCAAATTCGCCGtTGCTTAGTCAACGAGtGGATCCTGCAATACGtCGCTATAAAGGGTCGtCTTCTAACTGTTTCTGGTGGGCTGACTGAcgtatgatggcCCGCCGGTGATCCTGAAATG
Pou2af1	ENSMUST00000034554.9	1479	TTAATGTGGTTTAGCTGTTCTTGTCAGCGATTAGGAGGAAAGCTGGATATGGTATGGAGG	100000000000101000001	TCGCTGACAAGAACAGCTAAACCACATTAA	CCTCCATACCATATCCAGCTTTCCTCCTAA	46.666666666666664	67.46672347337199	40	67.4871	TCGCTGACAAGAACAGCTAAACCACATTAAtaACTTCAGCTGCCCCGGGTGAAGAtaTGCCACTCGGATATTtTGCTTAGTCAACGAGtCACGAAGCAGCATACtCGCTATAAAGGGTCGtCCTCCATACCATATCCAGCTTTCCTCCTAA	CGGCTCGCAGCGTGTAAACGgtatccatgtacTCGCTGACAAGAACAGCTAAACCACATTAAtaACTTCAGCTGCCCCGGGTGAAGAtaTGCCACTCGGATATTtTGCTTAGTCAACGAGtCACGAAGCAGCATACtCGCTATAAAGGGTCGtCCTCCATACCATATCCAGCTTTCCTCCTAAcgtatgatggcCCGCCGGTGATCCTGAAATG
Pou2af1	ENSMUST00000034554.9	1152	CACATCATTGGGGAAGCAACCTTCTTTCAGGTGCCCCCTGTTTCCTGGTAGCAGTAGCTT	100000000000101000001	CCTGAAAGAAGGTTGCTTCCCCAATGATGTG	AAGCTACTGCTACCAGGAAACAGGGGGCA	55.172413793103445	73.05738133903606	48.38709677419355	70.10128652637474	CCTGAAAGAAGGTTGCTTCCCCAATGATGTGtaACTTCAGCTGCCCCGGGTGAAGAtaTGCCACTCGGATATTtTGCTTAGTCAACGAGtCACGAAGCAGCATACtCGCTATAAAGGGTCGtAAGCTACTGCTACCAGGAAACAGGGGGCA	CGGCTCGCAGCGTGTAAACGgtatccatgtacCCTGAAAGAAGGTTGCTTCCCCAATGATGTGtaACTTCAGCTGCCCCGGGTGAAGAtaTGCCACTCGGATATTtTGCTTAGTCAACGAGtCACGAAGCAGCATACtCGCTATAAAGGGTCGtAAGCTACTGCTACCAGGAAACAGGGGGCAcgtatgatggcCCGCCGGTGATCCTGAAATG
Pou2af1	ENSMUST00000034554.9	1669	GCTTGCACTTAGTCCTTCCACGTGGGCTTTTAATTCCTGTTGTGACTCACCCAGGGCCAT	100000000000101000001	TTAAAAGCCCACGTGGAAGGACTAAGTGCAAGC	ATGGCCCTGGGTGAGTCACAACAGGAA	55.55555555555556	71.7789	48.484848484848484	72.6487	TTAAAAGCCCACGTGGAAGGACTAAGTGCAAGCtaACTTCAGCTGCCCCGGGTGAAGAtaTGCCACTCGGATATTtTGCTTAGTCAACGAGtCACGAAGCAGCATACtCGCTATAAAGGGTCGtATGGCCCTGGGTGAGTCACAACAGGAA	CGGCTCGCAGCGTGTAAACGgtatccatgtacTTAAAAGCCCACGTGGAAGGACTAAGTGCAAGCtaACTTCAGCTGCCCCGGGTGAAGAtaTGCCACTCGGATATTtTGCTTAGTCAACGAGtCACGAAGCAGCATACtCGCTATAAAGGGTCGtATGGCCCTGGGTGAGTCACAACAGGAAcgtatgatggcCCGCCGGTGATCCTGAAATG
Pou2af1	ENSMUST00000034554.9	76	CCATGCTCTGGCAAAAATCCACAGCTCCAGAGCAAGCTCCTGCCCCACCAAGGCCATACC	100000000000101000001	CTCTGGAGCTGTGGATTTTTGCCAGAGCATGG	GGTATGGCCTTGGTGGGGCAGGAGCTTG	64.28571428571429	74.658	53.125	73.0111	CTCTGGAGCTGTGGATTTTTGCCAGAGCATGGtaACTTCAGCTGCCCCGGGTGAAGAtaTGCCACTCGGATATTtTGCTTAGTCAACGAGtCACGAAGCAGCATACtCGCTATAAAGGGTCGtGGTATGGCCTTGGTGGGGCAGGAGCTTG	CGGCTCGCAGCGTGTAAACGgtatccatgtacCTCTGGAGCTGTGGATTTTTGCCAGAGCATGGtaACTTCAGCTGCCCCGGGTGAAGAtaTGCCACTCGGATATTtTGCTTAGTCAACGAGtCACGAAGCAGCATACtCGCTATAAAGGGTCGtGGTATGGCCTTGGTGGGGCAGGAGCTTGcgtatgatggcCCGCCGGTGATCCTGAAATG
Pou2af1	ENSMUST00000034554.9	1288	ATCTAAGTGGATGTTTCTGGTCTGGTTACAGGGGGATGGGACAGGACCATCAGGGTGGGT	100000000000101000001	CCCTGTAACCAGACCAGAAACATCCACTTAGAT	ACCCACCCTGATGGTCCTGTCCCATCC	62.96296296296296	73.13649056546325	45.45454545454545	69.6363	CCCTGTAACCAGACCAGAAACATCCACTTAGATtaACTTCAGCTGCCCCGGGTGAAGAtaTGCCACTCGGATATTtTGCTTAGTCAACGAGtCACGAAGCAGCATACtCGCTATAAAGGGTCGtACCCACCCTGATGGTCCTGTCCCATCC	CGGCTCGCAGCGTGTAAACGgtatccatgtacCCCTGTAACCAGACCAGAAACATCCACTTAGATtaACTTCAGCTGCCCCGGGTGAAGAtaTGCCACTCGGATATTtTGCTTAGTCAACGAGtCACGAAGCAGCATACtCGCTATAAAGGGTCGtACCCACCCTGATGGTCCTGTCCCATCCcgtatgatggcCCGCCGGTGATCCTGAAATG
Pou2af1	ENSMUST00000034554.9	713	CCCAGAGCCAGTCCTTCAGGACATGGATGACCCCAGAAGGGCCATCAGCTCCCTGACCAT	100000000000101000001	GGGTCATCCATGTCCTGAAGGACTGGCTCTGGG	ATGGTCAGGGAGCTGATGGCCCTTCTG	59.25925925925926	71.90852239890245	60.60606060606061	75.76789300942994	GGGTCATCCATGTCCTGAAGGACTGGCTCTGGGtaACTTCAGCTGCCCCGGGTGAAGAtaTGCCACTCGGATATTtTGCTTAGTCAACGAGtCACGAAGCAGCATACtCGCTATAAAGGGTCGtATGGTCAGGGAGCTGATGGCCCTTCTG	CGGCTCGCAGCGTGTAAACGgtatccatgtacGGGTCATCCATGTCCTGAAGGACTGGCTCTGGGtaACTTCAGCTGCCCCGGGTGAAGAtaTGCCACTCGGATATTtTGCTTAGTCAACGAGtCACGAAGCAGCATACtCGCTATAAAGGGTCGtATGGTCAGGGAGCTGATGGCCCTTCTGcgtatgatggcCCGCCGGTGATCCTGAAATG
Pou2af1	ENSMUST00000034554.9	2429	ATTGAATTGGCATCTTTTTCGCTTCTTATCTTGAGACCTCACGTCTTGGCTGCAGGCATC	100000000000101000001	CAAGATAAGAAGCGAAAAAGATGCCAATTCAAT	GATGCCTGCAGCCAAGACGTGAGGTCT	59.25925925925926	72.50977842713291	33.333333333333336	66.16771212461208	CAAGATAAGAAGCGAAAAAGATGCCAATTCAATtaACTTCAGCTGCCCCGGGTGAAGAtaTGCCACTCGGATATTtTGCTTAGTCAACGAGtCACGAAGCAGCATACtCGCTATAAAGGGTCGtGATGCCTGCAGCCAAGACGTGAGGTCT	CGGCTCGCAGCGTGTAAACGgtatccatgtacCAAGATAAGAAGCGAAAAAGATGCCAATTCAATtaACTTCAGCTGCCCCGGGTGAAGAtaTGCCACTCGGATATTtTGCTTAGTCAACGAGtCACGAAGCAGCATACtCGCTATAAAGGGTCGtGATGCCTGCAGCCAAGACGTGAGGTCTcgtatgatggcCCGCCGGTGATCCTGAAATG
Pou2af1	ENSMUST00000034554.9	360	ACTCTTCAGCCATTGGCTCCATGGACACCCTACACGGAGTATGTGTCCCATGAAGCTGTC	100000000000101000001	AGGGTGTCCATGGAGCCAATGGCTGAAGAGT	GACAGCTTCATGGGACACATACTCCGTGT	51.724137931034484	70.24466977174814	54.83870967741935	74.55049374746744	AGGGTGTCCATGGAGCCAATGGCTGAAGAGTtaACTTCAGCTGCCCCGGGTGAAGAtaTGCCACTCGGATATTtTGCTTAGTCAACGAGtCACGAAGCAGCATACtCGCTATAAAGGGTCGtGACAGCTTCATGGGACACATACTCCGTGT	CGGCTCGCAGCGTGTAAACGgtatccatgtacAGGGTGTCCATGGAGCCAATGGCTGAAGAGTtaACTTCAGCTGCCCCGGGTGAAGAtaTGCCACTCGGATATTtTGCTTAGTCAACGAGtCACGAAGCAGCATACtCGCTATAAAGGGTCGtGACAGCTTCATGGGACACATACTCCGTGTcgtatgatggcCCGCCGGTGATCCTGAAATG
Runx1	ENSMUST00000023673.14	1421	AGACCGGCTCGCCCTCCTACCATCTATACTACGGCGCCTCGGCCGGTTCCTACCAGTTCT	000100000100100000010	CGTAGTATAGATGGTAGGAGGGCGAGCCGGTCT	AGAACTGGTAGGAACCGGCCGAGGCGC	66.66666666666667	75.70801444589824	57.57575757575758	74.26153348771481	CGTAGTATAGATGGTAGGAGGGCGAGCCGGTCTtaACTTCAGCTGCCCCGGGTGAAGAtaCTAAGGACATCGACAtATATCCGACCGGGATtTGCTTAGTCAACGAGtCCACCTTGCGATAAGtAGAACTGGTAGGAACCGGCCGAGGCGC	CGGCTCGCAGCGTGTAAACGgtatccatgtacCGTAGTATAGATGGTAGGAGGGCGAGCCGGTCTtaACTTCAGCTGCCCCGGGTGAAGAtaCTAAGGACATCGACAtATATCCGACCGGGATtTGCTTAGTCAACGAGtCCACCTTGCGATAAGtAGAACTGGTAGGAACCGGCCGAGGCGCcgtatgatggcCCGCCGGTGATCCTGAAATG
Runx1	ENSMUST00000023673.14	4896	ACCTTTATTTGGTGGGTTTGGCTGTTGGTCGGAAATGCCTTCCCTCTTTCAGCCAGGTCG	000100000100100000010	TCCGACCAACAGCCAAACCCACCAAATAAAGGT	CGACCTGGCTGAAAGAGGGAAGGCATT	55.55555555555556	70.82767964306225	48.484848484848484	73.7573	TCCGACCAACAGCCAAACCCACCAAATAAAGGTtaACTTCAGCTGCCCCGGGTGAAGAtaCTAAGGACATCGACAtATATCCGACCGGGATtTGCTTAGTCAACGAGtCCACCTTGCGATAAGtCGACCTGGCTGAAAGAGGGAAGGCATT	CGGCTCGCAGCGTGTAAACGgtatccatgtacTCCGACCAACAGCCAAACCCACCAAATAAAGGTtaACTTCAGCTGCCCCGGGTGAAGAtaCTAAGGACATCGACAtATATCCGACCGGGATtTGCTTAGTCAACGAGtCCACCTTGCGATAAGtCGACCTGGCTGAAAGAGGGAAGGCATTcgtatgatggcCCGCCGGTGATCCTGAAATG
Runx1	ENSMUST00000023673.14	1732	GGGCCCTTGGAGGCCACCAGGAAGAATCCCGGAGGGAAACTGTGAATGCTTCTGATTTAG	000100000100100000010	GATTCTTCCTGGTGGCCTCCAAGGGCCC	CTAAATCAGAAGCATTCACAGTTTCCCTCCGG	46.875	69.53437048257149	64.28571428571429	74.31336623731318	GATTCTTCCTGGTGGCCTCCAAGGGCCCtaACTTCAGCTGCCCCGGGTGAAGAtaCTAAGGACATCGACAtATATCCGACCGGGATtTGCTTAGTCAACGAGtCCACCTTGCGATAAGtCTAAATCAGAAGCATTCACAGTTTCCCTCCGG	CGGCTCGCAGCGTGTAAACGgtatccatgtacGATTCTTCCTGGTGGCCTCCAAGGGCCCtaACTTCAGCTGCCCCGGGTGAAGAtaCTAAGGACATCGACAtATATCCGACCGGGATtTGCTTAGTCAACGAGtCCACCTTGCGATAAGtCTAAATCAGAAGCATTCACAGTTTCCCTCCGGcgtatgatggcCCGCCGGTGATCCTGAAATG
Runx1	ENSMUST00000023673.14	3050	CAGTGTGATAGATCCTGGTCTCTGCAGTCCGCCATGGCTACGGTTCAGATGTGCATCGTG	000100000100100000010	GCGGACTGCAGAGACCAGGATCTATCACACTG	CACGATGCACATCTGAACCGTAGCCATG	53.57142857142857	69.965	56.25	72.9643	GCGGACTGCAGAGACCAGGATCTATCACACTGtaACTTCAGCTGCCCCGGGTGAAGAtaCTAAGGACATCGACAtATATCCGACCGGGATtTGCTTAGTCAACGAGtCCACCTTGCGATAAGtCACGATGCACATCTGAACCGTAGCCATG	CGGCTCGCAGCGTGTAAACGgtatccatgtacGCGGACTGCAGAGACCAGGATCTATCACACTGtaACTTCAGCTGCCCCGGGTGAAGAtaCTAAGGACATCGACAtATATCCGACCGGGATtTGCTTAGTCAACGAGtCCACCTTGCGATAAGtCACGATGCACATCTGAACCGTAGCCATGcgtatgatggcCCGCCGGTGATCCTGAAATG
Runx1	ENSMUST00000023673.14	3613	CCTCCATCCGGTCTCCACTCAGTTATTCCACAGAACACTTTGACAGCTGTGTTGTCAGAA	000100000100100000010	TGGAATAACTGAGTGGAGACCGGATGGAGG	TTCTGACAACACAGCTGTCAAAGTGTTCTG	43.333333333333336	68.13516338630677	53.333333333333336	70.86576906010697	TGGAATAACTGAGTGGAGACCGGATGGAGGtaACTTCAGCTGCCCCGGGTGAAGAtaCTAAGGACATCGACAtATATCCGACCGGGATtTGCTTAGTCAACGAGtCCACCTTGCGATAAGtTTCTGACAACACAGCTGTCAAAGTGTTCTG	CGGCTCGCAGCGTGTAAACGgtatccatgtacTGGAATAACTGAGTGGAGACCGGATGGAGGtaACTTCAGCTGCCCCGGGTGAAGAtaCTAAGGACATCGACAtATATCCGACCGGGATtTGCTTAGTCAACGAGtCCACCTTGCGATAAGtTTCTGACAACACAGCTGTCAAAGTGTTCTGcgtatgatggcCCGCCGGTGATCCTGAAATG
Runx1	ENSMUST00000023673.14	4385	GTTCTTCTCCGTTTATTAAAGAACAGGGTGAGTCAGCCATTCTCTTGCTCACGGGTTTTT	000100000100100000010	CTCACCCTGTTCTTTAATAAACGGAGAAGAAC	AAAAACCCGTGAGCAAGAGAATGGCTGA	46.42857142857143	69.35805354763903	40.625	66.3504	CTCACCCTGTTCTTTAATAAACGGAGAAGAACtaACTTCAGCTGCCCCGGGTGAAGAtaCTAAGGACATCGACAtATATCCGACCGGGATtTGCTTAGTCAACGAGtCCACCTTGCGATAAGtAAAAACCCGTGAGCAAGAGAATGGCTGA	CGGCTCGCAGCGTGTAAACGgtatccatgtacCTCACCCTGTTCTTTAATAAACGGAGAAGAACtaACTTCAGCTGCCCCGGGTGAAGAtaCTAAGGACATCGACAtATATCCGACCGGGATtTGCTTAGTCAACGAGtCCACCTTGCGATAAGtAAAAACCCGTGAGCAAGAGAATGGCTGAcgtatgatggcCCGCCGGTGATCCTGAAATG
Runx1	ENSMUST00000023673.14	2523	ATAGTCTCATACCTGGCTCCTTCCCTTCAAAAAGAGAGGCAAACTCTGTCCTGAAAGGGT	000100000100100000010	TTTTGAAGGGAAGGAGCCAGGTATGAGACTAT	ACCCTTTCAGGACAGAGTTTGCCTCTCT	50	69.44867470070648	43.75	69.12890026240126	TTTTGAAGGGAAGGAGCCAGGTATGAGACTATtaACTTCAGCTGCCCCGGGTGAAGAtaCTAAGGACATCGACAtATATCCGACCGGGATtTGCTTAGTCAACGAGtCCACCTTGCGATAAGtACCCTTTCAGGACAGAGTTTGCCTCTCT	CGGCTCGCAGCGTGTAAACGgtatccatgtacTTTTGAAGGGAAGGAGCCAGGTATGAGACTATtaACTTCAGCTGCCCCGGGTGAAGAtaCTAAGGACATCGACAtATATCCGACCGGGATtTGCTTAGTCAACGAGtCCACCTTGCGATAAGtACCCTTTCAGGACAGAGTTTGCCTCTCTcgtatgatggcCCGCCGGTGATCCTGAAATG
Runx1	ENSMUST00000023673.14	995	ACCACTCCACTGCCTTTAACCCTCAGCCTCAAAGTCAGATGCAGGATGCCAGGCAGATCC	000100000100100000010	TTGAGGCTGAGGGTTAAAGGCAGTGGAGTGGT	GGATCTGCCTGGCATCCTGCATCTGACT	57.142857142857146	72.03160151667407	53.125	74.32027048054618	TTGAGGCTGAGGGTTAAAGGCAGTGGAGTGGTtaACTTCAGCTGCCCCGGGTGAAGAtaCTAAGGACATCGACAtATATCCGACCGGGATtTGCTTAGTCAACGAGtCCACCTTGCGATAAGtGGATCTGCCTGGCATCCTGCATCTGACT	CGGCTCGCAGCGTGTAAACGgtatccatgtacTTGAGGCTGAGGGTTAAAGGCAGTGGAGTGGTtaACTTCAGCTGCCCCGGGTGAAGAtaCTAAGGACATCGACAtATATCCGACCGGGATtTGCTTAGTCAACGAGtCCACCTTGCGATAAGtGGATCTGCCTGGCATCCTGCATCTGACTcgtatgatggcCCGCCGGTGATCCTGAAATG
Gca	ENSMUST00000028257.3	1699	CAGCACACATTAGTGCTGGGTCAGCATTCATTCACGTTTGTTCAGTTAAAGCCAGGTTCT	110000000000100100000	TGAATGCTGACCCAGCACTAATGTGTGCTG	AGAACCTGGCTTTAACTGAACAAACGTGAA	40	67.82343668642915	50	71.23667295250652	TGAATGCTGACCCAGCACTAATGTGTGCTGtaACTTCAGCTGCCCCGGGTGAAGAtaTGCCACTCGGATATTtGCATAACATGTCGCAtTGCTTAGTCAACGAGtACCTACTAAAGCGCCtAGAACCTGGCTTTAACTGAACAAACGTGAA	CGGCTCGCAGCGTGTAAACGgtatccatgtacTGAATGCTGACCCAGCACTAATGTGTGCTGtaACTTCAGCTGCCCCGGGTGAAGAtaTGCCACTCGGATATTtGCATAACATGTCGCAtTGCTTAGTCAACGAGtACCTACTAAAGCGCCtAGAACCTGGCTTTAACTGAACAAACGTGAAcgtatgatggcCCGCCGGTGATCCTGAAATG
Gca	ENSMUST00000028257.3	2541	AGGGAACCATTGAAGGTACAGAATCTGAAGCTGTCATAGAAAACAGAAGCCACACCATGA	110000000000100100000	CTTCAGATTCTGTACCTTCAATGGTTCCCT	TCATGGTGTGGCTTCTGTTTTCTATGACAG	43.333333333333336	67.54338672635498	43.333333333333336	66.81604678329273	CTTCAGATTCTGTACCTTCAATGGTTCCCTtaACTTCAGCTGCCCCGGGTGAAGAtaTGCCACTCGGATATTtGCATAACATGTCGCAtTGCTTAGTCAACGAGtACCTACTAAAGCGCCtTCATGGTGTGGCTTCTGTTTTCTATGACAG	CGGCTCGCAGCGTGTAAACGgtatccatgtacCTTCAGATTCTGTACCTTCAATGGTTCCCTtaACTTCAGCTGCCCCGGGTGAAGAtaTGCCACTCGGATATTtGCATAACATGTCGCAtTGCTTAGTCAACGAGtACCTACTAAAGCGCCtTCATGGTGTGGCTTCTGTTTTCTATGACAGcgtatgatggcCCGCCGGTGATCCTGAAATG
Gca	ENSMUST00000028257.3	584	AGCTGAGTCAAGCCATCGCTCTTATGGGCTACAGGTTGAGTCCACAGACATTAGCTGCAA	110000000000100100000	GTAGCCCATAAGAGCGATGGCTTGACTCAGCT	TTGCAGCTAATGTCTGTGGACTCAACCT	46.42857142857143	68.47361406574032	53.125	73.10040276334706	GTAGCCCATAAGAGCGATGGCTTGACTCAGCTtaACTTCAGCTGCCCCGGGTGAAGAtaTGCCACTCGGATATTtGCATAACATGTCGCAtTGCTTAGTCAACGAGtACCTACTAAAGCGCCtTTGCAGCTAATGTCTGTGGACTCAACCT	CGGCTCGCAGCGTGTAAACGgtatccatgtacGTAGCCCATAAGAGCGATGGCTTGACTCAGCTtaACTTCAGCTGCCCCGGGTGAAGAtaTGCCACTCGGATATTtGCATAACATGTCGCAtTGCTTAGTCAACGAGtACCTACTAAAGCGCCtTTGCAGCTAATGTCTGTGGACTCAACCTcgtatgatggcCCGCCGGTGATCCTGAAATG
Gca	ENSMUST00000028257.3	467	ACTACACAGGAAAAATGGGGTTCAACGAATTCAAGGAGCTTTGGGCCGCTCTTAATGCCT	110000000000100100000	TGAATTCGTTGAACCCCATTTTTCCTGTGTAGT	AGGCATTAAGAGCGGCCCAAAGCTCCT	55.55555555555556	72.34490143987887	39.39393939393939	69.30418639119961	TGAATTCGTTGAACCCCATTTTTCCTGTGTAGTtaACTTCAGCTGCCCCGGGTGAAGAtaTGCCACTCGGATATTtGCATAACATGTCGCAtTGCTTAGTCAACGAGtACCTACTAAAGCGCCtAGGCATTAAGAGCGGCCCAAAGCTCCT	CGGCTCGCAGCGTGTAAACGgtatccatgtacTGAATTCGTTGAACCCCATTTTTCCTGTGTAGTtaACTTCAGCTGCCCCGGGTGAAGAtaTGCCACTCGGATATTtGCATAACATGTCGCAtTGCTTAGTCAACGAGtACCTACTAAAGCGCCtAGGCATTAAGAGCGGCCCAAAGCTCCTcgtatgatggcCCGCCGGTGATCCTGAAATG
Gca	ENSMUST00000028257.3	805	ATTTGAAAGCCTAGCATTCCAAAGGCGGAGACAGACTGCGAATCCTTCTGCTTCATTGAA	110000000000100100000	TCCGCCTTTGGAATGCTAGGCTTTCAAAT	TTCAATGAAGCAGAAGGATTCGCAGTCTGTC	45.16129032258065	69.41827618282429	44.827586206896555	69.54221182990693	TCCGCCTTTGGAATGCTAGGCTTTCAAATtaACTTCAGCTGCCCCGGGTGAAGAtaTGCCACTCGGATATTtGCATAACATGTCGCAtTGCTTAGTCAACGAGtACCTACTAAAGCGCCtTTCAATGAAGCAGAAGGATTCGCAGTCTGTC	CGGCTCGCAGCGTGTAAACGgtatccatgtacTCCGCCTTTGGAATGCTAGGCTTTCAAATtaACTTCAGCTGCCCCGGGTGAAGAtaTGCCACTCGGATATTtGCATAACATGTCGCAtTGCTTAGTCAACGAGtACCTACTAAAGCGCCtTTCAATGAAGCAGAAGGATTCGCAGTCTGTCcgtatgatggcCCGCCGGTGATCCTGAAATG
Gca	ENSMUST00000028257.3	701	GTGTGAAGCTGCGCGCCCTGACAGATTTCTTTAGGCGAAGAGACCACTTGCAACAAGGGA	110000000000100100000	AAAGAAATCTGTCAGGGCGCGCAGCTTCACAC	TCCCTTGTTGCAAGTGGTCTCTTCGCCT	53.57142857142857	72.03321969210282	53.125	74.69693609390197	AAAGAAATCTGTCAGGGCGCGCAGCTTCACACtaACTTCAGCTGCCCCGGGTGAAGAtaTGCCACTCGGATATTtGCATAACATGTCGCAtTGCTTAGTCAACGAGtACCTACTAAAGCGCCtTCCCTTGTTGCAAGTGGTCTCTTCGCCT	CGGCTCGCAGCGTGTAAACGgtatccatgtacAAAGAAATCTGTCAGGGCGCGCAGCTTCACACtaACTTCAGCTGCCCCGGGTGAAGAtaTGCCACTCGGATATTtGCATAACATGTCGCAtTGCTTAGTCAACGAGtACCTACTAAAGCGCCtTCCCTTGTTGCAAGTGGTCTCTTCGCCTcgtatgatggcCCGCCGGTGATCCTGAAATG
Gca	ENSMUST00000028257.3	1489	TGTGTTTTGTGAGACAGGGTCTTTCTACATAGCCCAGTGTGACACAAATTCATGGTCTTC	110000000000100100000	TGTAGAAAGACCCTGTCTCACAAAACACA	GAAGACCATGAATTTGTGTCACACTGGGCTA	45.16129032258065	69.23654937987345	41.37931034482759	66.66911555022972	TGTAGAAAGACCCTGTCTCACAAAACACAtaACTTCAGCTGCCCCGGGTGAAGAtaTGCCACTCGGATATTtGCATAACATGTCGCAtTGCTTAGTCAACGAGtACCTACTAAAGCGCCtGAAGACCATGAATTTGTGTCACACTGGGCTA	CGGCTCGCAGCGTGTAAACGgtatccatgtacTGTAGAAAGACCCTGTCTCACAAAACACAtaACTTCAGCTGCCCCGGGTGAAGAtaTGCCACTCGGATATTtGCATAACATGTCGCAtTGCTTAGTCAACGAGtACCTACTAAAGCGCCtGAAGACCATGAATTTGTGTCACACTGGGCTAcgtatgatggcCCGCCGGTGATCCTGAAATG
Gca	ENSMUST00000028257.3	1316	TGTTCGTGGCCAGTGAACTGTAGTTCCTAAGACTTTATCGTTCTTTGGGTCTGTCAGCCT	110000000000100100000	TAGGAACTACAGTTCACTGGCCACGAACA	AGGCTGACAGACCCAAAGAACGATAAAGTCT	45.16129032258065	69.70721236941199	48.275862068965516	69.55249114981132	TAGGAACTACAGTTCACTGGCCACGAACAtaACTTCAGCTGCCCCGGGTGAAGAtaTGCCACTCGGATATTtGCATAACATGTCGCAtTGCTTAGTCAACGAGtACCTACTAAAGCGCCtAGGCTGACAGACCCAAAGAACGATAAAGTCT	CGGCTCGCAGCGTGTAAACGgtatccatgtacTAGGAACTACAGTTCACTGGCCACGAACAtaACTTCAGCTGCCCCGGGTGAAGAtaTGCCACTCGGATATTtGCATAACATGTCGCAtTGCTTAGTCAACGAGtACCTACTAAAGCGCCtAGGCTGACAGACCCAAAGAACGATAAAGTCTcgtatgatggcCCGCCGGTGATCCTGAAATG
Cd47	ENSMUST00000084838.14	1721	CCCCTTTGACATACAGTGCACCCCAGTTTTGAATACATTTTTTTTGCACCCTGTCCCGTT	000010010001000000100	CAAAACTGGGGTGCACTGTATGTCAAAGGGG	AACGGGACAGGGTGCAAAAAAAATGTATT	37.93103448275862	67.00030253481304	51.61290322580645	71.6361	CAAAACTGGGGTGCACTGTATGTCAAAGGGGtaACTTCAGCTGCCCCGGGTGAAGAtaTCTCATGTATCGCCTtCGGAAAGTGACAACCtATGATCGTGGACACCtGGATCCTGCAATACGtAACGGGACAGGGTGCAAAAAAAATGTATT	CGGCTCGCAGCGTGTAAACGgtatccatgtacCAAAACTGGGGTGCACTGTATGTCAAAGGGGtaACTTCAGCTGCCCCGGGTGAAGAtaTCTCATGTATCGCCTtCGGAAAGTGACAACCtATGATCGTGGACACCtGGATCCTGCAATACGtAACGGGACAGGGTGCAAAAAAAATGTATTcgtatgatggcCCGCCGGTGATCCTGAAATG
Cd47	ENSMUST00000084838.14	3300	TCCCATCGGTGGTAGCCAGGGAAACGAAAGACGAACTCAACTCTTGCTCCTAATAATCAA	000010010001000000100	TTCGTTTCCCTGGCTACCACCGATGGGA	TTGATTATTAGGAGCAAGAGTTGAGTTCGTCT	37.5	66.60292927652665	57.142857142857146	73.08842048585961	TTCGTTTCCCTGGCTACCACCGATGGGAtaACTTCAGCTGCCCCGGGTGAAGAtaTCTCATGTATCGCCTtCGGAAAGTGACAACCtATGATCGTGGACACCtGGATCCTGCAATACGtTTGATTATTAGGAGCAAGAGTTGAGTTCGTCT	CGGCTCGCAGCGTGTAAACGgtatccatgtacTTCGTTTCCCTGGCTACCACCGATGGGAtaACTTCAGCTGCCCCGGGTGAAGAtaTCTCATGTATCGCCTtCGGAAAGTGACAACCtATGATCGTGGACACCtGGATCCTGCAATACGtTTGATTATTAGGAGCAAGAGTTGAGTTCGTCTcgtatgatggcCCGCCGGTGATCCTGAAATG
Cd47	ENSMUST00000084838.14	447	GCGCGATGCCATGGTGGGAAACTACACTTGCGAAGTGACAGAGTTATCCAGAGAAGGCAA	000010010001000000100	GCAAGTGTAGTTTCCCACCATGGCATCGCGC	TTGCCTTCTCTGGATAACTCTGTCACTTC	44.827586206896555	66.6277	58.064516129032256	75.23849610702001	GCAAGTGTAGTTTCCCACCATGGCATCGCGCtaACTTCAGCTGCCCCGGGTGAAGAtaTCTCATGTATCGCCTtCGGAAAGTGACAACCtATGATCGTGGACACCtGGATCCTGCAATACGtTTGCCTTCTCTGGATAACTCTGTCACTTC	CGGCTCGCAGCGTGTAAACGgtatccatgtacGCAAGTGTAGTTTCCCACCATGGCATCGCGCtaACTTCAGCTGCCCCGGGTGAAGAtaTCTCATGTATCGCCTtCGGAAAGTGACAACCtATGATCGTGGACACCtGGATCCTGCAATACGtTTGCCTTCTCTGGATAACTCTGTCACTTCcgtatgatggcCCGCCGGTGATCCTGAAATG
Cd47	ENSMUST00000084838.14	782	TCCTTCTCATCCCAGGAGAAAAGCCCGTGAAGAATGCTTCTGGACTTGGCCTCATTGTAA	000010010001000000100	TCTTCACGGGCTTTTCTCCTGGGATGAGAAGGA	TTACAATGAGGCCAAGTCCAGAAGCAT	44.44444444444444	66.89143255747354	51.515151515151516	73.69626143314707	TCTTCACGGGCTTTTCTCCTGGGATGAGAAGGAtaACTTCAGCTGCCCCGGGTGAAGAtaTCTCATGTATCGCCTtCGGAAAGTGACAACCtATGATCGTGGACACCtGGATCCTGCAATACGtTTACAATGAGGCCAAGTCCAGAAGCAT	CGGCTCGCAGCGTGTAAACGgtatccatgtacTCTTCACGGGCTTTTCTCCTGGGATGAGAAGGAtaACTTCAGCTGCCCCGGGTGAAGAtaTCTCATGTATCGCCTtCGGAAAGTGACAACCtATGATCGTGGACACCtGGATCCTGCAATACGtTTACAATGAGGCCAAGTCCAGAAGCATcgtatgatggcCCGCCGGTGATCCTGAAATG
Cd47	ENSMUST00000084838.14	900	GACCTCTTTCACCATTGCCATATTGATCACTCAAGTGCTGGGCTACGTCCTTGCTTTGGT	000010010001000000100	TGAGTGATCAATATGGCAATGGTGAAAGAGGTC	ACCAAAGCAAGGACGTAGCCCAGCACT	55.55555555555556	72.33859989005776	42.42424242424242	69.05436207387515	TGAGTGATCAATATGGCAATGGTGAAAGAGGTCtaACTTCAGCTGCCCCGGGTGAAGAtaTCTCATGTATCGCCTtCGGAAAGTGACAACCtATGATCGTGGACACCtGGATCCTGCAATACGtACCAAAGCAAGGACGTAGCCCAGCACT	CGGCTCGCAGCGTGTAAACGgtatccatgtacTGAGTGATCAATATGGCAATGGTGAAAGAGGTCtaACTTCAGCTGCCCCGGGTGAAGAtaTCTCATGTATCGCCTtCGGAAAGTGACAACCtATGATCGTGGACACCtGGATCCTGCAATACGtACCAAAGCAAGGACGTAGCCCAGCACTcgtatgatggcCCGCCGGTGATCCTGAAATG
Cd47	ENSMUST00000084838.14	1125	GACGGACTGTAACTTGGAAGTCAGAAATGGAAGAATACAGTTGTCTAAGCACCAGGTCTT	000010010001000000100	TCCATTTCTGACTTCCAAGTTACAGTCCGTC	AAGACCTGGTGCTTAGACAACTGTATTCT	41.37931034482759	66.18829068188558	45.16129032258065	68.60920632590927	TCCATTTCTGACTTCCAAGTTACAGTCCGTCtaACTTCAGCTGCCCCGGGTGAAGAtaTCTCATGTATCGCCTtCGGAAAGTGACAACCtATGATCGTGGACACCtGGATCCTGCAATACGtAAGACCTGGTGCTTAGACAACTGTATTCT	CGGCTCGCAGCGTGTAAACGgtatccatgtacTCCATTTCTGACTTCCAAGTTACAGTCCGTCtaACTTCAGCTGCCCCGGGTGAAGAtaTCTCATGTATCGCCTtCGGAAAGTGACAACCtATGATCGTGGACACCtGGATCCTGCAATACGtAAGACCTGGTGCTTAGACAACTGTATTCTcgtatgatggcCCGCCGGTGATCCTGAAATG
Cd47	ENSMUST00000084838.14	3747	GGGGGCCTCTTTCATCTCTCACCCTTCCTGGTGCTTCGTGGATCTCTGCTTACCTCTGTG	000010010001000000100	CCAGGAAGGGTGAGAGATGAAAGAGGCCCCC	CACAGAGGTAAGCAGAGATCCACGAAGCA	51.724137931034484	70.03420704344029	61.29032258064516	74.5948	CCAGGAAGGGTGAGAGATGAAAGAGGCCCCCtaACTTCAGCTGCCCCGGGTGAAGAtaTCTCATGTATCGCCTtCGGAAAGTGACAACCtATGATCGTGGACACCtGGATCCTGCAATACGtCACAGAGGTAAGCAGAGATCCACGAAGCA	CGGCTCGCAGCGTGTAAACGgtatccatgtacCCAGGAAGGGTGAGAGATGAAAGAGGCCCCCtaACTTCAGCTGCCCCGGGTGAAGAtaTCTCATGTATCGCCTtCGGAAAGTGACAACCtATGATCGTGGACACCtGGATCCTGCAATACGtCACAGAGGTAAGCAGAGATCCACGAAGCAcgtatgatggcCCGCCGGTGATCCTGAAATG
Cd47	ENSMUST00000084838.14	2404	GAAGTCGGCACATGCACCTTCTGTATGGGCAGAGGCGTGGCATCTACAGAAGAGCAGATG	000010010001000000100	GCCCATACAGAAGGTGCATGTGCCGACTTC	CATCTGCTCTTCTGTAGATGCCACGCCTCT	53.333333333333336	71.57666984379517	56.666666666666664	73.08742581160533	GCCCATACAGAAGGTGCATGTGCCGACTTCtaACTTCAGCTGCCCCGGGTGAAGAtaTCTCATGTATCGCCTtCGGAAAGTGACAACCtATGATCGTGGACACCtGGATCCTGCAATACGtCATCTGCTCTTCTGTAGATGCCACGCCTCT	CGGCTCGCAGCGTGTAAACGgtatccatgtacGCCCATACAGAAGGTGCATGTGCCGACTTCtaACTTCAGCTGCCCCGGGTGAAGAtaTCTCATGTATCGCCTtCGGAAAGTGACAACCtATGATCGTGGACACCtGGATCCTGCAATACGtCATCTGCTCTTCTGTAGATGCCACGCCTCTcgtatgatggcCCGCCGGTGATCCTGAAATG
Proz	ENSMUST00000033822.4	1653	TGCTGAGTCTGTTCCCACTAGAAGGCACTCTTCTCGACATCCCTCCCACCTCTCAGCTGT	000000000001011000010	AGAGTGCCTTCTAGTGGGAACAGACTCAGCA	ACAGCTGAGAGGTGGGAGGGATGTCGAGA	58.62068965517241	73.45732495510333	51.61290322580645	72.13978223392905	AGAGTGCCTTCTAGTGGGAACAGACTCAGCAtaACTTCAGCTGCCCCGGGTGAAGAtaATGATCGTGGACACCtTAAATCGATGCCGTGtCACGAAGCAGCATACtCCACCTTGCGATAAGtACAGCTGAGAGGTGGGAGGGATGTCGAGA	CGGCTCGCAGCGTGTAAACGgtatccatgtacAGAGTGCCTTCTAGTGGGAACAGACTCAGCAtaACTTCAGCTGCCCCGGGTGAAGAtaATGATCGTGGACACCtTAAATCGATGCCGTGtCACGAAGCAGCATACtCCACCTTGCGATAAGtACAGCTGAGAGGTGGGAGGGATGTCGAGAcgtatgatggcCCGCCGGTGATCCTGAAATG
Proz	ENSMUST00000033822.4	1726	TTCTCTTGGACGATTTTCCCTAAGCCTTGATGGAGGTGGAGGTGTAGGTGCAAGAGAAAG	000000000001011000010	TCAAGGCTTAGGGAAAATCGTCCAAGAGAA	CTTTCTCTTGCACCTACACCTCCACCTCCA	53.333333333333336	71.35051145191994	43.333333333333336	68.26813636122915	TCAAGGCTTAGGGAAAATCGTCCAAGAGAAtaACTTCAGCTGCCCCGGGTGAAGAtaATGATCGTGGACACCtTAAATCGATGCCGTGtCACGAAGCAGCATACtCCACCTTGCGATAAGtCTTTCTCTTGCACCTACACCTCCACCTCCA	CGGCTCGCAGCGTGTAAACGgtatccatgtacTCAAGGCTTAGGGAAAATCGTCCAAGAGAAtaACTTCAGCTGCCCCGGGTGAAGAtaATGATCGTGGACACCtTAAATCGATGCCGTGtCACGAAGCAGCATACtCCACCTTGCGATAAGtCTTTCTCTTGCACCTACACCTCCACCTCCAcgtatgatggcCCGCCGGTGATCCTGAAATG
Proz	ENSMUST00000033822.4	663	CAAATTCGGAAGGAGAAGACTTCTGTGCCGGCGTGTTACTACAGGAAGACTTCGTGTTGA	000000000001011000010	CCGGCACAGAAGTCTTCTCCTTCCGAATTTG	TCAACACGAAGTCTTCCTGTAGTAACACG	44.827586206896555	66.88845564971422	51.61290322580645	71.20239610665084	CCGGCACAGAAGTCTTCTCCTTCCGAATTTGtaACTTCAGCTGCCCCGGGTGAAGAtaATGATCGTGGACACCtTAAATCGATGCCGTGtCACGAAGCAGCATACtCCACCTTGCGATAAGtTCAACACGAAGTCTTCCTGTAGTAACACG	CGGCTCGCAGCGTGTAAACGgtatccatgtacCCGGCACAGAAGTCTTCTCCTTCCGAATTTGtaACTTCAGCTGCCCCGGGTGAAGAtaATGATCGTGGACACCtTAAATCGATGCCGTGtCACGAAGCAGCATACtCCACCTTGCGATAAGtTCAACACGAAGTCTTCCTGTAGTAACACGcgtatgatggcCCGCCGGTGATCCTGAAATG
Proz	ENSMUST00000033822.4	2753	CACTGTCTCAAACGAACAAATATAAGGGGCCAAAGCAGTGTGCCCTTAGGCAAGAGATAA	000000000001011000010	TTGGCCCCTTATATTTGTTCGTTTGAGACAGTG	TTATCTCTTGCCTAAGGGCACACTGCT	48.148148148148145	68.08700453206967	42.42424242424242	69.52242465702568	TTGGCCCCTTATATTTGTTCGTTTGAGACAGTGtaACTTCAGCTGCCCCGGGTGAAGAtaATGATCGTGGACACCtTAAATCGATGCCGTGtCACGAAGCAGCATACtCCACCTTGCGATAAGtTTATCTCTTGCCTAAGGGCACACTGCT	CGGCTCGCAGCGTGTAAACGgtatccatgtacTTGGCCCCTTATATTTGTTCGTTTGAGACAGTGtaACTTCAGCTGCCCCGGGTGAAGAtaATGATCGTGGACACCtTAAATCGATGCCGTGtCACGAAGCAGCATACtCCACCTTGCGATAAGtTTATCTCTTGCCTAAGGGCACACTGCTcgtatgatggcCCGCCGGTGATCCTGAAATG
Proz	ENSMUST00000033822.4	995	ACCACACCGATGCTGCTGTCGGTCACACAAGCAGATGGCGAGGAATGCGGACAGACCCTG	000000000001011000010	CTTGTGTGACCGACAGCAGCATCGGTGTGGT	CAGGGTCTGTCCGCATTCCTCGCCATCTG	62.06896551724138	74.0821	58.064516129032256	75.55453426901954	CTTGTGTGACCGACAGCAGCATCGGTGTGGTtaACTTCAGCTGCCCCGGGTGAAGAtaATGATCGTGGACACCtTAAATCGATGCCGTGtCACGAAGCAGCATACtCCACCTTGCGATAAGtCAGGGTCTGTCCGCATTCCTCGCCATCTG	CGGCTCGCAGCGTGTAAACGgtatccatgtacCTTGTGTGACCGACAGCAGCATCGGTGTGGTtaACTTCAGCTGCCCCGGGTGAAGAtaATGATCGTGGACACCtTAAATCGATGCCGTGtCACGAAGCAGCATACtCCACCTTGCGATAAGtCAGGGTCTGTCCGCATTCCTCGCCATCTGcgtatgatggcCCGCCGGTGATCCTGAAATG
Proz	ENSMUST00000033822.4	1790	TTGGGGCCTGTTGATTAAGATGTCCCCCATAGGCCTGAGCCCTCAGCCCCTACTCTAACG	000000000001011000010	TGGGGGACATCTTAATCAACAGGCCCCAA	CGTTAGAGTAGGGGCTGAGGGCTCAGGCCTA	61.29032258064516	74.96196344407986	51.724137931034484	71.6459	TGGGGGACATCTTAATCAACAGGCCCCAAtaACTTCAGCTGCCCCGGGTGAAGAtaATGATCGTGGACACCtTAAATCGATGCCGTGtCACGAAGCAGCATACtCCACCTTGCGATAAGtCGTTAGAGTAGGGGCTGAGGGCTCAGGCCTA	CGGCTCGCAGCGTGTAAACGgtatccatgtacTGGGGGACATCTTAATCAACAGGCCCCAAtaACTTCAGCTGCCCCGGGTGAAGAtaATGATCGTGGACACCtTAAATCGATGCCGTGtCACGAAGCAGCATACtCCACCTTGCGATAAGtCGTTAGAGTAGGGGCTGAGGGCTCAGGCCTAcgtatgatggcCCGCCGGTGATCCTGAAATG
Proz	ENSMUST00000033822.4	2325	AAAGCAGTGTCAGTCGTAAACTGGCCGAGTTACTGAGTGGAAGCTGAGTGGAGAGAGGCT	000000000001011000010	AACTCGGCCAGTTTACGACTGACACTGCTTT	AGCCTCTCTCCACTCAGCTTCCACTCAGT	55.172413793103445	72.09588275873057	48.38709677419355	72.10700652867985	AACTCGGCCAGTTTACGACTGACACTGCTTTtaACTTCAGCTGCCCCGGGTGAAGAtaATGATCGTGGACACCtTAAATCGATGCCGTGtCACGAAGCAGCATACtCCACCTTGCGATAAGtAGCCTCTCTCCACTCAGCTTCCACTCAGT	CGGCTCGCAGCGTGTAAACGgtatccatgtacAACTCGGCCAGTTTACGACTGACACTGCTTTtaACTTCAGCTGCCCCGGGTGAAGAtaATGATCGTGGACACCtTAAATCGATGCCGTGtCACGAAGCAGCATACtCCACCTTGCGATAAGtAGCCTCTCTCCACTCAGCTTCCACTCAGTcgtatgatggcCCGCCGGTGATCCTGAAATG
Proz	ENSMUST00000033822.4	2917	CACACAGACACACACTGTGGAGACATCACACAGCACACACTGTGGAGACATCACACAGAC	000000000001011000010	CTGTGTGATGTCTCCACAGTGTGTGTCTGTGTG	GTCTGTGTGATGTCTCCACAGTGTGTG	51.851851851851855	67.52709355358377	51.515151515151516	72.18942435244657	CTGTGTGATGTCTCCACAGTGTGTGTCTGTGTGtaACTTCAGCTGCCCCGGGTGAAGAtaATGATCGTGGACACCtTAAATCGATGCCGTGtCACGAAGCAGCATACtCCACCTTGCGATAAGtGTCTGTGTGATGTCTCCACAGTGTGTG	CGGCTCGCAGCGTGTAAACGgtatccatgtacCTGTGTGATGTCTCCACAGTGTGTGTCTGTGTGtaACTTCAGCTGCCCCGGGTGAAGAtaATGATCGTGGACACCtTAAATCGATGCCGTGtCACGAAGCAGCATACtCCACCTTGCGATAAGtGTCTGTGTGATGTCTCCACAGTGTGTGcgtatgatggcCCGCCGGTGATCCTGAAATG
Tap1	ENSMUST00000170086.8	1491	TGGACCACGAGTGTCTCGGGAATGCTGCTGAAGGTGGGAATTCTGTACCTGGGCGGGCAG	000000100000001101000	TCAGCAGCATTCCCGAGACACTCGTGGTCCA	CTGCCCGCCCAGGTACAGAATTCCCACCT	62.06896551724138	75.19975467836014	58.064516129032256	75.81408251248581	TCAGCAGCATTCCCGAGACACTCGTGGTCCAtaACTTCAGCTGCCCCGGGTGAAGAtaTCAACGTACCCACAAtCACGAAGCAGCATACtACCTACTAAAGCGCCtCGATTTATGAGGCCGtCTGCCCGCCCAGGTACAGAATTCCCACCT	CGGCTCGCAGCGTGTAAACGgtatccatgtacTCAGCAGCATTCCCGAGACACTCGTGGTCCAtaACTTCAGCTGCCCCGGGTGAAGAtaTCAACGTACCCACAAtCACGAAGCAGCATACtACCTACTAAAGCGCCtCGATTTATGAGGCCGtCTGCCCGCCCAGGTACAGAATTCCCACCTcgtatgatggcCCGCCGGTGATCCTGAAATG
Tap1	ENSMUST00000170086.8	889	CTGACTGGATTCTTCAGGATAAGACAGTTCCTAGCTTCACCCGCAACATATGGCTCATGT	000000100000001101000	AGGAACTGTCTTATCCTGAAGAATCCAGTCAG	ACATGAGCCATATGTTGCGGGTGAAGCT	50	70.82035115643225	43.75	67.83605561241461	AGGAACTGTCTTATCCTGAAGAATCCAGTCAGtaACTTCAGCTGCCCCGGGTGAAGAtaTCAACGTACCCACAAtCACGAAGCAGCATACtACCTACTAAAGCGCCtCGATTTATGAGGCCGtACATGAGCCATATGTTGCGGGTGAAGCT	CGGCTCGCAGCGTGTAAACGgtatccatgtacAGGAACTGTCTTATCCTGAAGAATCCAGTCAGtaACTTCAGCTGCCCCGGGTGAAGAtaTCAACGTACCCACAAtCACGAAGCAGCATACtACCTACTAAAGCGCCtCGATTTATGAGGCCGtACATGAGCCATATGTTGCGGGTGAAGCTcgtatgatggcCCGCCGGTGATCCTGAAATG
Tap1	ENSMUST00000170086.8	1953	CAGTGCCTGGTCCAGTATGATCACCATTACCTGCACACTCAGGTGGCCGCAGTGGGACAA	000000100000001101000	CAGGTAATGGTGATCATACTGGACCAGGCACTG	TTGTCCCACTGCGGCCACCTGAGTGTG	62.96296296296296	74.45842559891634	51.515151515151516	71.69549990203348	CAGGTAATGGTGATCATACTGGACCAGGCACTGtaACTTCAGCTGCCCCGGGTGAAGAtaTCAACGTACCCACAAtCACGAAGCAGCATACtACCTACTAAAGCGCCtCGATTTATGAGGCCGtTTGTCCCACTGCGGCCACCTGAGTGTG	CGGCTCGCAGCGTGTAAACGgtatccatgtacCAGGTAATGGTGATCATACTGGACCAGGCACTGtaACTTCAGCTGCCCCGGGTGAAGAtaTCAACGTACCCACAAtCACGAAGCAGCATACtACCTACTAAAGCGCCtCGATTTATGAGGCCGtTTGTCCCACTGCGGCCACCTGAGTGTGcgtatgatggcCCGCCGGTGATCCTGAAATG
Tap1	ENSMUST00000170086.8	2491	CTGCAGACTGACAAGGCCTCTGGACTGCACACTGCGTGCTGTCCCCCTCCTGTCCTCTAC	000000100000001101000	AGTGTGCAGTCCAGAGGCCTTGTCAGTCTGCAG	GTAGAGGACAGGAGGGGGACAGCACGC	66.66666666666667	73.49596572185436	57.57575757575758	75.99455097172131	AGTGTGCAGTCCAGAGGCCTTGTCAGTCTGCAGtaACTTCAGCTGCCCCGGGTGAAGAtaTCAACGTACCCACAAtCACGAAGCAGCATACtACCTACTAAAGCGCCtCGATTTATGAGGCCGtGTAGAGGACAGGAGGGGGACAGCACGC	CGGCTCGCAGCGTGTAAACGgtatccatgtacAGTGTGCAGTCCAGAGGCCTTGTCAGTCTGCAGtaACTTCAGCTGCCCCGGGTGAAGAtaTCAACGTACCCACAAtCACGAAGCAGCATACtACCTACTAAAGCGCCtCGATTTATGAGGCCGtGTAGAGGACAGGAGGGGGACAGCACGCcgtatgatggcCCGCCGGTGATCCTGAAATG
Tap1	ENSMUST00000170086.8	829	TTCTCTTGATTCTCTCTTGCCTTGGGGAAATGGCCATTCCCTTCTTCACGGGCCGCATCA	000000100000001101000	CCATTTCCCCAAGGCAAGAGAGAATCAAGAGAA	TGATGCGGCCCGTGAAGAAGGGAATGG	59.25925925925926	72.87823861147365	45.45454545454545	70.42314156349664	CCATTTCCCCAAGGCAAGAGAGAATCAAGAGAAtaACTTCAGCTGCCCCGGGTGAAGAtaTCAACGTACCCACAAtCACGAAGCAGCATACtACCTACTAAAGCGCCtCGATTTATGAGGCCGtTGATGCGGCCCGTGAAGAAGGGAATGG	CGGCTCGCAGCGTGTAAACGgtatccatgtacCCATTTCCCCAAGGCAAGAGAGAATCAAGAGAAtaACTTCAGCTGCCCCGGGTGAAGAtaTCAACGTACCCACAAtCACGAAGCAGCATACtACCTACTAAAGCGCCtCGATTTATGAGGCCGtTGATGCGGCCCGTGAAGAAGGGAATGGcgtatgatggcCCGCCGGTGATCCTGAAATG
Tap1	ENSMUST00000170086.8	2106	GAGTCTGGAGCCCACGATTTCATCTCTGGGTTCCCTCAGGGCTATGACACAGAGGTAGGT	000000100000001101000	CCCAGAGATGAAATCGTGGGCTCCAGACTC	ACCTACCTCTGTGTCATAGCCCTGAGGGAA	53.333333333333336	71.5783	56.666666666666664	71.81219995376341	CCCAGAGATGAAATCGTGGGCTCCAGACTCtaACTTCAGCTGCCCCGGGTGAAGAtaTCAACGTACCCACAAtCACGAAGCAGCATACtACCTACTAAAGCGCCtCGATTTATGAGGCCGtACCTACCTCTGTGTCATAGCCCTGAGGGAA	CGGCTCGCAGCGTGTAAACGgtatccatgtacCCCAGAGATGAAATCGTGGGCTCCAGACTCtaACTTCAGCTGCCCCGGGTGAAGAtaTCAACGTACCCACAAtCACGAAGCAGCATACtACCTACTAAAGCGCCtCGATTTATGAGGCCGtACCTACCTCTGTGTCATAGCCCTGAGGGAAcgtatgatggcCCGCCGGTGATCCTGAAATG
Tap1	ENSMUST00000170086.8	2583	TTACCACACCCACGGAGACAGTTGAGGAGCGGAGGTGCTTGTTACATGAGAAAATGTAAA	000000100000001101000	CTCCTCAACTGTCTCCGTGGGTGTGGTAA	TTTACATTTTCTCATGTAACAAGCACCTCCG	38.70967741935484	66.61021231575768	55.172413793103445	71.2919	CTCCTCAACTGTCTCCGTGGGTGTGGTAAtaACTTCAGCTGCCCCGGGTGAAGAtaTCAACGTACCCACAAtCACGAAGCAGCATACtACCTACTAAAGCGCCtCGATTTATGAGGCCGtTTTACATTTTCTCATGTAACAAGCACCTCCG	CGGCTCGCAGCGTGTAAACGgtatccatgtacCTCCTCAACTGTCTCCGTGGGTGTGGTAAtaACTTCAGCTGCCCCGGGTGAAGAtaTCAACGTACCCACAAtCACGAAGCAGCATACtACCTACTAAAGCGCCtCGATTTATGAGGCCGtTTTACATTTTCTCATGTAACAAGCACCTCCGcgtatgatggcCCGCCGGTGATCCTGAAATG
Tap1	ENSMUST00000170086.8	2760	CCGGTGCTGAGCTTGTATCACAGCATGCACACACAAACCTGGTTTATGTGGCGTTGTGAT	000000100000001101000	TGTGCATGCTGTGATACAAGCTCAGCACCGG	ATCACAACGCCACATAAACCAGGTTTGTG	44.827586206896555	68.65266005759185	54.83870967741935	74.30798941747895	TGTGCATGCTGTGATACAAGCTCAGCACCGGtaACTTCAGCTGCCCCGGGTGAAGAtaTCAACGTACCCACAAtCACGAAGCAGCATACtACCTACTAAAGCGCCtCGATTTATGAGGCCGtATCACAACGCCACATAAACCAGGTTTGTG	CGGCTCGCAGCGTGTAAACGgtatccatgtacTGTGCATGCTGTGATACAAGCTCAGCACCGGtaACTTCAGCTGCCCCGGGTGAAGAtaTCAACGTACCCACAAtCACGAAGCAGCATACtACCTACTAAAGCGCCtCGATTTATGAGGCCGtATCACAACGCCACATAAACCAGGTTTGTGcgtatgatggcCCGCCGGTGATCCTGAAATG
Sardh	ENSMUST00000102886.10	1277	GCTGGCACCTGTACTACCCTCACCAGAGCAGCAGTGGCTCGAGGAGCTCAGGTCATTGAA	001000000000001000101	TGCTCTGGTGAGGGTAGTACAGGTGCCAGC	TTCAATGACCTGAGCTCCTCGAGCCACTGC	56.666666666666664	73.5451	60	74.45636034070839	TGCTCTGGTGAGGGTAGTACAGGTGCCAGCtaACTTCAGCTGCCCCGGGTGAAGAtaCGAGAGTCAACGACAtCACGAAGCAGCATACtGGATCCTGCAATACGtCGCTATAAAGGGTCGtTTCAATGACCTGAGCTCCTCGAGCCACTGC	CGGCTCGCAGCGTGTAAACGgtatccatgtacTGCTCTGGTGAGGGTAGTACAGGTGCCAGCtaACTTCAGCTGCCCCGGGTGAAGAtaCGAGAGTCAACGACAtCACGAAGCAGCATACtGGATCCTGCAATACGtCGCTATAAAGGGTCGtTTCAATGACCTGAGCTCCTCGAGCCACTGCcgtatgatggcCCGCCGGTGATCCTGAAATG
Sardh	ENSMUST00000102886.10	448	GAAGGAGGCTCCTCTGGCATGTATGCAGTGCCTGGCATGGTGTCCTAAGGTAGAGGCACT	001000000000001000101	GCACTGCATACATGCCAGAGGAGCCTCCTTC	AGTGCCTCTACCTTAGGACACCATGCCAG	55.172413793103445	71.27832307859836	58.064516129032256	73.93259901670297	GCACTGCATACATGCCAGAGGAGCCTCCTTCtaACTTCAGCTGCCCCGGGTGAAGAtaCGAGAGTCAACGACAtCACGAAGCAGCATACtGGATCCTGCAATACGtCGCTATAAAGGGTCGtAGTGCCTCTACCTTAGGACACCATGCCAG	CGGCTCGCAGCGTGTAAACGgtatccatgtacGCACTGCATACATGCCAGAGGAGCCTCCTTCtaACTTCAGCTGCCCCGGGTGAAGAtaCGAGAGTCAACGACAtCACGAAGCAGCATACtGGATCCTGCAATACGtCGCTATAAAGGGTCGtAGTGCCTCTACCTTAGGACACCATGCCAGcgtatgatggcCCGCCGGTGATCCTGAAATG
Sardh	ENSMUST00000102886.10	4280	TTAGGATGCCATGTCTCCCCAAACGAAGGTCACCATGTAGTCTTACATGCCTTGTGGTCT	001000000000001000101	ACCTTCGTTTGGGGAGACATGGCATCCTAA	AGACCACAAGGCATGTAAGACTACATGGTG	46.666666666666664	68.6304	50	71.4968	ACCTTCGTTTGGGGAGACATGGCATCCTAAtaACTTCAGCTGCCCCGGGTGAAGAtaCGAGAGTCAACGACAtCACGAAGCAGCATACtGGATCCTGCAATACGtCGCTATAAAGGGTCGtAGACCACAAGGCATGTAAGACTACATGGTG	CGGCTCGCAGCGTGTAAACGgtatccatgtacACCTTCGTTTGGGGAGACATGGCATCCTAAtaACTTCAGCTGCCCCGGGTGAAGAtaCGAGAGTCAACGACAtCACGAAGCAGCATACtGGATCCTGCAATACGtCGCTATAAAGGGTCGtAGACCACAAGGCATGTAAGACTACATGGTGcgtatgatggcCCGCCGGTGATCCTGAAATG
Sardh	ENSMUST00000102886.10	25	CTGGGACCTCCCTCTTCTTCTGGTTGAAAGACCGTGGAGTAGATGGGACGGCCATGGATA	001000000000001000101	GGTCTTTCAACCAGAAGAAGAGGGAGGTCCCAG	TATCCATGGCCGTCCCATCTACTCCAC	55.55555555555556	69.38816923516202	54.54545454545455	72.83529734064626	GGTCTTTCAACCAGAAGAAGAGGGAGGTCCCAGtaACTTCAGCTGCCCCGGGTGAAGAtaCGAGAGTCAACGACAtCACGAAGCAGCATACtGGATCCTGCAATACGtCGCTATAAAGGGTCGtTATCCATGGCCGTCCCATCTACTCCAC	CGGCTCGCAGCGTGTAAACGgtatccatgtacGGTCTTTCAACCAGAAGAAGAGGGAGGTCCCAGtaACTTCAGCTGCCCCGGGTGAAGAtaCGAGAGTCAACGACAtCACGAAGCAGCATACtGGATCCTGCAATACGtCGCTATAAAGGGTCGtTATCCATGGCCGTCCCATCTACTCCACcgtatgatggcCCGCCGGTGATCCTGAAATG
Sardh	ENSMUST00000102886.10	4094	CTCTGTCACAGATGCATGGCTCCAGCTCTGCTCTGTGAGATAGAGCGGTCCCTTCTCCCA	001000000000001000101	CAGAGCTGGAGCCATGCATCTGTGACAGAG	TGGGAGAAGGGACCGCTCTATCTCACAGAG	56.666666666666664	71.9001	56.666666666666664	72.30705431630867	CAGAGCTGGAGCCATGCATCTGTGACAGAGtaACTTCAGCTGCCCCGGGTGAAGAtaCGAGAGTCAACGACAtCACGAAGCAGCATACtGGATCCTGCAATACGtCGCTATAAAGGGTCGtTGGGAGAAGGGACCGCTCTATCTCACAGAG	CGGCTCGCAGCGTGTAAACGgtatccatgtacCAGAGCTGGAGCCATGCATCTGTGACAGAGtaACTTCAGCTGCCCCGGGTGAAGAtaCGAGAGTCAACGACAtCACGAAGCAGCATACtGGATCCTGCAATACGtCGCTATAAAGGGTCGtTGGGAGAAGGGACCGCTCTATCTCACAGAGcgtatgatggcCCGCCGGTGATCCTGAAATG
Sardh	ENSMUST00000102886.10	1604	GGGGATGCCTTGTCTGTGGGTGGCTATGAGGCCAACCCTATCTTTTGGGAGGAGGTGTCA	001000000000001000101	CCTCATAGCCACCCACAGACAAGGCATCCCC	TGACACCTCCTCCCAAAAGATAGGGTTGG	51.724137931034484	69.78386455860931	61.29032258064516	75.09708914495269	CCTCATAGCCACCCACAGACAAGGCATCCCCtaACTTCAGCTGCCCCGGGTGAAGAtaCGAGAGTCAACGACAtCACGAAGCAGCATACtGGATCCTGCAATACGtCGCTATAAAGGGTCGtTGACACCTCCTCCCAAAAGATAGGGTTGG	CGGCTCGCAGCGTGTAAACGgtatccatgtacCCTCATAGCCACCCACAGACAAGGCATCCCCtaACTTCAGCTGCCCCGGGTGAAGAtaCGAGAGTCAACGACAtCACGAAGCAGCATACtGGATCCTGCAATACGtCGCTATAAAGGGTCGtTGACACCTCCTCCCAAAAGATAGGGTTGGcgtatgatggcCCGCCGGTGATCCTGAAATG
Sardh	ENSMUST00000102886.10	2450	ACAGTGTACACATGCATGCTGAACCAACGGGGAGGCACTGAGAGCGACCTGACTGTTAGC	001000000000001000101	TCCCCGTTGGTTCAGCATGCATGTGTACACTGT	GCTAACAGTCAGGTCGCTCTCAGTGCC	59.25925925925926	70.81573283028467	51.515151515151516	74.91966454974613	TCCCCGTTGGTTCAGCATGCATGTGTACACTGTtaACTTCAGCTGCCCCGGGTGAAGAtaCGAGAGTCAACGACAtCACGAAGCAGCATACtGGATCCTGCAATACGtCGCTATAAAGGGTCGtGCTAACAGTCAGGTCGCTCTCAGTGCC	CGGCTCGCAGCGTGTAAACGgtatccatgtacTCCCCGTTGGTTCAGCATGCATGTGTACACTGTtaACTTCAGCTGCCCCGGGTGAAGAtaCGAGAGTCAACGACAtCACGAAGCAGCATACtGGATCCTGCAATACGtCGCTATAAAGGGTCGtGCTAACAGTCAGGTCGCTCTCAGTGCCcgtatgatggcCCGCCGGTGATCCTGAAATG
Sardh	ENSMUST00000102886.10	2017	CCATGAGTCCTATGCCAAGAACTACTCGGTTGTCTTCCCACACGATGAGCCACTGGCAGG	001000000000001000101	CAACCGAGTAGTTCTTGGCATAGGACTCATGG	CCTGCCAGTGGCTCATCGTGTGGGAAGA	60.714285714285715	73.81177128411724	50	70.31867471905059	CAACCGAGTAGTTCTTGGCATAGGACTCATGGtaACTTCAGCTGCCCCGGGTGAAGAtaCGAGAGTCAACGACAtCACGAAGCAGCATACtGGATCCTGCAATACGtCGCTATAAAGGGTCGtCCTGCCAGTGGCTCATCGTGTGGGAAGA	CGGCTCGCAGCGTGTAAACGgtatccatgtacCAACCGAGTAGTTCTTGGCATAGGACTCATGGtaACTTCAGCTGCCCCGGGTGAAGAtaCGAGAGTCAACGACAtCACGAAGCAGCATACtGGATCCTGCAATACGtCGCTATAAAGGGTCGtCCTGCCAGTGGCTCATCGTGTGGGAAGAcgtatgatggcCCGCCGGTGATCCTGAAATG
Eif3a	ENSMUST00000025955.8	1292	CCTTTACAACTGGTTGGAGGTGGAATTCAACCCACTAAAACTCTGTGAGAGAGTTACAAA	000000000010001000110	TGAATTCCACCTCCAACCAGTTGTAAAGG	TTTGTAACTCTCTCACAGAGTTTTAGTGGGT	38.70967741935484	66.34889742389197	44.827586206896555	67.46121080383062	TGAATTCCACCTCCAACCAGTTGTAAAGGtaACTTCAGCTGCCCCGGGTGAAGAtaGTACCAGTACGCAGCtCACGAAGCAGCATACtGGATCCTGCAATACGtCCACCTTGCGATAAGtTTTGTAACTCTCTCACAGAGTTTTAGTGGGT	CGGCTCGCAGCGTGTAAACGgtatccatgtacTGAATTCCACCTCCAACCAGTTGTAAAGGtaACTTCAGCTGCCCCGGGTGAAGAtaGTACCAGTACGCAGCtCACGAAGCAGCATACtGGATCCTGCAATACGtCCACCTTGCGATAAGtTTTGTAACTCTCTCACAGAGTTTTAGTGGGTcgtatgatggcCCGCCGGTGATCCTGAAATG
Eif3a	ENSMUST00000025955.8	2067	CTGGGCGCCAAAGCATTTAAAGATATTGACATTGAAGACCTTGAAGAACTGGATCCAGAT	000000000010001000110	TGTCAATATCTTTAAATGCTTTGGCGCCCAG	ATCTGGATCCAGTTCTTCAAGGTCTTCAA	41.37931034482759	66.23295874088967	41.935483870967744	68.73646022136307	TGTCAATATCTTTAAATGCTTTGGCGCCCAGtaACTTCAGCTGCCCCGGGTGAAGAtaGTACCAGTACGCAGCtCACGAAGCAGCATACtGGATCCTGCAATACGtCCACCTTGCGATAAGtATCTGGATCCAGTTCTTCAAGGTCTTCAA	CGGCTCGCAGCGTGTAAACGgtatccatgtacTGTCAATATCTTTAAATGCTTTGGCGCCCAGtaACTTCAGCTGCCCCGGGTGAAGAtaGTACCAGTACGCAGCtCACGAAGCAGCATACtGGATCCTGCAATACGtCCACCTTGCGATAAGtATCTGGATCCAGTTCTTCAAGGTCTTCAAcgtatgatggcCCGCCGGTGATCCTGAAATG
Eif3a	ENSMUST00000025955.8	3280	GTGCTGATGATGAACGGTCATCCTGGCGGAATGCTGATGATGATAGGGGTCCCAGGAGAG	000000000010001000110	ATTCCGCCAGGATGACCGTTCATCATCAGCAC	CTCTCCTGGGACCCCTATCATCATCAGC	57.142857142857146	69.47490354920319	53.125	73.80528101077556	ATTCCGCCAGGATGACCGTTCATCATCAGCACtaACTTCAGCTGCCCCGGGTGAAGAtaGTACCAGTACGCAGCtCACGAAGCAGCATACtGGATCCTGCAATACGtCCACCTTGCGATAAGtCTCTCCTGGGACCCCTATCATCATCAGC	CGGCTCGCAGCGTGTAAACGgtatccatgtacATTCCGCCAGGATGACCGTTCATCATCAGCACtaACTTCAGCTGCCCCGGGTGAAGAtaGTACCAGTACGCAGCtCACGAAGCAGCATACtGGATCCTGCAATACGtCCACCTTGCGATAAGtCTCTCCTGGGACCCCTATCATCATCAGCcgtatgatggcCCGCCGGTGATCCTGAAATG
Eif3a	ENSMUST00000025955.8	3937	CAAGCTCTTGGAGACGCACTGATGACAGGAAAGATGACCGGACTGAAGAGAGGGATCCAC	000000000010001000110	TTCCTGTCATCAGTGCGTCTCCAAGAGCTTG	GTGGATCCCTCTCTTCAGTCCGGTCATCT	55.172413793103445	70.65831396367082	51.61290322580645	71.98001830517023	TTCCTGTCATCAGTGCGTCTCCAAGAGCTTGtaACTTCAGCTGCCCCGGGTGAAGAtaGTACCAGTACGCAGCtCACGAAGCAGCATACtGGATCCTGCAATACGtCCACCTTGCGATAAGtGTGGATCCCTCTCTTCAGTCCGGTCATCT	CGGCTCGCAGCGTGTAAACGgtatccatgtacTTCCTGTCATCAGTGCGTCTCCAAGAGCTTGtaACTTCAGCTGCCCCGGGTGAAGAtaGTACCAGTACGCAGCtCACGAAGCAGCATACtGGATCCTGCAATACGtCCACCTTGCGATAAGtGTGGATCCCTCTCTTCAGTCCGGTCATCTcgtatgatggcCCGCCGGTGATCCTGAAATG
Eif3a	ENSMUST00000025955.8	3189	CTGGATGATGAGAGAGGAAGCTGGCGTACAGCAGATGAGGACAGAGGACCTAGACGAGGG	000000000010001000110	CTGTACGCCAGCTTCCTCTCTCATCATCCAG	CCCTCGTCTAGGTCCTCTGTCCTCATCTG	58.62068965517241	70.4076	54.83870967741935	71.53047263605208	CTGTACGCCAGCTTCCTCTCTCATCATCCAGtaACTTCAGCTGCCCCGGGTGAAGAtaGTACCAGTACGCAGCtCACGAAGCAGCATACtGGATCCTGCAATACGtCCACCTTGCGATAAGtCCCTCGTCTAGGTCCTCTGTCCTCATCTG	CGGCTCGCAGCGTGTAAACGgtatccatgtacCTGTACGCCAGCTTCCTCTCTCATCATCCAGtaACTTCAGCTGCCCCGGGTGAAGAtaGTACCAGTACGCAGCtCACGAAGCAGCATACtGGATCCTGCAATACGtCCACCTTGCGATAAGtCCCTCGTCTAGGTCCTCTGTCCTCATCTGcgtatgatggcCCGCCGGTGATCCTGAAATG
Eif3a	ENSMUST00000025955.8	962	TTCAACAGTGTTTTGGAAATCTGGAAATGCTTTGTTCCATGCATCTACACTTCATCGTCT	000000000010001000110	AAGCATTTCCAGATTTCCAAAACACTGTTGAA	AGACGATGAAGTGTAGATGCATGGAACA	42.857142857142854	66.53111229773555	34.375	67.24327559588187	AAGCATTTCCAGATTTCCAAAACACTGTTGAAtaACTTCAGCTGCCCCGGGTGAAGAtaGTACCAGTACGCAGCtCACGAAGCAGCATACtGGATCCTGCAATACGtCCACCTTGCGATAAGtAGACGATGAAGTGTAGATGCATGGAACA	CGGCTCGCAGCGTGTAAACGgtatccatgtacAAGCATTTCCAGATTTCCAAAACACTGTTGAAtaACTTCAGCTGCCCCGGGTGAAGAtaGTACCAGTACGCAGCtCACGAAGCAGCATACtGGATCCTGCAATACGtCCACCTTGCGATAAGtAGACGATGAAGTGTAGATGCATGGAACAcgtatgatggcCCGCCGGTGATCCTGAAATG
Eif3a	ENSMUST00000025955.8	2949	GACGATGAAGAGAGAGAGTCTTCTCTTAGACCGGATGATGATCGTATCCCCAGGCGTGGC	000000000010001000110	CGGTCTAAGAGAAGACTCTCTCTCTTCATCGTC	GCCACGCCTGGGGATACGATCATCATC	59.25925925925926	70.89694751132009	48.484848484848484	68.96243046279534	CGGTCTAAGAGAAGACTCTCTCTCTTCATCGTCtaACTTCAGCTGCCCCGGGTGAAGAtaGTACCAGTACGCAGCtCACGAAGCAGCATACtGGATCCTGCAATACGtCCACCTTGCGATAAGtGCCACGCCTGGGGATACGATCATCATC	CGGCTCGCAGCGTGTAAACGgtatccatgtacCGGTCTAAGAGAAGACTCTCTCTCTTCATCGTCtaACTTCAGCTGCCCCGGGTGAAGAtaGTACCAGTACGCAGCtCACGAAGCAGCATACtGGATCCTGCAATACGtCCACCTTGCGATAAGtGCCACGCCTGGGGATACGATCATCATCcgtatgatggcCCGCCGGTGATCCTGAAATG
Eif3a	ENSMUST00000025955.8	2386	TGGAAGACAGAGATCTATTTGTGATGCGCCTCAAAGCTGCCCGGCAGTCTGTCTACGAGG	000000000010001000110	TGAGGCGCATCACAAATAGATCTCTGTCTTCCA	CCTCGTAGACAGACTGCCGGGCAGCTT	62.96296296296296	73.65366552604803	45.45454545454545	71.12368284820099	TGAGGCGCATCACAAATAGATCTCTGTCTTCCAtaACTTCAGCTGCCCCGGGTGAAGAtaGTACCAGTACGCAGCtCACGAAGCAGCATACtGGATCCTGCAATACGtCCACCTTGCGATAAGtCCTCGTAGACAGACTGCCGGGCAGCTT	CGGCTCGCAGCGTGTAAACGgtatccatgtacTGAGGCGCATCACAAATAGATCTCTGTCTTCCAtaACTTCAGCTGCCCCGGGTGAAGAtaGTACCAGTACGCAGCtCACGAAGCAGCATACtGGATCCTGCAATACGtCCACCTTGCGATAAGtCCTCGTAGACAGACTGCCGGGCAGCTTcgtatgatggcCCGCCGGTGATCCTGAAATG
Tox	ENSMUST00000039987.4	1062	AGAAGAAGAAGAAGGATCCTAATGAGCCCCAGAAGCCTGTGTCTGCCTATGCTTTGTTCT	100000000000010000110	TCTGGGGCTCATTAGGATCCTTCTTCTTCTTCT	AGAACAAAGCATAGGCAGACACAGGCT	48.148148148148145	68.69111859719584	45.45454545454545	70.18891725326051	TCTGGGGCTCATTAGGATCCTTCTTCTTCTTCTtaACTTCAGCTGCCCCGGGTGAAGAtaTGCCACTCGGATATTtTAAATCGATGCCGTGtGGATCCTGCAATACGtCCACCTTGCGATAAGtAGAACAAAGCATAGGCAGACACAGGCT	CGGCTCGCAGCGTGTAAACGgtatccatgtacTCTGGGGCTCATTAGGATCCTTCTTCTTCTTCTtaACTTCAGCTGCCCCGGGTGAAGAtaTGCCACTCGGATATTtTAAATCGATGCCGTGtGGATCCTGCAATACGtCCACCTTGCGATAAGtAGAACAAAGCATAGGCAGACACAGGCTcgtatgatggcCCGCCGGTGATCCTGAAATG
Tox	ENSMUST00000039987.4	2153	GCGGCTCTAGTAACTGCCTTAGCAACGGTAGATGTCTGGGGTAAACGGTCCTGGGTTTTC	100000000000010000110	TCTACCGTTGCTAAGGCAGTTACTAGAGCCGC	GAAAACCCAGGACCGTTTACCCCAGACA	53.57142857142857	70.50094911430335	53.125	72.78168048742157	TCTACCGTTGCTAAGGCAGTTACTAGAGCCGCtaACTTCAGCTGCCCCGGGTGAAGAtaTGCCACTCGGATATTtTAAATCGATGCCGTGtGGATCCTGCAATACGtCCACCTTGCGATAAGtGAAAACCCAGGACCGTTTACCCCAGACA	CGGCTCGCAGCGTGTAAACGgtatccatgtacTCTACCGTTGCTAAGGCAGTTACTAGAGCCGCtaACTTCAGCTGCCCCGGGTGAAGAtaTGCCACTCGGATATTtTAAATCGATGCCGTGtGGATCCTGCAATACGtCCACCTTGCGATAAGtGAAAACCCAGGACCGTTTACCCCAGACAcgtatgatggcCCGCCGGTGATCCTGAAATG
Tox	ENSMUST00000039987.4	3469	CAGTTGCTAGAAACTGAGCACCCTGCTATCCCCCGTCTCTGCTCTCTTCCTTTTCCACAA	100000000000010000110	GGGGATAGCAGGGTGCTCAGTTTCTAGCAACTG	TTGTGGAAAAGGAAGAGAGCAGAGACG	48.148148148148145	66.97471624722738	54.54545454545455	73.3697	GGGGATAGCAGGGTGCTCAGTTTCTAGCAACTGtaACTTCAGCTGCCCCGGGTGAAGAtaTGCCACTCGGATATTtTAAATCGATGCCGTGtGGATCCTGCAATACGtCCACCTTGCGATAAGtTTGTGGAAAAGGAAGAGAGCAGAGACG	CGGCTCGCAGCGTGTAAACGgtatccatgtacGGGGATAGCAGGGTGCTCAGTTTCTAGCAACTGtaACTTCAGCTGCCCCGGGTGAAGAtaTGCCACTCGGATATTtTAAATCGATGCCGTGtGGATCCTGCAATACGtCCACCTTGCGATAAGtTTGTGGAAAAGGAAGAGAGCAGAGACGcgtatgatggcCCGCCGGTGATCCTGAAATG
Tox	ENSMUST00000039987.4	3090	ACACAACAGAAAACTGCTCCTGAGGTGCCACCCTTGCCAGGCCTAAGCAAACACCAGTGC	100000000000010000110	GGGTGGCACCTCAGGAGCAGTTTTCTGTTGTGT	GCACTGGTGTTTGCTTAGGCCTGGCAA	55.55555555555556	72.02129299458915	54.54545454545455	75.28020395285006	GGGTGGCACCTCAGGAGCAGTTTTCTGTTGTGTtaACTTCAGCTGCCCCGGGTGAAGAtaTGCCACTCGGATATTtTAAATCGATGCCGTGtGGATCCTGCAATACGtCCACCTTGCGATAAGtGCACTGGTGTTTGCTTAGGCCTGGCAA	CGGCTCGCAGCGTGTAAACGgtatccatgtacGGGTGGCACCTCAGGAGCAGTTTTCTGTTGTGTtaACTTCAGCTGCCCCGGGTGAAGAtaTGCCACTCGGATATTtTAAATCGATGCCGTGtGGATCCTGCAATACGtCCACCTTGCGATAAGtGCACTGGTGTTTGCTTAGGCCTGGCAAcgtatgatggcCCGCCGGTGATCCTGAAATG
Tox	ENSMUST00000039987.4	158	GGATGTGAGGGAAGGAAGGTGTTTCTTTTACTCCTGAGCCCAGACGCCTCTCTGTTCCGT	100000000000010000110	GAGTAAAAGAAACACCTTCCTTCCCTCACATCC	ACGGAACAGAGAGGCGTCTGGGCTCAG	62.96296296296296	73.41490354190557	45.45454545454545	69.16065189252339	GAGTAAAAGAAACACCTTCCTTCCCTCACATCCtaACTTCAGCTGCCCCGGGTGAAGAtaTGCCACTCGGATATTtTAAATCGATGCCGTGtGGATCCTGCAATACGtCCACCTTGCGATAAGtACGGAACAGAGAGGCGTCTGGGCTCAG	CGGCTCGCAGCGTGTAAACGgtatccatgtacGAGTAAAAGAAACACCTTCCTTCCCTCACATCCtaACTTCAGCTGCCCCGGGTGAAGAtaTGCCACTCGGATATTtTAAATCGATGCCGTGtGGATCCTGCAATACGtCCACCTTGCGATAAGtACGGAACAGAGAGGCGTCTGGGCTCAGcgtatgatggcCCGCCGGTGATCCTGAAATG
Tox	ENSMUST00000039987.4	1436	CAACAACCAGGAATGACTCCTCAGCTCACCGCCATGCATCCGAGCCTCCCCAGAAACATA	100000000000010000110	CGGTGAGCTGAGGAGTCATTCCTGGTTGTTG	TATGTTTCTGGGGAGGCTCGGATGCATGG	55.172413793103445	72.00346559538497	54.83870967741935	72.37525127345782	CGGTGAGCTGAGGAGTCATTCCTGGTTGTTGtaACTTCAGCTGCCCCGGGTGAAGAtaTGCCACTCGGATATTtTAAATCGATGCCGTGtGGATCCTGCAATACGtCCACCTTGCGATAAGtTATGTTTCTGGGGAGGCTCGGATGCATGG	CGGCTCGCAGCGTGTAAACGgtatccatgtacCGGTGAGCTGAGGAGTCATTCCTGGTTGTTGtaACTTCAGCTGCCCCGGGTGAAGAtaTGCCACTCGGATATTtTAAATCGATGCCGTGtGGATCCTGCAATACGtCCACCTTGCGATAAGtTATGTTTCTGGGGAGGCTCGGATGCATGGcgtatgatggcCCGCCGGTGATCCTGAAATG
Tox	ENSMUST00000039987.4	708	CCATCTCTGTGATGCAAGAGATTGGGAACGCAGAAGGAGCTCAGTACAGCTCCCATCCTC	100000000000010000110	CGTTCCCAATCTCTTGCATCACAGAGATGG	GAGGATGGGAGCTGTACTGAGCTCCTTCTG	56.666666666666664	71.21840988571961	50	69.47640086637227	CGTTCCCAATCTCTTGCATCACAGAGATGGtaACTTCAGCTGCCCCGGGTGAAGAtaTGCCACTCGGATATTtTAAATCGATGCCGTGtGGATCCTGCAATACGtCCACCTTGCGATAAGtGAGGATGGGAGCTGTACTGAGCTCCTTCTG	CGGCTCGCAGCGTGTAAACGgtatccatgtacCGTTCCCAATCTCTTGCATCACAGAGATGGtaACTTCAGCTGCCCCGGGTGAAGAtaTGCCACTCGGATATTtTAAATCGATGCCGTGtGGATCCTGCAATACGtCCACCTTGCGATAAGtGAGGATGGGAGCTGTACTGAGCTCCTTCTGcgtatgatggcCCGCCGGTGATCCTGAAATG
Tox	ENSMUST00000039987.4	1245	AAACCGAGGCTGCAAAGAAGGAATACCTGAAGCAGCTAGCAGCATACAGAGCCAGCCTTG	100000000000010000110	CTTCAGGTATTCCTTCTTTGCAGCCTCGGTTT	CAAGGCTGGCTCTGTATGCTGCTAGCTG	57.142857142857146	71.1763	46.875	70.89338191418796	CTTCAGGTATTCCTTCTTTGCAGCCTCGGTTTtaACTTCAGCTGCCCCGGGTGAAGAtaTGCCACTCGGATATTtTAAATCGATGCCGTGtGGATCCTGCAATACGtCCACCTTGCGATAAGtCAAGGCTGGCTCTGTATGCTGCTAGCTG	CGGCTCGCAGCGTGTAAACGgtatccatgtacCTTCAGGTATTCCTTCTTTGCAGCCTCGGTTTtaACTTCAGCTGCCCCGGGTGAAGAtaTGCCACTCGGATATTtTAAATCGATGCCGTGtGGATCCTGCAATACGtCCACCTTGCGATAAGtCAAGGCTGGCTCTGTATGCTGCTAGCTGcgtatgatggcCCGCCGGTGATCCTGAAATG
Ppara	ENSMUST00000109422.8	1432	ATGCTGATCGCGTACGGCAATGGCTTTATCACACGCGAGTTCCTTAAGAACCTGAGGAAG	010100000100000010000	ATAAAGCCATTGCCGTACGCGATCAGCAT	CTTCCTCAGGTTCTTAAGGAACTCGCGTGTG	51.61290322580645	70.73390768659311	48.275862068965516	71.21085694574668	ATAAAGCCATTGCCGTACGCGATCAGCATtaACTTCAGCTGCCCCGGGTGAAGAtaGCATAACATGTCGCAtCTAAGGACATCGACAtATATCCGACCGGGATtCGCGGCTTAGTAGTTtCTTCCTCAGGTTCTTAAGGAACTCGCGTGTG	CGGCTCGCAGCGTGTAAACGgtatccatgtacATAAAGCCATTGCCGTACGCGATCAGCATtaACTTCAGCTGCCCCGGGTGAAGAtaGCATAACATGTCGCAtCTAAGGACATCGACAtATATCCGACCGGGATtCGCGGCTTAGTAGTTtCTTCCTCAGGTTCTTAAGGAACTCGCGTGTGcgtatgatggcCCGCCGGTGATCCTGAAATG
Ppara	ENSMUST00000109422.8	1980	GGTAATGCGGGCTCTCCCCACATCCTTTCTGAATGGGCACTTCTAAGACTACCTGCTACC	010100000100000010000	TCAGAAAGGATGTGGGGAGAGCCCGCATTACC	GGTAGCAGGTAGTCTTAGAAGTGCCCAT	50	67.75243646151182	56.25	74.57116365857257	TCAGAAAGGATGTGGGGAGAGCCCGCATTACCtaACTTCAGCTGCCCCGGGTGAAGAtaGCATAACATGTCGCAtCTAAGGACATCGACAtATATCCGACCGGGATtCGCGGCTTAGTAGTTtGGTAGCAGGTAGTCTTAGAAGTGCCCAT	CGGCTCGCAGCGTGTAAACGgtatccatgtacTCAGAAAGGATGTGGGGAGAGCCCGCATTACCtaACTTCAGCTGCCCCGGGTGAAGAtaGCATAACATGTCGCAtCTAAGGACATCGACAtATATCCGACCGGGATtCGCGGCTTAGTAGTTtGGTAGCAGGTAGTCTTAGAAGTGCCCATcgtatgatggcCCGCCGGTGATCCTGAAATG
Ppara	ENSMUST00000109422.8	635	AGGGCTCTGTCATCACAGACACCCTCTCTCCAGCTTCCAGCCCTTCCTCAGTCAGCTGCC	010100000100000010000	CTGGAGAGAGGGTGTCTGTGATGACAGAGCCCT	GGCAGCTGACTGAGGAAGGGCTGGAAG	62.96296296296296	72.61125478719731	57.57575757575758	74.75271895388886	CTGGAGAGAGGGTGTCTGTGATGACAGAGCCCTtaACTTCAGCTGCCCCGGGTGAAGAtaGCATAACATGTCGCAtCTAAGGACATCGACAtATATCCGACCGGGATtCGCGGCTTAGTAGTTtGGCAGCTGACTGAGGAAGGGCTGGAAG	CGGCTCGCAGCGTGTAAACGgtatccatgtacCTGGAGAGAGGGTGTCTGTGATGACAGAGCCCTtaACTTCAGCTGCCCCGGGTGAAGAtaGCATAACATGTCGCAtCTAAGGACATCGACAtATATCCGACCGGGATtCGCGGCTTAGTAGTTtGGCAGCTGACTGAGGAAGGGCTGGAAGcgtatgatggcCCGCCGGTGATCCTGAAATG
Ppara	ENSMUST00000109422.8	543	CATTCAAGAGATTTCTCAGTCCATCGGTGAGGAGAGCTCTGGAAGCTTTGGTTTTGCAGA	010100000100000010000	TCCTCACCGATGGACTGAGAAATCTCTTGAATG	TCTGCAAAACCAAAGCTTCCAGAGCTC	48.148148148148145	68.12225580917857	45.45454545454545	69.79003295429783	TCCTCACCGATGGACTGAGAAATCTCTTGAATGtaACTTCAGCTGCCCCGGGTGAAGAtaGCATAACATGTCGCAtCTAAGGACATCGACAtATATCCGACCGGGATtCGCGGCTTAGTAGTTtTCTGCAAAACCAAAGCTTCCAGAGCTC	CGGCTCGCAGCGTGTAAACGgtatccatgtacTCCTCACCGATGGACTGAGAAATCTCTTGAATGtaACTTCAGCTGCCCCGGGTGAAGAtaGCATAACATGTCGCAtCTAAGGACATCGACAtATATCCGACCGGGATtCGCGGCTTAGTAGTTtTCTGCAAAACCAAAGCTTCCAGAGCTCcgtatgatggcCCGCCGGTGATCCTGAAATG
Ppara	ENSMUST00000109422.8	2538	AAGTTACATCTTCAAGAAGCCCTCAGAAGGCCTCCGCTAGTGTCCGATAGACAAAGACAG	010100000100000010000	CCTTCTGAGGGCTTCTTGAAGATGTAACTT	CTGTCTTTGTCTATCGGACACTAGCGGAGG	53.333333333333336	69.85171682003653	43.333333333333336	66.99120258070587	CCTTCTGAGGGCTTCTTGAAGATGTAACTTtaACTTCAGCTGCCCCGGGTGAAGAtaGCATAACATGTCGCAtCTAAGGACATCGACAtATATCCGACCGGGATtCGCGGCTTAGTAGTTtCTGTCTTTGTCTATCGGACACTAGCGGAGG	CGGCTCGCAGCGTGTAAACGgtatccatgtacCCTTCTGAGGGCTTCTTGAAGATGTAACTTtaACTTCAGCTGCCCCGGGTGAAGAtaGCATAACATGTCGCAtCTAAGGACATCGACAtATATCCGACCGGGATtCGCGGCTTAGTAGTTtCTGTCTTTGTCTATCGGACACTAGCGGAGGcgtatgatggcCCGCCGGTGATCCTGAAATG
Ppara	ENSMUST00000109422.8	2873	GGAGCTGGTCGCCTTGGAGAACAAGAGACGAGGGTGTGATTTCATCCAGCTTCTGTTTGT	010100000100000010000	TCGTCTCTTGTTCTCCAAGGCGACCAGCTCC	ACAAACAGAAGCTGGATGAAATCACACCC	44.827586206896555	68.0895	58.064516129032256	74.58474777076543	TCGTCTCTTGTTCTCCAAGGCGACCAGCTCCtaACTTCAGCTGCCCCGGGTGAAGAtaGCATAACATGTCGCAtCTAAGGACATCGACAtATATCCGACCGGGATtCGCGGCTTAGTAGTTtACAAACAGAAGCTGGATGAAATCACACCC	CGGCTCGCAGCGTGTAAACGgtatccatgtacTCGTCTCTTGTTCTCCAAGGCGACCAGCTCCtaACTTCAGCTGCCCCGGGTGAAGAtaGCATAACATGTCGCAtCTAAGGACATCGACAtATATCCGACCGGGATtCGCGGCTTAGTAGTTtACAAACAGAAGCTGGATGAAATCACACCCcgtatgatggcCCGCCGGTGATCCTGAAATG
Ppara	ENSMUST00000109422.8	345	CTTCCCTGTGAACTGACGTTTGTGGCTGGTCAAGTTCGGGAACAAGACGTTGTCATCACA	010100000100000010000	GACCAGCCACAAACGTCAGTTCACAGGGAAG	TGTGATGACAACGTCTTGTTCCCGAACTT	44.827586206896555	69.02048724679128	54.83870967741935	72.84427842721118	GACCAGCCACAAACGTCAGTTCACAGGGAAGtaACTTCAGCTGCCCCGGGTGAAGAtaGCATAACATGTCGCAtCTAAGGACATCGACAtATATCCGACCGGGATtCGCGGCTTAGTAGTTtTGTGATGACAACGTCTTGTTCCCGAACTT	CGGCTCGCAGCGTGTAAACGgtatccatgtacGACCAGCCACAAACGTCAGTTCACAGGGAAGtaACTTCAGCTGCCCCGGGTGAAGAtaGCATAACATGTCGCAtCTAAGGACATCGACAtATATCCGACCGGGATtCGCGGCTTAGTAGTTtTGTGATGACAACGTCTTGTTCCCGAACTTcgtatgatggcCCGCCGGTGATCCTGAAATG
Ppara	ENSMUST00000109422.8	830	CTATTCGGCTGAAGCTGGTGTACGACAAGTGTGATCGGAGCTGCAAGATTCAGAAGAAGA	010100000100000010000	ACACTTGTCGTACACCAGCTTCAGCCGAATAG	TCTTCTTCTGAATCTTGCAGCTCCGATC	46.42857142857143	67.00952672889139	50	71.88827099068538	ACACTTGTCGTACACCAGCTTCAGCCGAATAGtaACTTCAGCTGCCCCGGGTGAAGAtaGCATAACATGTCGCAtCTAAGGACATCGACAtATATCCGACCGGGATtCGCGGCTTAGTAGTTtTCTTCTTCTGAATCTTGCAGCTCCGATC	CGGCTCGCAGCGTGTAAACGgtatccatgtacACACTTGTCGTACACCAGCTTCAGCCGAATAGtaACTTCAGCTGCCCCGGGTGAAGAtaGCATAACATGTCGCAtCTAAGGACATCGACAtATATCCGACCGGGATtCGCGGCTTAGTAGTTtTCTTCTTCTGAATCTTGCAGCTCCGATCcgtatgatggcCCGCCGGTGATCCTGAAATG
Rrm2	ENSMUST00000020980.12	1301	CTGATTTTTGTCCCCTTGCCATTAAAAGAAACCAGCAAAAACAACCAACTGGCTACACCA	000000000000110110000	GGTTTCTTTTAATGGCAAGGGGACAAAAATCAG	TGGTGTAGCCAGTTGGTTGTTTTTGCT	44.44444444444444	68.04814692447724	39.39393939393939	68.00322963897537	GGTTTCTTTTAATGGCAAGGGGACAAAAATCAGtaACTTCAGCTGCCCCGGGTGAAGAtaTGCTTAGTCAACGAGtTAAATCGATGCCGTGtACCTACTAAAGCGCCtCGCGGCTTAGTAGTTtTGGTGTAGCCAGTTGGTTGTTTTTGCT	CGGCTCGCAGCGTGTAAACGgtatccatgtacGGTTTCTTTTAATGGCAAGGGGACAAAAATCAGtaACTTCAGCTGCCCCGGGTGAAGAtaTGCTTAGTCAACGAGtTAAATCGATGCCGTGtACCTACTAAAGCGCCtCGCGGCTTAGTAGTTtTGGTGTAGCCAGTTGGTTGTTTTTGCTcgtatgatggcCCGCCGGTGATCCTGAAATG
Rrm2	ENSMUST00000020980.12	543	GGTGGAGCGATTTAGCCAAGAAGTTCAAGTTACAGAGGCCCGCTGTTTCTATGGCTTCCA	000000000000110110000	AACTTGAACTTCTTGGCTAAATCGCTCCACC	TGGAAGCCATAGAAACAGCGGGCCTCTGT	55.172413793103445	73.42084618278875	45.16129032258065	69.64243060468232	AACTTGAACTTCTTGGCTAAATCGCTCCACCtaACTTCAGCTGCCCCGGGTGAAGAtaTGCTTAGTCAACGAGtTAAATCGATGCCGTGtACCTACTAAAGCGCCtCGCGGCTTAGTAGTTtTGGAAGCCATAGAAACAGCGGGCCTCTGT	CGGCTCGCAGCGTGTAAACGgtatccatgtacAACTTGAACTTCTTGGCTAAATCGCTCCACCtaACTTCAGCTGCCCCGGGTGAAGAtaTGCTTAGTCAACGAGtTAAATCGATGCCGTGtACCTACTAAAGCGCCtCGCGGCTTAGTAGTTtTGGAAGCCATAGAAACAGCGGGCCTCTGTcgtatgatggcCCGCCGGTGATCCTGAAATG
Rrm2	ENSMUST00000020980.12	274	GAGCTGGAAAGTAAAGCGCCTACTAACCCCAGCGTTGAGGATGAGCCGTTACTGAGAGAA	000000000000110110000	GGGGTTAGTAGGCGCTTTACTTTCCAGCTC	TTCTCTCAGTAACGGCTCATCCTCAACGCT	50	71.10350525274299	53.333333333333336	70.74326932995996	GGGGTTAGTAGGCGCTTTACTTTCCAGCTCtaACTTCAGCTGCCCCGGGTGAAGAtaTGCTTAGTCAACGAGtTAAATCGATGCCGTGtACCTACTAAAGCGCCtCGCGGCTTAGTAGTTtTTCTCTCAGTAACGGCTCATCCTCAACGCT	CGGCTCGCAGCGTGTAAACGgtatccatgtacGGGGTTAGTAGGCGCTTTACTTTCCAGCTCtaACTTCAGCTGCCCCGGGTGAAGAtaTGCTTAGTCAACGAGtTAAATCGATGCCGTGtACCTACTAAAGCGCCtCGCGGCTTAGTAGTTtTTCTCTCAGTAACGGCTCATCCTCAACGCTcgtatgatggcCCGCCGGTGATCCTGAAATG
Rrm2	ENSMUST00000020980.12	1458	AACAATGGGTACTTGGATCCTTAGGGAGATCCTGTCCTTGGCTTTTACAAGTAGTGTGGT	000000000000110110000	ATCTCCCTAAGGATCCAAGTACCCATTGTT	ACCACACTACTTGTAAAAGCCAAGGACAGG	46.666666666666664	68.9703	43.333333333333336	67.39789400522068	ATCTCCCTAAGGATCCAAGTACCCATTGTTtaACTTCAGCTGCCCCGGGTGAAGAtaTGCTTAGTCAACGAGtTAAATCGATGCCGTGtACCTACTAAAGCGCCtCGCGGCTTAGTAGTTtACCACACTACTTGTAAAAGCCAAGGACAGG	CGGCTCGCAGCGTGTAAACGgtatccatgtacATCTCCCTAAGGATCCAAGTACCCATTGTTtaACTTCAGCTGCCCCGGGTGAAGAtaTGCTTAGTCAACGAGtTAAATCGATGCCGTGtACCTACTAAAGCGCCtCGCGGCTTAGTAGTTtACCACACTACTTGTAAAAGCCAAGGACAGGcgtatgatggcCCGCCGGTGATCCTGAAATG
Rrm2	ENSMUST00000020980.12	1015	TTCCTCACGGAGGCCTTGCCCGTGAAGCTCATCGGGATGAACTGCACTTTGATGAAGCAG	000000000000110110000	GCTTCACGGGCAAGGCCTCCGTGAGGAA	CTGCTTCATCAAAGTGCAGTTCATCCCGATGA	46.875	71.03461287360483	64.28571428571429	75.96522545731358	GCTTCACGGGCAAGGCCTCCGTGAGGAAtaACTTCAGCTGCCCCGGGTGAAGAtaTGCTTAGTCAACGAGtTAAATCGATGCCGTGtACCTACTAAAGCGCCtCGCGGCTTAGTAGTTtCTGCTTCATCAAAGTGCAGTTCATCCCGATGA	CGGCTCGCAGCGTGTAAACGgtatccatgtacGCTTCACGGGCAAGGCCTCCGTGAGGAAtaACTTCAGCTGCCCCGGGTGAAGAtaTGCTTAGTCAACGAGtTAAATCGATGCCGTGtACCTACTAAAGCGCCtCGCGGCTTAGTAGTTtCTGCTTCATCAAAGTGCAGTTCATCCCGATGAcgtatgatggcCCGCCGGTGATCCTGAAATG
Rrm2	ENSMUST00000020980.12	1606	CTGTTTAGGGCTGTTTAAAGATGTCGGACTGCTTCCTGCAGGCATGCAGGGTCTACTTAA	000000000000110110000	CAGTCCGACATCTTTAAACAGCCCTAAACAG	TTAAGTAGACCCTGCATGCCTGCAGGAAG	51.724137931034484	70.37778279878904	45.16129032258065	68.02364305886323	CAGTCCGACATCTTTAAACAGCCCTAAACAGtaACTTCAGCTGCCCCGGGTGAAGAtaTGCTTAGTCAACGAGtTAAATCGATGCCGTGtACCTACTAAAGCGCCtCGCGGCTTAGTAGTTtTTAAGTAGACCCTGCATGCCTGCAGGAAG	CGGCTCGCAGCGTGTAAACGgtatccatgtacCAGTCCGACATCTTTAAACAGCCCTAAACAGtaACTTCAGCTGCCCCGGGTGAAGAtaTGCTTAGTCAACGAGtTAAATCGATGCCGTGtACCTACTAAAGCGCCtCGCGGCTTAGTAGTTtTTAAGTAGACCCTGCATGCCTGCAGGAAGcgtatgatggcCCGCCGGTGATCCTGAAATG
Rrm2	ENSMUST00000020980.12	1886	TATAGCCCTGGCTGTACGGAATTCACAAGTGAGTTTGAGCCCAGTGGTGGGTACACCCGT	000000000000110110000	CTCACTTGTGAATTCCGTACAGCCAGGGCTATA	ACGGGTGTACCCACCACTGGGCTCAAA	59.25925925925926	73.55244103824936	48.484848484848484	71.31384862698383	CTCACTTGTGAATTCCGTACAGCCAGGGCTATAtaACTTCAGCTGCCCCGGGTGAAGAtaTGCTTAGTCAACGAGtTAAATCGATGCCGTGtACCTACTAAAGCGCCtCGCGGCTTAGTAGTTtACGGGTGTACCCACCACTGGGCTCAAA	CGGCTCGCAGCGTGTAAACGgtatccatgtacCTCACTTGTGAATTCCGTACAGCCAGGGCTATAtaACTTCAGCTGCCCCGGGTGAAGAtaTGCTTAGTCAACGAGtTAAATCGATGCCGTGtACCTACTAAAGCGCCtCGCGGCTTAGTAGTTtACGGGTGTACCCACCACTGGGCTCAAAcgtatgatggcCCGCCGGTGATCCTGAAATG
Rrm2	ENSMUST00000020980.12	425	AGGTGGACCTTTCCAAGGATATTCAGCACTGGGAAGCTCTGAAACCCGATGAGAGACATT	000000000000110110000	AGTGCTGAATATCCTTGGAAAGGTCCACCT	AATGTCTCTCATCGGGTTTCAGAGCTTCCC	50	70.16581196560452	46.666666666666664	69.6307	AGTGCTGAATATCCTTGGAAAGGTCCACCTtaACTTCAGCTGCCCCGGGTGAAGAtaTGCTTAGTCAACGAGtTAAATCGATGCCGTGtACCTACTAAAGCGCCtCGCGGCTTAGTAGTTtAATGTCTCTCATCGGGTTTCAGAGCTTCCC	CGGCTCGCAGCGTGTAAACGgtatccatgtacAGTGCTGAATATCCTTGGAAAGGTCCACCTtaACTTCAGCTGCCCCGGGTGAAGAtaTGCTTAGTCAACGAGtTAAATCGATGCCGTGtACCTACTAAAGCGCCtCGCGGCTTAGTAGTTtAATGTCTCTCATCGGGTTTCAGAGCTTCCCcgtatgatggcCCGCCGGTGATCCTGAAATG
Col1a2	ENSMUST00000031668.10	3427	CTTAAAAGGATACAGTGGATTGCAGGGTCTTCCTGGTCTTGCTGGCCTACATGGTGACCA	000100000001010000100	GGAAGACCCTGCAATCCACTGTATCCTTTTAAG	TGGTCACCATGTAGGCCAGCAAGACCA	55.55555555555556	71.73843184242219	45.45454545454545	69.24172829835891	GGAAGACCCTGCAATCCACTGTATCCTTTTAAGtaACTTCAGCTGCCCCGGGTGAAGAtaCTAAGGACATCGACAtATGATCGTGGACACCtTAAATCGATGCCGTGtGGATCCTGCAATACGtTGGTCACCATGTAGGCCAGCAAGACCA	CGGCTCGCAGCGTGTAAACGgtatccatgtacGGAAGACCCTGCAATCCACTGTATCCTTTTAAGtaACTTCAGCTGCCCCGGGTGAAGAtaCTAAGGACATCGACAtATGATCGTGGACACCtTAAATCGATGCCGTGtGGATCCTGCAATACGtTGGTCACCATGTAGGCCAGCAAGACCAcgtatgatggcCCGCCGGTGATCCTGAAATG
Col1a2	ENSMUST00000031668.10	2031	GTCTCCCTGGTCCCTCAGGTACTACTGGAGAAGTTGGCAAGCCCGGAGAAAGGGGTCTTC	000100000001010000100	CTTCTCCAGTAGTACCTGAGGGACCAGGGAGAC	GAAGACCCCTTTCTCCGGGCTTGCCAA	59.25925925925926	72.68117268403142	57.57575757575758	72.90805803783513	CTTCTCCAGTAGTACCTGAGGGACCAGGGAGACtaACTTCAGCTGCCCCGGGTGAAGAtaCTAAGGACATCGACAtATGATCGTGGACACCtTAAATCGATGCCGTGtGGATCCTGCAATACGtGAAGACCCCTTTCTCCGGGCTTGCCAA	CGGCTCGCAGCGTGTAAACGgtatccatgtacCTTCTCCAGTAGTACCTGAGGGACCAGGGAGACtaACTTCAGCTGCCCCGGGTGAAGAtaCTAAGGACATCGACAtATGATCGTGGACACCtTAAATCGATGCCGTGtGGATCCTGCAATACGtGAAGACCCCTTTCTCCGGGCTTGCCAAcgtatgatggcCCGCCGGTGATCCTGAAATG
Col1a2	ENSMUST00000031668.10	2336	GGTGAAACTGGTCTCCGAGGTGACACTGGCAACACTGGTAGAGATGGTGCTCGTGGCATT	000100000001010000100	GCCAGTGTCACCTCGGAGACCAGTTTCACC	AATGCCACGAGCACCATCTCTACCAGTGTT	50	71.75252715299729	60	73.82585823215942	GCCAGTGTCACCTCGGAGACCAGTTTCACCtaACTTCAGCTGCCCCGGGTGAAGAtaCTAAGGACATCGACAtATGATCGTGGACACCtTAAATCGATGCCGTGtGGATCCTGCAATACGtAATGCCACGAGCACCATCTCTACCAGTGTT	CGGCTCGCAGCGTGTAAACGgtatccatgtacGCCAGTGTCACCTCGGAGACCAGTTTCACCtaACTTCAGCTGCCCCGGGTGAAGAtaCTAAGGACATCGACAtATGATCGTGGACACCtTAAATCGATGCCGTGtGGATCCTGCAATACGtAATGCCACGAGCACCATCTCTACCAGTGTTcgtatgatggcCCGCCGGTGATCCTGAAATG
Col1a2	ENSMUST00000031668.10	1556	CTTAGAGGCAGCCCTGGTTCTCGAGGTCTTCCTGGAGCTGATGGCAGAGCTGGTGTAATG	000100000001010000100	AAGACCTCGAGAACCAGGGCTGCCTCTAAG	CATTACACCAGCTCTGCCATCAGCTCCAGG	56.666666666666664	72.40734752475282	56.666666666666664	72.67634862579712	AAGACCTCGAGAACCAGGGCTGCCTCTAAGtaACTTCAGCTGCCCCGGGTGAAGAtaCTAAGGACATCGACAtATGATCGTGGACACCtTAAATCGATGCCGTGtGGATCCTGCAATACGtCATTACACCAGCTCTGCCATCAGCTCCAGG	CGGCTCGCAGCGTGTAAACGgtatccatgtacAAGACCTCGAGAACCAGGGCTGCCTCTAAGtaACTTCAGCTGCCCCGGGTGAAGAtaCTAAGGACATCGACAtATGATCGTGGACACCtTAAATCGATGCCGTGtGGATCCTGCAATACGtCATTACACCAGCTCTGCCATCAGCTCCAGGcgtatgatggcCCGCCGGTGATCCTGAAATG
Col1a2	ENSMUST00000031668.10	170	TTCCCATATAAATAAGGCAGGTCTGGGCTTTATTATTTTAGCACCACGGCAGCAGGAGGT	000100000001010000100	TAAAGCCCAGACCTGCCTTATTTATATGGGAA	ACCTCCTGCTGCCGTGGTGCTAAAATAA	50	70.56539200919048	40.625	68.0245	TAAAGCCCAGACCTGCCTTATTTATATGGGAAtaACTTCAGCTGCCCCGGGTGAAGAtaCTAAGGACATCGACAtATGATCGTGGACACCtTAAATCGATGCCGTGtGGATCCTGCAATACGtACCTCCTGCTGCCGTGGTGCTAAAATAA	CGGCTCGCAGCGTGTAAACGgtatccatgtacTAAAGCCCAGACCTGCCTTATTTATATGGGAAtaACTTCAGCTGCCCCGGGTGAAGAtaCTAAGGACATCGACAtATGATCGTGGACACCtTAAATCGATGCCGTGtGGATCCTGCAATACGtACCTCCTGCTGCCGTGGTGCTAAAATAAcgtatgatggcCCGCCGGTGATCCTGAAATG
Col1a2	ENSMUST00000031668.10	2618	ATTGTTGGTCCAACCGGGTCTGTTGGAGCTGCTGGCCCATCTGGTCCTAATGGCCCACCT	000100000001010000100	CAGCTCCAACAGACCCGGTTGGACCAACAAT	AGGTGGGCCATTAGGACCAGATGGGCCAG	62.06896551724138	74.97101624377319	54.83870967741935	74.05898412492974	CAGCTCCAACAGACCCGGTTGGACCAACAATtaACTTCAGCTGCCCCGGGTGAAGAtaCTAAGGACATCGACAtATGATCGTGGACACCtTAAATCGATGCCGTGtGGATCCTGCAATACGtAGGTGGGCCATTAGGACCAGATGGGCCAG	CGGCTCGCAGCGTGTAAACGgtatccatgtacCAGCTCCAACAGACCCGGTTGGACCAACAATtaACTTCAGCTGCCCCGGGTGAAGAtaCTAAGGACATCGACAtATGATCGTGGACACCtTAAATCGATGCCGTGtGGATCCTGCAATACGtAGGTGGGCCATTAGGACCAGATGGGCCAGcgtatgatggcCCGCCGGTGATCCTGAAATG
Col1a2	ENSMUST00000031668.10	3299	GGTGAACCTGGTCCTGCCGGTTCTGTTGGTCCTGTTGGTGCTGTTGGTCCAAGAGGTCCT	000100000001010000100	GACCAACAGAACCGGCAGGACCAGGTTCACC	AGGACCTCTTGGACCAACAGCACCAACAG	55.172413793103445	72.16651967002298	61.29032258064516	75.56225173611847	GACCAACAGAACCGGCAGGACCAGGTTCACCtaACTTCAGCTGCCCCGGGTGAAGAtaCTAAGGACATCGACAtATGATCGTGGACACCtTAAATCGATGCCGTGtGGATCCTGCAATACGtAGGACCTCTTGGACCAACAGCACCAACAG	CGGCTCGCAGCGTGTAAACGgtatccatgtacGACCAACAGAACCGGCAGGACCAGGTTCACCtaACTTCAGCTGCCCCGGGTGAAGAtaCTAAGGACATCGACAtATGATCGTGGACACCtTAAATCGATGCCGTGtGGATCCTGCAATACGtAGGACCTCTTGGACCAACAGCACCAACAGcgtatgatggcCCGCCGGTGATCCTGAAATG
Col1a2	ENSMUST00000031668.10	4102	CTCCAAGGAAATGGCAACTCAGCTCGCCTTCATGCGCCTGCTAGCCAACCGTGCTTCTCA	000100000001010000100	TGAAGGCGAGCTGAGTTGCCATTTCCTTGGAG	TGAGAAGCACGGTTGGCTAGCAGGCGCA	60.714285714285715	75.8632	53.125	73.95910529290427	TGAAGGCGAGCTGAGTTGCCATTTCCTTGGAGtaACTTCAGCTGCCCCGGGTGAAGAtaCTAAGGACATCGACAtATGATCGTGGACACCtTAAATCGATGCCGTGtGGATCCTGCAATACGtTGAGAAGCACGGTTGGCTAGCAGGCGCA	CGGCTCGCAGCGTGTAAACGgtatccatgtacTGAAGGCGAGCTGAGTTGCCATTTCCTTGGAGtaACTTCAGCTGCCCCGGGTGAAGAtaCTAAGGACATCGACAtATGATCGTGGACACCtTAAATCGATGCCGTGtGGATCCTGCAATACGtTGAGAAGCACGGTTGGCTAGCAGGCGCAcgtatgatggcCCGCCGGTGATCCTGAAATG
H2-Ab1	ENSMUST00000040828.7	21	ACTCCAGGCTACAGAACTTTGCTTTCTGAAGGGGGCACAGCAGGTGTGAGTCCTGGTGAC	000000010000000110010	CCCTTCAGAAAGCAAAGTTCTGTAGCCTGGAGT	GTCACCAGGACTCACACCTGCTGTGCC	62.96296296296296	72.82465622877083	48.484848484848484	71.81631197388776	CCCTTCAGAAAGCAAAGTTCTGTAGCCTGGAGTtaACTTCAGCTGCCCCGGGTGAAGAtaCGGAAAGTGACAACCtACCTACTAAAGCGCCtCGCGGCTTAGTAGTTtCCACCTTGCGATAAGtGTCACCAGGACTCACACCTGCTGTGCC	CGGCTCGCAGCGTGTAAACGgtatccatgtacCCCTTCAGAAAGCAAAGTTCTGTAGCCTGGAGTtaACTTCAGCTGCCCCGGGTGAAGAtaCGGAAAGTGACAACCtACCTACTAAAGCGCCtCGCGGCTTAGTAGTTtCCACCTTGCGATAAGtGTCACCAGGACTCACACCTGCTGTGCCcgtatgatggcCCGCCGGTGATCCTGAAATG
H2-Ab1	ENSMUST00000040828.7	1057	AGTCTCTGTCTGTAGCTCTGCTCCTTGGTGATTCCAGAGACTCCATCTGTGTACAGCCGC	000000010000000110010	TCACCAAGGAGCAGAGCTACAGACAGAGACT	GCGGCTGTACACAGATGGAGTCTCTGGAA	55.172413793103445	71.5335	51.61290322580645	71.72447566561164	TCACCAAGGAGCAGAGCTACAGACAGAGACTtaACTTCAGCTGCCCCGGGTGAAGAtaCGGAAAGTGACAACCtACCTACTAAAGCGCCtCGCGGCTTAGTAGTTtCCACCTTGCGATAAGtGCGGCTGTACACAGATGGAGTCTCTGGAA	CGGCTCGCAGCGTGTAAACGgtatccatgtacTCACCAAGGAGCAGAGCTACAGACAGAGACTtaACTTCAGCTGCCCCGGGTGAAGAtaCGGAAAGTGACAACCtACCTACTAAAGCGCCtCGCGGCTTAGTAGTTtCCACCTTGCGATAAGtGCGGCTGTACACAGATGGAGTCTCTGGAAcgtatgatggcCCGCCGGTGATCCTGAAATG
H2-Ab1	ENSMUST00000040828.7	225	GTGCTACTTCACCAACGGGACGCAGCGCATACGATATGTGACCAGATACATCTACAACCG	000000010000000110010	GCGCTGCGTCCCGTTGGTGAAGTAGCAC	CGGTTGTAGATGTATCTGGTCACATATCGTAT	40.625	66.36894468597558	64.28571428571429	75.31557681539039	GCGCTGCGTCCCGTTGGTGAAGTAGCACtaACTTCAGCTGCCCCGGGTGAAGAtaCGGAAAGTGACAACCtACCTACTAAAGCGCCtCGCGGCTTAGTAGTTtCCACCTTGCGATAAGtCGGTTGTAGATGTATCTGGTCACATATCGTAT	CGGCTCGCAGCGTGTAAACGgtatccatgtacGCGCTGCGTCCCGTTGGTGAAGTAGCACtaACTTCAGCTGCCCCGGGTGAAGAtaCGGAAAGTGACAACCtACCTACTAAAGCGCCtCGCGGCTTAGTAGTTtCCACCTTGCGATAAGtCGGTTGTAGATGTATCTGGTCACATATCGTATcgtatgatggcCCGCCGGTGATCCTGAAATG
H2-Ab1	ENSMUST00000040828.7	1117	ACCCCAGGCTTTCTGTCTTCGATCTGTAGTAAACCAATGTATGCTTATCCCCACCTAGAT	000000010000000110010	TACTACAGATCGAAGACAGAAAGCCTGGGGT	ATCTAGGTGGGGATAAGCATACATTGGTT	41.37931034482759	66.0135	48.38709677419355	70.39689259475085	TACTACAGATCGAAGACAGAAAGCCTGGGGTtaACTTCAGCTGCCCCGGGTGAAGAtaCGGAAAGTGACAACCtACCTACTAAAGCGCCtCGCGGCTTAGTAGTTtCCACCTTGCGATAAGtATCTAGGTGGGGATAAGCATACATTGGTT	CGGCTCGCAGCGTGTAAACGgtatccatgtacTACTACAGATCGAAGACAGAAAGCCTGGGGTtaACTTCAGCTGCCCCGGGTGAAGAtaCGGAAAGTGACAACCtACCTACTAAAGCGCCtCGCGGCTTAGTAGTTtCCACCTTGCGATAAGtATCTAGGTGGGGATAAGCATACATTGGTTcgtatgatggcCCGCCGGTGATCCTGAAATG
H2-Ab1	ENSMUST00000040828.7	519	CCACAACACTCTGGTCTGCTCAGTGACAGATTTCTACCCAGCCAAGATCAAAGTGCGCTG	000000010000000110010	TCTGTCACTGAGCAGACCAGAGTGTTGTGG	CAGCGCACTTTGATCTTGGCTGGGTAGAAA	50	71.26559864540451	53.333333333333336	71.55140918543862	TCTGTCACTGAGCAGACCAGAGTGTTGTGGtaACTTCAGCTGCCCCGGGTGAAGAtaCGGAAAGTGACAACCtACCTACTAAAGCGCCtCGCGGCTTAGTAGTTtCCACCTTGCGATAAGtCAGCGCACTTTGATCTTGGCTGGGTAGAAA	CGGCTCGCAGCGTGTAAACGgtatccatgtacTCTGTCACTGAGCAGACCAGAGTGTTGTGGtaACTTCAGCTGCCCCGGGTGAAGAtaCGGAAAGTGACAACCtACCTACTAAAGCGCCtCGCGGCTTAGTAGTTtCCACCTTGCGATAAGtCAGCGCACTTTGATCTTGGCTGGGTAGAAAcgtatgatggcCCGCCGGTGATCCTGAAATG
H2-Ab1	ENSMUST00000040828.7	642	CTGGACCTTCCAGGTCCTGGTCATGCTGGAGATGACCCCTCGGCGGGGAGAGGTCTACAC	000000010000000110010	TCTCCAGCATGACCAGGACCTGGAAGGTCCAG	GTGTAGACCTCTCCCCGCCGAGGGGTCA	67.85714285714286	75.72784612749848	59.375	75.3451	TCTCCAGCATGACCAGGACCTGGAAGGTCCAGtaACTTCAGCTGCCCCGGGTGAAGAtaCGGAAAGTGACAACCtACCTACTAAAGCGCCtCGCGGCTTAGTAGTTtCCACCTTGCGATAAGtGTGTAGACCTCTCCCCGCCGAGGGGTCA	CGGCTCGCAGCGTGTAAACGgtatccatgtacTCTCCAGCATGACCAGGACCTGGAAGGTCCAGtaACTTCAGCTGCCCCGGGTGAAGAtaCGGAAAGTGACAACCtACCTACTAAAGCGCCtCGCGGCTTAGTAGTTtCCACCTTGCGATAAGtGTGTAGACCTCTCCCCGCCGAGGGGTCAcgtatgatggcCCGCCGGTGATCCTGAAATG
H2-Ab1	ENSMUST00000040828.7	939	AAGACCTGAATGTCTCTGCTCCGAATTCCTGACTGCCAGTCCACCTGCCACTCCGACTCA	000000010000000110010	GTCAGGAATTCGGAGCAGAGACATTCAGGTCTT	TGAGTCGGAGTGGCAGGTGGACTGGCA	62.96296296296296	74.85827209505743	48.484848484848484	71.44720667910411	GTCAGGAATTCGGAGCAGAGACATTCAGGTCTTtaACTTCAGCTGCCCCGGGTGAAGAtaCGGAAAGTGACAACCtACCTACTAAAGCGCCtCGCGGCTTAGTAGTTtCCACCTTGCGATAAGtTGAGTCGGAGTGGCAGGTGGACTGGCA	CGGCTCGCAGCGTGTAAACGgtatccatgtacGTCAGGAATTCGGAGCAGAGACATTCAGGTCTTtaACTTCAGCTGCCCCGGGTGAAGAtaCGGAAAGTGACAACCtACCTACTAAAGCGCCtCGCGGCTTAGTAGTTtCCACCTTGCGATAAGtTGAGTCGGAGTGGCAGGTGGACTGGCAcgtatgatggcCCGCCGGTGATCCTGAAATG
H2-Ab1	ENSMUST00000040828.7	714	GCATCCCAGCCTGAAGAGCCCCATCACTGTGGAGTGGAGGGCACAGTCTGAGTCTGCCTG	000000010000000110010	ACAGTGATGGGGCTCTTCAGGCTGGGATGC	CAGGCAGACTCAGACTGTGCCCTCCACTCC	63.333333333333336	74.7863	60	75.23598513244195	ACAGTGATGGGGCTCTTCAGGCTGGGATGCtaACTTCAGCTGCCCCGGGTGAAGAtaCGGAAAGTGACAACCtACCTACTAAAGCGCCtCGCGGCTTAGTAGTTtCCACCTTGCGATAAGtCAGGCAGACTCAGACTGTGCCCTCCACTCC	CGGCTCGCAGCGTGTAAACGgtatccatgtacACAGTGATGGGGCTCTTCAGGCTGGGATGCtaACTTCAGCTGCCCCGGGTGAAGAtaCGGAAAGTGACAACCtACCTACTAAAGCGCCtCGCGGCTTAGTAGTTtCCACCTTGCGATAAGtCAGGCAGACTCAGACTGTGCCCTCCACTCCcgtatgatggcCCGCCGGTGATCCTGAAATG
Il33	ENSMUST00000025724.9	1783	CTCGGCTGCTTGCTTTCCTTATGCACACGTTCTGTTCAGCTTCACAGCAGCAATGCTCAC	100000011000001000000	ACGTGTGCATAAGGAAAGCAAGCAGCCGAG	GTGAGCATTGCTGCTGTGAAGCTGAACAGA	50	71.53283736300011	53.333333333333336	73.1973	ACGTGTGCATAAGGAAAGCAAGCAGCCGAGtaACTTCAGCTGCCCCGGGTGAAGAtaTGCCACTCGGATATTtCGGAAAGTGACAACCtAAAGCAAATTCGCCGtCACGAAGCAGCATACtGTGAGCATTGCTGCTGTGAAGCTGAACAGA	CGGCTCGCAGCGTGTAAACGgtatccatgtacACGTGTGCATAAGGAAAGCAAGCAGCCGAGtaACTTCAGCTGCCCCGGGTGAAGAtaTGCCACTCGGATATTtCGGAAAGTGACAACCtAAAGCAAATTCGCCGtCACGAAGCAGCATACtGTGAGCATTGCTGCTGTGAAGCTGAACAGAcgtatgatggcCCGCCGGTGATCCTGAAATG
Il33	ENSMUST00000025724.9	310	GCATGAAGAGAACTTCTCTGCCTATCCACGGGATTCTAGGAAGAGATCCTTGCTTGGCAG	100000011000001000000	TCCCGTGGATAGGCAGAGAAGTTCTCTTCATGC	CTGCCAAGCAAGGATCTCTTCCTAGAA	48.148148148148145	66.4681	51.515151515151516	72.65241770659878	TCCCGTGGATAGGCAGAGAAGTTCTCTTCATGCtaACTTCAGCTGCCCCGGGTGAAGAtaTGCCACTCGGATATTtCGGAAAGTGACAACCtAAAGCAAATTCGCCGtCACGAAGCAGCATACtCTGCCAAGCAAGGATCTCTTCCTAGAA	CGGCTCGCAGCGTGTAAACGgtatccatgtacTCCCGTGGATAGGCAGAGAAGTTCTCTTCATGCtaACTTCAGCTGCCCCGGGTGAAGAtaTGCCACTCGGATATTtCGGAAAGTGACAACCtAAAGCAAATTCGCCGtCACGAAGCAGCATACtCTGCCAAGCAAGGATCTCTTCCTAGAAcgtatgatggcCCGCCGGTGATCCTGAAATG
Il33	ENSMUST00000025724.9	630	GTCCCATCAAAGACACAGACATCTGGCTGCATGCCAACGACAAGGACTACTCCGTGGAGC	100000011000001000000	TGCAGCCAGATGTCTGTGTCTTTGATGGGAC	GCTCCACGGAGTAGTCCTTGTCGTTGGCA	58.62068965517241	73.54233897004934	51.61290322580645	72.24492192596745	TGCAGCCAGATGTCTGTGTCTTTGATGGGACtaACTTCAGCTGCCCCGGGTGAAGAtaTGCCACTCGGATATTtCGGAAAGTGACAACCtAAAGCAAATTCGCCGtCACGAAGCAGCATACtGCTCCACGGAGTAGTCCTTGTCGTTGGCA	CGGCTCGCAGCGTGTAAACGgtatccatgtacTGCAGCCAGATGTCTGTGTCTTTGATGGGACtaACTTCAGCTGCCCCGGGTGAAGAtaTGCCACTCGGATATTtCGGAAAGTGACAACCtAAAGCAAATTCGCCGtCACGAAGCAGCATACtGCTCCACGGAGTAGTCCTTGTCGTTGGCAcgtatgatggcCCGCCGGTGATCCTGAAATG
Il33	ENSMUST00000025724.9	1915	ACTCCCTCAGCTTTCTTTCTCTTTGCTCTGACGTCTATATGCCAACACACTTATTCCACT	100000011000001000000	GAGCAAAGAGAAAGAAAGCTGAGGGAGT	AGTGGAATAAGTGTGTTGGCATATAGACGTCA	40.625	68.1837	46.42857142857143	67.1504	GAGCAAAGAGAAAGAAAGCTGAGGGAGTtaACTTCAGCTGCCCCGGGTGAAGAtaTGCCACTCGGATATTtCGGAAAGTGACAACCtAAAGCAAATTCGCCGtCACGAAGCAGCATACtAGTGGAATAAGTGTGTTGGCATATAGACGTCA	CGGCTCGCAGCGTGTAAACGgtatccatgtacGAGCAAAGAGAAAGAAAGCTGAGGGAGTtaACTTCAGCTGCCCCGGGTGAAGAtaTGCCACTCGGATATTtCGGAAAGTGACAACCtAAAGCAAATTCGCCGtCACGAAGCAGCATACtAGTGGAATAAGTGTGTTGGCATATAGACGTCAcgtatgatggcCCGCCGGTGATCCTGAAATG
Il33	ENSMUST00000025724.9	895	TGTGCGTTCTGGGTTGAATGACTTAATGCTTCCAACTGAAGAAAGGGTAACAGAGAGAAA	100000011000001000000	CATTAAGTCATTCAACCCAGAACGCACA	TTTCTCTCTGTTACCCTTTCTTCAGTTGGAAG	40.625	67.09798236809371	42.857142857142854	66.43092123216422	CATTAAGTCATTCAACCCAGAACGCACAtaACTTCAGCTGCCCCGGGTGAAGAtaTGCCACTCGGATATTtCGGAAAGTGACAACCtAAAGCAAATTCGCCGtCACGAAGCAGCATACtTTTCTCTCTGTTACCCTTTCTTCAGTTGGAAG	CGGCTCGCAGCGTGTAAACGgtatccatgtacCATTAAGTCATTCAACCCAGAACGCACAtaACTTCAGCTGCCCCGGGTGAAGAtaTGCCACTCGGATATTtCGGAAAGTGACAACCtAAAGCAAATTCGCCGtCACGAAGCAGCATACtTTTCTCTCTGTTACCCTTTCTTCAGTTGGAAGcgtatgatggcCCGCCGGTGATCCTGAAATG
Il33	ENSMUST00000025724.9	1855	TAGCTTAGCTTCTGCCCCTTCTTTGGTTCTTTTGACCACCATATCCGTAACGGCTCTCCT	100000011000001000000	AAAGAACCAAAGAAGGGGCAGAAGCTAAGCTA	AGGAGAGCCGTTACGGATATGGTGGTCA	53.57142857142857	70.66885052342042	43.75	70.19623072266171	AAAGAACCAAAGAAGGGGCAGAAGCTAAGCTAtaACTTCAGCTGCCCCGGGTGAAGAtaTGCCACTCGGATATTtCGGAAAGTGACAACCtAAAGCAAATTCGCCGtCACGAAGCAGCATACtAGGAGAGCCGTTACGGATATGGTGGTCA	CGGCTCGCAGCGTGTAAACGgtatccatgtacAAAGAACCAAAGAAGGGGCAGAAGCTAAGCTAtaACTTCAGCTGCCCCGGGTGAAGAtaTGCCACTCGGATATTtCGGAAAGTGACAACCtAAAGCAAATTCGCCGtCACGAAGCAGCATACtAGGAGAGCCGTTACGGATATGGTGGTCAcgtatgatggcCCGCCGGTGATCCTGAAATG
Il33	ENSMUST00000025724.9	1532	AAGCAAGCCAGCTTACATTAGGAAGTGAAAGACATTTTAGTTCCCACCCGTGATTGAAAT	100000011000001000000	TCACTTCCTAATGTAAGCTGGCTTGCTT	ATTTCAATCACGGGTGGGAACTAAAATGTCTT	37.5	67.77916773074554	42.857142857142854	66.98083504425176	TCACTTCCTAATGTAAGCTGGCTTGCTTtaACTTCAGCTGCCCCGGGTGAAGAtaTGCCACTCGGATATTtCGGAAAGTGACAACCtAAAGCAAATTCGCCGtCACGAAGCAGCATACtATTTCAATCACGGGTGGGAACTAAAATGTCTT	CGGCTCGCAGCGTGTAAACGgtatccatgtacTCACTTCCTAATGTAAGCTGGCTTGCTTtaACTTCAGCTGCCCCGGGTGAAGAtaTGCCACTCGGATATTtCGGAAAGTGACAACCtAAAGCAAATTCGCCGtCACGAAGCAGCATACtATTTCAATCACGGGTGGGAACTAAAATGTCTTcgtatgatggcCCGCCGGTGATCCTGAAATG
Il33	ENSMUST00000025724.9	397	CACATTGAGCATCCAAGGAACTTCACTTTTAACACAGTCTCCTGCCTCCCTGAGTACATA	100000011000001000000	TAAAAGTGAAGTTCCTTGGATGCTCAATGTG	TATGTACTCAGGGAGGCAGGAGACTGTGT	51.724137931034484	69.9902	38.70967741935484	66.60850363486855	TAAAAGTGAAGTTCCTTGGATGCTCAATGTGtaACTTCAGCTGCCCCGGGTGAAGAtaTGCCACTCGGATATTtCGGAAAGTGACAACCtAAAGCAAATTCGCCGtCACGAAGCAGCATACtTATGTACTCAGGGAGGCAGGAGACTGTGT	CGGCTCGCAGCGTGTAAACGgtatccatgtacTAAAAGTGAAGTTCCTTGGATGCTCAATGTGtaACTTCAGCTGCCCCGGGTGAAGAtaTGCCACTCGGATATTtCGGAAAGTGACAACCtAAAGCAAATTCGCCGtCACGAAGCAGCATACtTATGTACTCAGGGAGGCAGGAGACTGTGTcgtatgatggcCCGCCGGTGATCCTGAAATG
Tinagl1	ENSMUST00000105998.8	852	TTCAGAGAAGTGGCCCAACCTGATCCACGAGCCATTGGACCAGGGCAATTGTGCAGGTTC	000110000000001010000	GCTCGTGGATCAGGTTGGGCCACTTCTCTGAA	GAACCTGCACAATTGCCCTGGTCCAATG	53.57142857142857	70.69230357385266	56.25	74.75697380296612	GCTCGTGGATCAGGTTGGGCCACTTCTCTGAAtaACTTCAGCTGCCCCGGGTGAAGAtaCTAAGGACATCGACAtTCTCATGTATCGCCTtCACGAAGCAGCATACtCGCGGCTTAGTAGTTtGAACCTGCACAATTGCCCTGGTCCAATG	CGGCTCGCAGCGTGTAAACGgtatccatgtacGCTCGTGGATCAGGTTGGGCCACTTCTCTGAAtaACTTCAGCTGCCCCGGGTGAAGAtaCTAAGGACATCGACAtTCTCATGTATCGCCTtCACGAAGCAGCATACtCGCGGCTTAGTAGTTtGAACCTGCACAATTGCCCTGGTCCAATGcgtatgatggcCCGCCGGTGATCCTGAAATG
Tinagl1	ENSMUST00000105998.8	1326	GGAAGTACACGAGGACTTCTTCTTGTACCAGCGTGGCATCTACAGCCACACACCTGTAAG	000110000000001010000	CGCTGGTACAAGAAGAAGTCCTCGTGTACTTCC	CTTACAGGTGTGTGGCTGTAGATGCCA	51.851851851851855	68.6473	51.515151515151516	71.63650343659594	CGCTGGTACAAGAAGAAGTCCTCGTGTACTTCCtaACTTCAGCTGCCCCGGGTGAAGAtaCTAAGGACATCGACAtTCTCATGTATCGCCTtCACGAAGCAGCATACtCGCGGCTTAGTAGTTtCTTACAGGTGTGTGGCTGTAGATGCCA	CGGCTCGCAGCGTGTAAACGgtatccatgtacCGCTGGTACAAGAAGAAGTCCTCGTGTACTTCCtaACTTCAGCTGCCCCGGGTGAAGAtaCTAAGGACATCGACAtTCTCATGTATCGCCTtCACGAAGCAGCATACtCGCGGCTTAGTAGTTtCTTACAGGTGTGTGGCTGTAGATGCCAcgtatgatggcCCGCCGGTGATCCTGAAATG
Tinagl1	ENSMUST00000105998.8	484	GACTTCTGGGACTTCTGCCTCGGGATTCCACCCCCCTTCCCTCCCGTCCAAGGGTGCATG	000110000000001010000	GGGTGGAATCCCGAGGCAGAAGTCCCAGAAGTC	CATGCACCCTTGGACGGGAGGGAAGGG	66.66666666666667	74.34892982286084	60.60606060606061	75.87313072890316	GGGTGGAATCCCGAGGCAGAAGTCCCAGAAGTCtaACTTCAGCTGCCCCGGGTGAAGAtaCTAAGGACATCGACAtTCTCATGTATCGCCTtCACGAAGCAGCATACtCGCGGCTTAGTAGTTtCATGCACCCTTGGACGGGAGGGAAGGG	CGGCTCGCAGCGTGTAAACGgtatccatgtacGGGTGGAATCCCGAGGCAGAAGTCCCAGAAGTCtaACTTCAGCTGCCCCGGGTGAAGAtaCTAAGGACATCGACAtTCTCATGTATCGCCTtCACGAAGCAGCATACtCGCGGCTTAGTAGTTtCATGCACCCTTGGACGGGAGGGAAGGGcgtatgatggcCCGCCGGTGATCCTGAAATG
Tinagl1	ENSMUST00000105998.8	1253	CCTACCGCCTGGGCTCTGATGAGAAGGAGATCATGAAGGAGCTAATGGAAAACGGCCCTG	000110000000001010000	ATCTCCTTCTCATCAGAGCCCAGGCGGTAGG	CAGGGCCGTTTTCCATTAGCTCCTTCATG	51.724137931034484	69.9281	58.064516129032256	73.77498881643317	ATCTCCTTCTCATCAGAGCCCAGGCGGTAGGtaACTTCAGCTGCCCCGGGTGAAGAtaCTAAGGACATCGACAtTCTCATGTATCGCCTtCACGAAGCAGCATACtCGCGGCTTAGTAGTTtCAGGGCCGTTTTCCATTAGCTCCTTCATG	CGGCTCGCAGCGTGTAAACGgtatccatgtacATCTCCTTCTCATCAGAGCCCAGGCGGTAGGtaACTTCAGCTGCCCCGGGTGAAGAtaCTAAGGACATCGACAtTCTCATGTATCGCCTtCACGAAGCAGCATACtCGCGGCTTAGTAGTTtCAGGGCCGTTTTCCATTAGCTCCTTCATGcgtatgatggcCCGCCGGTGATCCTGAAATG
Tinagl1	ENSMUST00000105998.8	19	CTCCTCGCCCGCTTCTGTTCACGTTTTCAGCTTCGTAAAATCGCTGGGAAAGTCCTTCCT	000110000000001010000	AAGCTGAAAACGTGAACAGAAGCGGGCGAGGAG	AGGAAGGACTTTCCCAGCGATTTTACG	48.148148148148145	67.31895564797128	54.54545454545455	75.48323245024937	AAGCTGAAAACGTGAACAGAAGCGGGCGAGGAGtaACTTCAGCTGCCCCGGGTGAAGAtaCTAAGGACATCGACAtTCTCATGTATCGCCTtCACGAAGCAGCATACtCGCGGCTTAGTAGTTtAGGAAGGACTTTCCCAGCGATTTTACG	CGGCTCGCAGCGTGTAAACGgtatccatgtacAAGCTGAAAACGTGAACAGAAGCGGGCGAGGAGtaACTTCAGCTGCCCCGGGTGAAGAtaCTAAGGACATCGACAtTCTCATGTATCGCCTtCACGAAGCAGCATACtCGCGGCTTAGTAGTTtAGGAAGGACTTTCCCAGCGATTTTACGcgtatgatggcCCGCCGGTGATCCTGAAATG
Tinagl1	ENSMUST00000105998.8	969	ACACATGACACCCATCCTATCACCGCAAAACCTGCTGTCCTGTGATACCCACCACCAGCA	000110000000001010000	AGGTTTTGCGGTGATAGGATGGGTGTCATGTGT	TGCTGGTGGTGGGTATCACAGGACAGC	59.25925925925926	72.12910898374878	48.484848484848484	73.2031	AGGTTTTGCGGTGATAGGATGGGTGTCATGTGTtaACTTCAGCTGCCCCGGGTGAAGAtaCTAAGGACATCGACAtTCTCATGTATCGCCTtCACGAAGCAGCATACtCGCGGCTTAGTAGTTtTGCTGGTGGTGGGTATCACAGGACAGC	CGGCTCGCAGCGTGTAAACGgtatccatgtacAGGTTTTGCGGTGATAGGATGGGTGTCATGTGTtaACTTCAGCTGCCCCGGGTGAAGAtaCTAAGGACATCGACAtTCTCATGTATCGCCTtCACGAAGCAGCATACtCGCGGCTTAGTAGTTtTGCTGGTGGTGGGTATCACAGGACAGCcgtatgatggcCCGCCGGTGATCCTGAAATG
Tinagl1	ENSMUST00000105998.8	1834	GAAGGGCCCTGTTTGGAAACTGCAGGGAGTATAGACAGATTCCAGGTCCCTGGTCAGCCA	000110000000001010000	TACTCCCTGCAGTTTCCAAACAGGGCCCTTC	TGGCTGACCAGGGACCTGGAATCTGTCTA	55.172413793103445	72.00931921391964	54.83870967741935	73.61353955853656	TACTCCCTGCAGTTTCCAAACAGGGCCCTTCtaACTTCAGCTGCCCCGGGTGAAGAtaCTAAGGACATCGACAtTCTCATGTATCGCCTtCACGAAGCAGCATACtCGCGGCTTAGTAGTTtTGGCTGACCAGGGACCTGGAATCTGTCTA	CGGCTCGCAGCGTGTAAACGgtatccatgtacTACTCCCTGCAGTTTCCAAACAGGGCCCTTCtaACTTCAGCTGCCCCGGGTGAAGAtaCTAAGGACATCGACAtTCTCATGTATCGCCTtCACGAAGCAGCATACtCGCGGCTTAGTAGTTtTGGCTGACCAGGGACCTGGAATCTGTCTAcgtatgatggcCCGCCGGTGATCCTGAAATG
Tinagl1	ENSMUST00000105998.8	364	TACTGCCAAGAGCAGGACATGTGCTGTCGAGGCCGTGCTGACGAGTGTGCCCTGCCCTAC	000110000000001010000	CCTCGACAGCACATGTCCTGCTCTTGGCAGTA	GTAGGGCAGGGCACACTCGTCAGCACGG	67.85714285714286	75.96697052424787	56.25	74.64992836944191	CCTCGACAGCACATGTCCTGCTCTTGGCAGTAtaACTTCAGCTGCCCCGGGTGAAGAtaCTAAGGACATCGACAtTCTCATGTATCGCCTtCACGAAGCAGCATACtCGCGGCTTAGTAGTTtGTAGGGCAGGGCACACTCGTCAGCACGG	CGGCTCGCAGCGTGTAAACGgtatccatgtacCCTCGACAGCACATGTCCTGCTCTTGGCAGTAtaACTTCAGCTGCCCCGGGTGAAGAtaCTAAGGACATCGACAtTCTCATGTATCGCCTtCACGAAGCAGCATACtCGCGGCTTAGTAGTTtGTAGGGCAGGGCACACTCGTCAGCACGGcgtatgatggcCCGCCGGTGATCCTGAAATG
Pdia4	ENSMUST00000077290.9	836	AGACCTGGCTAAGAGGTTTGATGTCTCTGGCTACCCGACTTTGAAAATTTTCCGCAAAGG	000010001000000000110	AGCCAGAGACATCAAACCTCTTAGCCAGGTCT	CCTTTGCGGAAAATTTTCAAAGTCGGGT	42.857142857142854	67.51078699216282	50	72.20937720625659	AGCCAGAGACATCAAACCTCTTAGCCAGGTCTtaACTTCAGCTGCCCCGGGTGAAGAtaTCTCATGTATCGCCTtAAAGCAAATTCGCCGtGGATCCTGCAATACGtCCACCTTGCGATAAGtCCTTTGCGGAAAATTTTCAAAGTCGGGT	CGGCTCGCAGCGTGTAAACGgtatccatgtacAGCCAGAGACATCAAACCTCTTAGCCAGGTCTtaACTTCAGCTGCCCCGGGTGAAGAtaTCTCATGTATCGCCTtAAAGCAAATTCGCCGtGGATCCTGCAATACGtCCACCTTGCGATAAGtCCTTTGCGGAAAATTTTCAAAGTCGGGTcgtatgatggcCCGCCGGTGATCCTGAAATG
Pdia4	ENSMUST00000077290.9	588	GAAATTGTTGCCAAAGTCAGAGAAGTTTCCCAGCCTGATTGGACACCTCCACCTGAAGTC	000010001000000000110	CTGGGAAACTTCTCTGACTTTGGCAACAATTTC	GACTTCAGGTGGAGGTGTCCAATCAGG	55.55555555555556	68.68031439258237	42.42424242424242	69.03613640777257	CTGGGAAACTTCTCTGACTTTGGCAACAATTTCtaACTTCAGCTGCCCCGGGTGAAGAtaTCTCATGTATCGCCTtAAAGCAAATTCGCCGtGGATCCTGCAATACGtCCACCTTGCGATAAGtGACTTCAGGTGGAGGTGTCCAATCAGG	CGGCTCGCAGCGTGTAAACGgtatccatgtacCTGGGAAACTTCTCTGACTTTGGCAACAATTTCtaACTTCAGCTGCCCCGGGTGAAGAtaTCTCATGTATCGCCTtAAAGCAAATTCGCCGtGGATCCTGCAATACGtCCACCTTGCGATAAGtGACTTCAGGTGGAGGTGTCCAATCAGGcgtatgatggcCCGCCGGTGATCCTGAAATG
Pdia4	ENSMUST00000077290.9	975	AAGGAGATCCTGACCCTGAAGCAGGTCCAGGAGTTCCTGAAGGATGGAGATGATGTGGTC	000010001000000000110	CCTGGACCTGCTTCAGGGTCAGGATCTCCTT	GACCACATCATCTCCATCCTTCAGGAACT	48.275862068965516	68.05398926012492	58.064516129032256	73.96049211635437	CCTGGACCTGCTTCAGGGTCAGGATCTCCTTtaACTTCAGCTGCCCCGGGTGAAGAtaTCTCATGTATCGCCTtAAAGCAAATTCGCCGtGGATCCTGCAATACGtCCACCTTGCGATAAGtGACCACATCATCTCCATCCTTCAGGAACT	CGGCTCGCAGCGTGTAAACGgtatccatgtacCCTGGACCTGCTTCAGGGTCAGGATCTCCTTtaACTTCAGCTGCCCCGGGTGAAGAtaTCTCATGTATCGCCTtAAAGCAAATTCGCCGtGGATCCTGCAATACGtCCACCTTGCGATAAGtGACCACATCATCTCCATCCTTCAGGAACTcgtatgatggcCCGCCGGTGATCCTGAAATG
Pdia4	ENSMUST00000077290.9	1264	CCATTAAGGACTATGTAGTGAAACATGCCTTGCCCCTGGTGGGCCATCGTAAGACTTCTA	000010001000000000110	GCAAGGCATGTTTCACTACATAGTCCTTAATGG	TAGAAGTCTTACGATGGCCCACCAGGG	55.55555555555556	69.51389231626973	42.42424242424242	68.26627383264571	GCAAGGCATGTTTCACTACATAGTCCTTAATGGtaACTTCAGCTGCCCCGGGTGAAGAtaTCTCATGTATCGCCTtAAAGCAAATTCGCCGtGGATCCTGCAATACGtCCACCTTGCGATAAGtTAGAAGTCTTACGATGGCCCACCAGGG	CGGCTCGCAGCGTGTAAACGgtatccatgtacGCAAGGCATGTTTCACTACATAGTCCTTAATGGtaACTTCAGCTGCCCCGGGTGAAGAtaTCTCATGTATCGCCTtAAAGCAAATTCGCCGtGGATCCTGCAATACGtCCACCTTGCGATAAGtTAGAAGTCTTACGATGGCCCACCAGGGcgtatgatggcCCGCCGGTGATCCTGAAATG
Pdia4	ENSMUST00000077290.9	1840	AGGACCTGGTCATCGCCAAGATGGATGCTACTGCCAACGACATCACCAACGACCAATATA	000010001000000000110	GTAGCATCCATCTTGGCGATGACCAGGTCCT	TATATTGGTCGTTGGTGATGTCGTTGGCA	44.827586206896555	68.78253730958647	54.83870967741935	73.05437393095684	GTAGCATCCATCTTGGCGATGACCAGGTCCTtaACTTCAGCTGCCCCGGGTGAAGAtaTCTCATGTATCGCCTtAAAGCAAATTCGCCGtGGATCCTGCAATACGtCCACCTTGCGATAAGtTATATTGGTCGTTGGTGATGTCGTTGGCA	CGGCTCGCAGCGTGTAAACGgtatccatgtacGTAGCATCCATCTTGGCGATGACCAGGTCCTtaACTTCAGCTGCCCCGGGTGAAGAtaTCTCATGTATCGCCTtAAAGCAAATTCGCCGtGGATCCTGCAATACGtCCACCTTGCGATAAGtTATATTGGTCGTTGGTGATGTCGTTGGCAcgtatgatggcCCGCCGGTGATCCTGAAATG
Pdia4	ENSMUST00000077290.9	704	TTTGGTGGAGTTCTATGCCCCGTGGTGTGGACACTGCAAGAAACTTGCCCCTGAGTATGA	000010001000000000110	GTCCACACCACGGGGCATAGAACTCCACCAAA	TCATACTCAGGGGCAAGTTTCTTGCAGT	46.42857142857143	68.52497188815369	56.25	74.95487710076617	GTCCACACCACGGGGCATAGAACTCCACCAAAtaACTTCAGCTGCCCCGGGTGAAGAtaTCTCATGTATCGCCTtAAAGCAAATTCGCCGtGGATCCTGCAATACGtCCACCTTGCGATAAGtTCATACTCAGGGGCAAGTTTCTTGCAGT	CGGCTCGCAGCGTGTAAACGgtatccatgtacGTCCACACCACGGGGCATAGAACTCCACCAAAtaACTTCAGCTGCCCCGGGTGAAGAtaTCTCATGTATCGCCTtAAAGCAAATTCGCCGtGGATCCTGCAATACGtCCACCTTGCGATAAGtTCATACTCAGGGGCAAGTTTCTTGCAGTcgtatgatggcCCGCCGGTGATCCTGAAATG
Pdia4	ENSMUST00000077290.9	2004	ATAGATGAACATGCCACAAAGAGGAGCAGGACCAAGGAAGAGCTTTAAAGGCCTGGCTGT	000010001000000000110	GGTCCTGCTCCTCTTTGTGGCATGTTCATCTAT	ACAGCCAGGCCTTTAAAGCTCTTCCTT	48.148148148148145	68.75723220273392	48.484848484848484	71.7419	GGTCCTGCTCCTCTTTGTGGCATGTTCATCTATtaACTTCAGCTGCCCCGGGTGAAGAtaTCTCATGTATCGCCTtAAAGCAAATTCGCCGtGGATCCTGCAATACGtCCACCTTGCGATAAGtACAGCCAGGCCTTTAAAGCTCTTCCTT	CGGCTCGCAGCGTGTAAACGgtatccatgtacGGTCCTGCTCCTCTTTGTGGCATGTTCATCTATtaACTTCAGCTGCCCCGGGTGAAGAtaTCTCATGTATCGCCTtAAAGCAAATTCGCCGtGGATCCTGCAATACGtCCACCTTGCGATAAGtACAGCCAGGCCTTTAAAGCTCTTCCTTcgtatgatggcCCGCCGGTGATCCTGAAATG
Pdia4	ENSMUST00000077290.9	360	CTACTGGAGTTCTATGCACCATGGTGTGGACACTGCAAGCAGTTTGCTCCAGAATATGAG	000010001000000000110	CCACACCATGGTGCATAGAACTCCAGTAG	CTCATATTCTGGAGCAAACTGCTTGCAGTGT	45.16129032258065	69.64274997991254	51.724137931034484	68.82237230267253	CCACACCATGGTGCATAGAACTCCAGTAGtaACTTCAGCTGCCCCGGGTGAAGAtaTCTCATGTATCGCCTtAAAGCAAATTCGCCGtGGATCCTGCAATACGtCCACCTTGCGATAAGtCTCATATTCTGGAGCAAACTGCTTGCAGTGT	CGGCTCGCAGCGTGTAAACGgtatccatgtacCCACACCATGGTGCATAGAACTCCAGTAGtaACTTCAGCTGCCCCGGGTGAAGAtaTCTCATGTATCGCCTtAAAGCAAATTCGCCGtGGATCCTGCAATACGtCCACCTTGCGATAAGtCTCATATTCTGGAGCAAACTGCTTGCAGTGTcgtatgatggcCCGCCGGTGATCCTGAAATG
Minpp1	ENSMUST00000025827.10	1820	CATACGGGTAAGACATGACTCTCCCTGGAGCAGCTCTCTGCAGAACAAAAACTAATTCAA	100100000000000100001	CCAGGGAGAGTCATGTCTTACCCGTATG	TTGAATTAGTTTTTGTTCTGCAGAGAGCTGCT	37.5	68.05869340850472	53.57142857142857	67.96905684738789	CCAGGGAGAGTCATGTCTTACCCGTATGtaACTTCAGCTGCCCCGGGTGAAGAtaTGCCACTCGGATATTtCTAAGGACATCGACAtACCTACTAAAGCGCCtCGCTATAAAGGGTCGtTTGAATTAGTTTTTGTTCTGCAGAGAGCTGCT	CGGCTCGCAGCGTGTAAACGgtatccatgtacCCAGGGAGAGTCATGTCTTACCCGTATGtaACTTCAGCTGCCCCGGGTGAAGAtaTGCCACTCGGATATTtCTAAGGACATCGACAtACCTACTAAAGCGCCtCGCTATAAAGGGTCGtTTGAATTAGTTTTTGTTCTGCAGAGAGCTGCTcgtatgatggcCCGCCGGTGATCCTGAAATG
Minpp1	ENSMUST00000025827.10	1100	TAAACGACCTGAAACAGTACTGGAAACGAAGCTATGGCTACACCATTAACAGCCGGTCCA	100100000000000100001	AGCTTCGTTTCCAGTACTGTTTCAGGTCGTTTA	TGGACCGGCTGTTAATGGTGTAGCCAT	51.851851851851855	70.17858684283374	42.42424242424242	70.14744848204163	AGCTTCGTTTCCAGTACTGTTTCAGGTCGTTTAtaACTTCAGCTGCCCCGGGTGAAGAtaTGCCACTCGGATATTtCTAAGGACATCGACAtACCTACTAAAGCGCCtCGCTATAAAGGGTCGtTGGACCGGCTGTTAATGGTGTAGCCAT	CGGCTCGCAGCGTGTAAACGgtatccatgtacAGCTTCGTTTCCAGTACTGTTTCAGGTCGTTTAtaACTTCAGCTGCCCCGGGTGAAGAtaTGCCACTCGGATATTtCTAAGGACATCGACAtACCTACTAAAGCGCCtCGCTATAAAGGGTCGtTGGACCGGCTGTTAATGGTGTAGCCATcgtatgatggcCCGCCGGTGATCCTGAAATG
Minpp1	ENSMUST00000025827.10	1422	CAACGCGCAGAGCCCCGAAGAACAATTCCAGATACAGCTGCTGCTGAATGAGAAGGTGCT	100100000000000100001	CTGGAATTGTTCTTCGGGGCTCTGCGCGTTG	AGCACCTTCTCATTCAGCAGCAGCTGTAT	48.275862068965516	70.35458156139146	58.064516129032256	75.01121268248414	CTGGAATTGTTCTTCGGGGCTCTGCGCGTTGtaACTTCAGCTGCCCCGGGTGAAGAtaTGCCACTCGGATATTtCTAAGGACATCGACAtACCTACTAAAGCGCCtCGCTATAAAGGGTCGtAGCACCTTCTCATTCAGCAGCAGCTGTAT	CGGCTCGCAGCGTGTAAACGgtatccatgtacCTGGAATTGTTCTTCGGGGCTCTGCGCGTTGtaACTTCAGCTGCCCCGGGTGAAGAtaTGCCACTCGGATATTtCTAAGGACATCGACAtACCTACTAAAGCGCCtCGCTATAAAGGGTCGtAGCACCTTCTCATTCAGCAGCAGCTGTATcgtatgatggcCCGCCGGTGATCCTGAAATG
Minpp1	ENSMUST00000025827.10	1595	ACATCACGTCCGATGAGCTCTGAGGACCTTCGGCTGTGCCATACTGAGGGGTGGTTGTGT	100100000000000100001	CCGAAGGTCCTCAGAGCTCATCGGACGTGATGT	ACACAACCACCCCTCAGTATGGCACAG	55.55555555555556	70.50178889967708	57.57575757575758	75.29898985853106	CCGAAGGTCCTCAGAGCTCATCGGACGTGATGTtaACTTCAGCTGCCCCGGGTGAAGAtaTGCCACTCGGATATTtCTAAGGACATCGACAtACCTACTAAAGCGCCtCGCTATAAAGGGTCGtACACAACCACCCCTCAGTATGGCACAG	CGGCTCGCAGCGTGTAAACGgtatccatgtacCCGAAGGTCCTCAGAGCTCATCGGACGTGATGTtaACTTCAGCTGCCCCGGGTGAAGAtaTGCCACTCGGATATTtCTAAGGACATCGACAtACCTACTAAAGCGCCtCGCTATAAAGGGTCGtACACAACCACCCCTCAGTATGGCACAGcgtatgatggcCCGCCGGTGATCCTGAAATG
Minpp1	ENSMUST00000025827.10	2391	GCTTGTCTTTTTCATTCCATCATGGCTTCCCTTTTCATAGCTGGATCTTCCGTGAAGTGT	100100000000000100001	AAGGGAAGCCATGATGGAATGAAAAAGACAAGC	ACACTTCACGGAAGATCCAGCTATGAA	44.44444444444444	66.17512936106067	42.42424242424242	70.17577932452423	AAGGGAAGCCATGATGGAATGAAAAAGACAAGCtaACTTCAGCTGCCCCGGGTGAAGAtaTGCCACTCGGATATTtCTAAGGACATCGACAtACCTACTAAAGCGCCtCGCTATAAAGGGTCGtACACTTCACGGAAGATCCAGCTATGAA	CGGCTCGCAGCGTGTAAACGgtatccatgtacAAGGGAAGCCATGATGGAATGAAAAAGACAAGCtaACTTCAGCTGCCCCGGGTGAAGAtaTGCCACTCGGATATTtCTAAGGACATCGACAtACCTACTAAAGCGCCtCGCTATAAAGGGTCGtACACTTCACGGAAGATCCAGCTATGAAcgtatgatggcCCGCCGGTGATCCTGAAATG
Minpp1	ENSMUST00000025827.10	2302	TTCATTTCATCAGACCTATTGGGGGTGAACAGTAATTAATAGGAGGCCCAGCCTGGCAGA	100100000000000100001	ACTGTTCACCCCCAATAGGTCTGATGAAATGAA	TCTGCCAGGCTGGGCCTCCTATTAATT	51.851851851851855	69.70087665101539	42.42424242424242	69.85024983553893	ACTGTTCACCCCCAATAGGTCTGATGAAATGAAtaACTTCAGCTGCCCCGGGTGAAGAtaTGCCACTCGGATATTtCTAAGGACATCGACAtACCTACTAAAGCGCCtCGCTATAAAGGGTCGtTCTGCCAGGCTGGGCCTCCTATTAATT	CGGCTCGCAGCGTGTAAACGgtatccatgtacACTGTTCACCCCCAATAGGTCTGATGAAATGAAtaACTTCAGCTGCCCCGGGTGAAGAtaTGCCACTCGGATATTtCTAAGGACATCGACAtACCTACTAAAGCGCCtCGCTATAAAGGGTCGtTCTGCCAGGCTGGGCCTCCTATTAATTcgtatgatggcCCGCCGGTGATCCTGAAATG
Minpp1	ENSMUST00000025827.10	918	ACCAGAAATGCAGAAGGTCTTAAAGAAAGTTGCAGCTACTCTGCAAGTGCCAATGAACAG	100100000000000100001	CAACTTTCTTTAAGACCTTCTGCATTTCTGGT	CTGTTCATTGGCACTTGCAGAGTAGCTG	50	68.40562423865163	37.5	66.69451349878761	CAACTTTCTTTAAGACCTTCTGCATTTCTGGTtaACTTCAGCTGCCCCGGGTGAAGAtaTGCCACTCGGATATTtCTAAGGACATCGACAtACCTACTAAAGCGCCtCGCTATAAAGGGTCGtCTGTTCATTGGCACTTGCAGAGTAGCTG	CGGCTCGCAGCGTGTAAACGgtatccatgtacCAACTTTCTTTAAGACCTTCTGCATTTCTGGTtaACTTCAGCTGCCCCGGGTGAAGAtaTGCCACTCGGATATTtCTAAGGACATCGACAtACCTACTAAAGCGCCtCGCTATAAAGGGTCGtCTGTTCATTGGCACTTGCAGAGTAGCTGcgtatgatggcCCGCCGGTGATCCTGAAATG
Minpp1	ENSMUST00000025827.10	2096	CGCTTAGTCATAAGTGTGGTAGACTGGATCCTGACCAGAAGGAGGTCTGATATAATATCC	100100000000000100001	TCCAGTCTACCACACTTATGACTAAGCG	GGATATTATATCAGACCTCCTTCTGGTCAGGA	43.75	66.8752	46.42857142857143	66.08371734038292	TCCAGTCTACCACACTTATGACTAAGCGtaACTTCAGCTGCCCCGGGTGAAGAtaTGCCACTCGGATATTtCTAAGGACATCGACAtACCTACTAAAGCGCCtCGCTATAAAGGGTCGtGGATATTATATCAGACCTCCTTCTGGTCAGGA	CGGCTCGCAGCGTGTAAACGgtatccatgtacTCCAGTCTACCACACTTATGACTAAGCGtaACTTCAGCTGCCCCGGGTGAAGAtaTGCCACTCGGATATTtCTAAGGACATCGACAtACCTACTAAAGCGCCtCGCTATAAAGGGTCGtGGATATTATATCAGACCTCCTTCTGGTCAGGAcgtatgatggcCCGCCGGTGATCCTGAAATG
Ifit3	ENSMUST00000102825.4	314	GTCAGAGCACAATGATCAATCAGAAATTCGTCGACTGGTCACCTGGGGAAACTACGCCTG	010000001000010000100	CGACGAATTTCTGATTGATCATTGTGCTCTGAC	CAGGCGTAGTTTCCCCAGGTGACCAGT	59.25925925925926	71.90061718081074	42.42424242424242	68.69877478145219	CGACGAATTTCTGATTGATCATTGTGCTCTGACtaACTTCAGCTGCCCCGGGTGAAGAtaGCATAACATGTCGCAtAAAGCAAATTCGCCGtTAAATCGATGCCGTGtGGATCCTGCAATACGtCAGGCGTAGTTTCCCCAGGTGACCAGT	CGGCTCGCAGCGTGTAAACGgtatccatgtacCGACGAATTTCTGATTGATCATTGTGCTCTGACtaACTTCAGCTGCCCCGGGTGAAGAtaGCATAACATGTCGCAtAAAGCAAATTCGCCGtTAAATCGATGCCGTGtGGATCCTGCAATACGtCAGGCGTAGTTTCCCCAGGTGACCAGTcgtatgatggcCCGCCGGTGATCCTGAAATG
Ifit3	ENSMUST00000102825.4	234	TTATTGGCCTACATAAAGCACCTAGATGGCGAAAGCAAGGCCGCCCTGGAGTGCTTAGGG	010000001000010000100	TTCGCCATCTAGGTGCTTTATGTAGGCCAATAA	CCCTAAGCACTCCAGGGCGGCCTTGCT	66.66666666666667	75.95420912749131	42.42424242424242	69.91799679198272	TTCGCCATCTAGGTGCTTTATGTAGGCCAATAAtaACTTCAGCTGCCCCGGGTGAAGAtaGCATAACATGTCGCAtAAAGCAAATTCGCCGtTAAATCGATGCCGTGtGGATCCTGCAATACGtCCCTAAGCACTCCAGGGCGGCCTTGCT	CGGCTCGCAGCGTGTAAACGgtatccatgtacTTCGCCATCTAGGTGCTTTATGTAGGCCAATAAtaACTTCAGCTGCCCCGGGTGAAGAtaGCATAACATGTCGCAtAAAGCAAATTCGCCGtTAAATCGATGCCGTGtGGATCCTGCAATACGtCCCTAAGCACTCCAGGGCGGCCTTGCTcgtatgatggcCCGCCGGTGATCCTGAAATG
Ifit3	ENSMUST00000102825.4	405	GCTCAGGCTTACGTTGACAAGGTGAGACAAGTTTGCCAAAAGTTTGCGAATCCTTACAGC	010000001000010000100	ACTTGTCTCACCTTGTCAACGTAAGCCTGAGC	GCTGTAAGGATTCGCAAACTTTTGGCAA	42.857142857142854	67.50907019021827	50	72.04893110385035	ACTTGTCTCACCTTGTCAACGTAAGCCTGAGCtaACTTCAGCTGCCCCGGGTGAAGAtaGCATAACATGTCGCAtAAAGCAAATTCGCCGtTAAATCGATGCCGTGtGGATCCTGCAATACGtGCTGTAAGGATTCGCAAACTTTTGGCAA	CGGCTCGCAGCGTGTAAACGgtatccatgtacACTTGTCTCACCTTGTCAACGTAAGCCTGAGCtaACTTCAGCTGCCCCGGGTGAAGAtaGCATAACATGTCGCAtAAAGCAAATTCGCCGtTAAATCGATGCCGTGtGGATCCTGCAATACGtGCTGTAAGGATTCGCAAACTTTTGGCAAcgtatgatggcCCGCCGGTGATCCTGAAATG
Ifit3	ENSMUST00000102825.4	1513	GAATGTGCTGAAAAAAGCATGAGCCTTCCTGCCAAGGATTGCTGACAAACTGCTCTTGAT	010000001000010000100	CAGGAAGGCTCATGCTTTTTTCAGCACATTC	ATCAAGAGCAGTTTGTCAGCAATCCTTGG	44.827586206896555	68.11965378060131	45.16129032258065	69.41438655676018	CAGGAAGGCTCATGCTTTTTTCAGCACATTCtaACTTCAGCTGCCCCGGGTGAAGAtaGCATAACATGTCGCAtAAAGCAAATTCGCCGtTAAATCGATGCCGTGtGGATCCTGCAATACGtATCAAGAGCAGTTTGTCAGCAATCCTTGG	CGGCTCGCAGCGTGTAAACGgtatccatgtacCAGGAAGGCTCATGCTTTTTTCAGCACATTCtaACTTCAGCTGCCCCGGGTGAAGAtaGCATAACATGTCGCAtAAAGCAAATTCGCCGtTAAATCGATGCCGTGtGGATCCTGCAATACGtATCAAGAGCAGTTTGTCAGCAATCCTTGGcgtatgatggcCCGCCGGTGATCCTGAAATG
Ifit3	ENSMUST00000102825.4	905	TTTGGTCATGTGCCGTTACAGGGAAATACTGGAGCAGCTACAGAATAAAGGAGATGCTGA	010000001000010000100	GTATTTCCCTGTAACGGCACATGACCAAA	TCAGCATCTCCTTTATTCTGTAGCTGCTCCA	45.16129032258065	69.42042256400049	44.827586206896555	67.90239274393872	GTATTTCCCTGTAACGGCACATGACCAAAtaACTTCAGCTGCCCCGGGTGAAGAtaGCATAACATGTCGCAtAAAGCAAATTCGCCGtTAAATCGATGCCGTGtGGATCCTGCAATACGtTCAGCATCTCCTTTATTCTGTAGCTGCTCCA	CGGCTCGCAGCGTGTAAACGgtatccatgtacGTATTTCCCTGTAACGGCACATGACCAAAtaACTTCAGCTGCCCCGGGTGAAGAtaGCATAACATGTCGCAtAAAGCAAATTCGCCGtTAAATCGATGCCGTGtGGATCCTGCAATACGtTCAGCATCTCCTTTATTCTGTAGCTGCTCCAcgtatgatggcCCGCCGGTGATCCTGAAATG
Ifit3	ENSMUST00000102825.4	1000	GACGATTAACGATGGAGTTCATGCAGAAGACTCTTCAGAGGAGGCGAAGTCCTTTGAACT	010000001000010000100	GAGTCTTCTGCATGAACTCCATCGTTAATCGTC	AGTTCAAAGGACTTCGCCTCCTCTGAA	48.148148148148145	67.95928275601159	45.45454545454545	69.29207386267899	GAGTCTTCTGCATGAACTCCATCGTTAATCGTCtaACTTCAGCTGCCCCGGGTGAAGAtaGCATAACATGTCGCAtAAAGCAAATTCGCCGtTAAATCGATGCCGTGtGGATCCTGCAATACGtAGTTCAAAGGACTTCGCCTCCTCTGAA	CGGCTCGCAGCGTGTAAACGgtatccatgtacGAGTCTTCTGCATGAACTCCATCGTTAATCGTCtaACTTCAGCTGCCCCGGGTGAAGAtaGCATAACATGTCGCAtAAAGCAAATTCGCCGtTAAATCGATGCCGTGtGGATCCTGCAATACGtAGTTCAAAGGACTTCGCCTCCTCTGAAcgtatgatggcCCGCCGGTGATCCTGAAATG
Ifit3	ENSMUST00000102825.4	719	GCTGAGGATGGGAGAAGAAGCTGAAGGGGAGCGATTGATTAAAGATGCTTTGGGGAAAGC	010000001000010000100	TCCCCTTCAGCTTCTTCTCCCATCCTCAGC	GCTTTCCCCAAAGCATCTTTAATCAATCGC	43.333333333333336	67.85544992676222	56.666666666666664	72.80450463321625	TCCCCTTCAGCTTCTTCTCCCATCCTCAGCtaACTTCAGCTGCCCCGGGTGAAGAtaGCATAACATGTCGCAtAAAGCAAATTCGCCGtTAAATCGATGCCGTGtGGATCCTGCAATACGtGCTTTCCCCAAAGCATCTTTAATCAATCGC	CGGCTCGCAGCGTGTAAACGgtatccatgtacTCCCCTTCAGCTTCTTCTCCCATCCTCAGCtaACTTCAGCTGCCCCGGGTGAAGAtaGCATAACATGTCGCAtAAAGCAAATTCGCCGtTAAATCGATGCCGTGtGGATCCTGCAATACGtGCTTTCCCCAAAGCATCTTTAATCAATCGCcgtatgatggcCCGCCGGTGATCCTGAAATG
Ifit3	ENSMUST00000102825.4	1104	CAGATGGTCATCAGTAAGGAGAGCCCCGATGTTGAGGAAGAAGACCTCTATGAGCGCTAT	010000001000010000100	ACATCGGGGCTCTCCTTACTGATGACCATCTG	ATAGCGCTCATAGAGGTCTTCTTCCTCA	46.42857142857143	66.91407279543955	53.125	72.41648797465268	ACATCGGGGCTCTCCTTACTGATGACCATCTGtaACTTCAGCTGCCCCGGGTGAAGAtaGCATAACATGTCGCAtAAAGCAAATTCGCCGtTAAATCGATGCCGTGtGGATCCTGCAATACGtATAGCGCTCATAGAGGTCTTCTTCCTCA	CGGCTCGCAGCGTGTAAACGgtatccatgtacACATCGGGGCTCTCCTTACTGATGACCATCTGtaACTTCAGCTGCCCCGGGTGAAGAtaGCATAACATGTCGCAtAAAGCAAATTCGCCGtTAAATCGATGCCGTGtGGATCCTGCAATACGtATAGCGCTCATAGAGGTCTTCTTCCTCAcgtatgatggcCCGCCGGTGATCCTGAAATG
Gbp6	ENSMUST00000196520.2	1141	AGCCTGCGAGAAGGAAGCCATGGCTGTCTTCATGGAGCATTCCTTCAAGGACGAAAATCA	000000010100100000001	GACAGCCATGGCTTCCTTCTCGCAGGCT	TGATTTTCGTCCTTGAAGGAATGCTCCATGAA	40.625	69.16253030288499	60.714285714285715	74.28693780379524	GACAGCCATGGCTTCCTTCTCGCAGGCTtaACTTCAGCTGCCCCGGGTGAAGAtaCGGAAAGTGACAACCtATATCCGACCGGGATtTGCTTAGTCAACGAGtCGCTATAAAGGGTCGtTGATTTTCGTCCTTGAAGGAATGCTCCATGAA	CGGCTCGCAGCGTGTAAACGgtatccatgtacGACAGCCATGGCTTCCTTCTCGCAGGCTtaACTTCAGCTGCCCCGGGTGAAGAtaCGGAAAGTGACAACCtATATCCGACCGGGATtTGCTTAGTCAACGAGtCGCTATAAAGGGTCGtTGATTTTCGTCCTTGAAGGAATGCTCCATGAAcgtatgatggcCCGCCGGTGATCCTGAAATG
Gbp6	ENSMUST00000196520.2	423	TCAGCGTGCTTCTGAGCAGCACCTTCATCTACAACAGCATGATCACCATCAACCACCAGG	000000010100100000001	AGATGAAGGTGCTGCTCAGAAGCACGCTGA	CCTGGTGGTTGATGGTGATCATGCTGTTGT	50	71.11066785077634	53.333333333333336	73.51228214587917	AGATGAAGGTGCTGCTCAGAAGCACGCTGAtaACTTCAGCTGCCCCGGGTGAAGAtaCGGAAAGTGACAACCtATATCCGACCGGGATtTGCTTAGTCAACGAGtCGCTATAAAGGGTCGtCCTGGTGGTTGATGGTGATCATGCTGTTGT	CGGCTCGCAGCGTGTAAACGgtatccatgtacAGATGAAGGTGCTGCTCAGAAGCACGCTGAtaACTTCAGCTGCCCCGGGTGAAGAtaCGGAAAGTGACAACCtATATCCGACCGGGATtTGCTTAGTCAACGAGtCGCTATAAAGGGTCGtCCTGGTGGTTGATGGTGATCATGCTGTTGTcgtatgatggcCCGCCGGTGATCCTGAAATG
Gbp6	ENSMUST00000196520.2	2269	CTGTGGATGCTATACAACAAGCCAGGCTCAACTTCTCTCAGAATGCATTCTCCAGCCTTG	000000010100100000001	GTTGAGCCTGGCTTGTTGTATAGCATCCACAG	CAAGGCTGGAGAATGCATTCTGAGAGAA	46.42857142857143	67.23436124085265	50	71.23317939584592	GTTGAGCCTGGCTTGTTGTATAGCATCCACAGtaACTTCAGCTGCCCCGGGTGAAGAtaCGGAAAGTGACAACCtATATCCGACCGGGATtTGCTTAGTCAACGAGtCGCTATAAAGGGTCGtCAAGGCTGGAGAATGCATTCTGAGAGAA	CGGCTCGCAGCGTGTAAACGgtatccatgtacGTTGAGCCTGGCTTGTTGTATAGCATCCACAGtaACTTCAGCTGCCCCGGGTGAAGAtaCGGAAAGTGACAACCtATATCCGACCGGGATtTGCTTAGTCAACGAGtCGCTATAAAGGGTCGtCAAGGCTGGAGAATGCATTCTGAGAGAAcgtatgatggcCCGCCGGTGATCCTGAAATG
Gbp6	ENSMUST00000196520.2	571	AGAGTTTGTGAGTTTCTTTCCAGACTTTGTCTGGACTGTTCGGGATTTCATGCTGGAGCT	000000010100100000001	CAGACAAAGTCTGGAAAGAAACTCACAAACTCT	AGCTCCAGCATGAAATCCCGAACAGTC	51.851851851851855	69.17053338150367	39.39393939393939	67.83166562199682	CAGACAAAGTCTGGAAAGAAACTCACAAACTCTtaACTTCAGCTGCCCCGGGTGAAGAtaCGGAAAGTGACAACCtATATCCGACCGGGATtTGCTTAGTCAACGAGtCGCTATAAAGGGTCGtAGCTCCAGCATGAAATCCCGAACAGTC	CGGCTCGCAGCGTGTAAACGgtatccatgtacCAGACAAAGTCTGGAAAGAAACTCACAAACTCTtaACTTCAGCTGCCCCGGGTGAAGAtaCGGAAAGTGACAACCtATATCCGACCGGGATtTGCTTAGTCAACGAGtCGCTATAAAGGGTCGtAGCTCCAGCATGAAATCCCGAACAGTCcgtatgatggcCCGCCGGTGATCCTGAAATG
Gbp6	ENSMUST00000196520.2	2205	TCCTGTGGACTGAAGAAACAGAGAAAGATGAAAACAAATGGCCCTACCACTTGTGGCTTC	000000010100100000001	TTTCATCTTTCTCTGTTTCTTCAGTCCACAGGA	GAAGCCACAAGTGGTAGGGCCATTTGT	51.851851851851855	69.60760899332575	39.39393939393939	68.33478222846111	TTTCATCTTTCTCTGTTTCTTCAGTCCACAGGAtaACTTCAGCTGCCCCGGGTGAAGAtaCGGAAAGTGACAACCtATATCCGACCGGGATtTGCTTAGTCAACGAGtCGCTATAAAGGGTCGtGAAGCCACAAGTGGTAGGGCCATTTGT	CGGCTCGCAGCGTGTAAACGgtatccatgtacTTTCATCTTTCTCTGTTTCTTCAGTCCACAGGAtaACTTCAGCTGCCCCGGGTGAAGAtaCGGAAAGTGACAACCtATATCCGACCGGGATtTGCTTAGTCAACGAGtCGCTATAAAGGGTCGtGAAGCCACAAGTGGTAGGGCCATTTGTcgtatgatggcCCGCCGGTGATCCTGAAATG
Gbp6	ENSMUST00000196520.2	1020	CTCTGGCCCAGCGTGAGAACTCAGTAGCTGTGCAGAAAGCAGCCGACCACTATAGTGAGC	000000010100100000001	CACAGCTACTGAGTTCTCACGCTGGGCCAGAG	GCTCACTATAGTGGTCGGCTGCTTTCTG	53.57142857142857	69.1573	59.375	74.76135750446264	CACAGCTACTGAGTTCTCACGCTGGGCCAGAGtaACTTCAGCTGCCCCGGGTGAAGAtaCGGAAAGTGACAACCtATATCCGACCGGGATtTGCTTAGTCAACGAGtCGCTATAAAGGGTCGtGCTCACTATAGTGGTCGGCTGCTTTCTG	CGGCTCGCAGCGTGTAAACGgtatccatgtacCACAGCTACTGAGTTCTCACGCTGGGCCAGAGtaACTTCAGCTGCCCCGGGTGAAGAtaCGGAAAGTGACAACCtATATCCGACCGGGATtTGCTTAGTCAACGAGtCGCTATAAAGGGTCGtGCTCACTATAGTGGTCGGCTGCTTTCTGcgtatgatggcCCGCCGGTGATCCTGAAATG
Gbp6	ENSMUST00000196520.2	167	AAGATTTCTCAGCCAGTGGTAGTCGTGGCTATTGTTGGATTGTACCGTACAGGGAAGTCC	000000010100100000001	TAGCCACGACTACCACTGGCTGAGAAATCTT	GGACTTCCCTGTACGGTACAATCCAACAA	48.275862068965516	68.54911744624866	48.38709677419355	70.94222675664014	TAGCCACGACTACCACTGGCTGAGAAATCTTtaACTTCAGCTGCCCCGGGTGAAGAtaCGGAAAGTGACAACCtATATCCGACCGGGATtTGCTTAGTCAACGAGtCGCTATAAAGGGTCGtGGACTTCCCTGTACGGTACAATCCAACAA	CGGCTCGCAGCGTGTAAACGgtatccatgtacTAGCCACGACTACCACTGGCTGAGAAATCTTtaACTTCAGCTGCCCCGGGTGAAGAtaCGGAAAGTGACAACCtATATCCGACCGGGATtTGCTTAGTCAACGAGtCGCTATAAAGGGTCGtGGACTTCCCTGTACGGTACAATCCAACAAcgtatgatggcCCGCCGGTGATCCTGAAATG
Gbp6	ENSMUST00000196520.2	68	CAGGTTGCTATGACCCAACCACAAATGGCTCCCATTTGCCTTGTGGAAAACCACAATGAA	000000010100100000001	GCCATTTGTGGTTGGGTCATAGCAACCTG	TTCATTGTGGTTTTCCACAAGGCAAATGGGA	41.935483870967744	70.07056219876762	51.724137931034484	70.47412861808425	GCCATTTGTGGTTGGGTCATAGCAACCTGtaACTTCAGCTGCCCCGGGTGAAGAtaCGGAAAGTGACAACCtATATCCGACCGGGATtTGCTTAGTCAACGAGtCGCTATAAAGGGTCGtTTCATTGTGGTTTTCCACAAGGCAAATGGGA	CGGCTCGCAGCGTGTAAACGgtatccatgtacGCCATTTGTGGTTGGGTCATAGCAACCTGtaACTTCAGCTGCCCCGGGTGAAGAtaCGGAAAGTGACAACCtATATCCGACCGGGATtTGCTTAGTCAACGAGtCGCTATAAAGGGTCGtTTCATTGTGGTTTTCCACAAGGCAAATGGGAcgtatgatggcCCGCCGGTGATCCTGAAATG
Nlrp3	ENSMUST00000101148.9	477	AGCTAAGAAGGACCAGCCAGAGTGGAATGACACGTGTACATCACATTCCTCTATGGTATG	000000000101000010100	CATTCCACTCTGGCTGGTCCTTCTTAGCT	CATACCATAGAGGAATGTGATGTACACGTGT	41.935483870967744	66.73780747171048	51.724137931034484	69.96620124024457	CATTCCACTCTGGCTGGTCCTTCTTAGCTtaACTTCAGCTGCCCCGGGTGAAGAtaATATCCGACCGGGATtATGATCGTGGACACCtCGCGGCTTAGTAGTTtGGATCCTGCAATACGtCATACCATAGAGGAATGTGATGTACACGTGT	CGGCTCGCAGCGTGTAAACGgtatccatgtacCATTCCACTCTGGCTGGTCCTTCTTAGCTtaACTTCAGCTGCCCCGGGTGAAGAtaATATCCGACCGGGATtATGATCGTGGACACCtCGCGGCTTAGTAGTTtGGATCCTGCAATACGtCATACCATAGAGGAATGTGATGTACACGTGTcgtatgatggcCCGCCGGTGATCCTGAAATG
Nlrp3	ENSMUST00000101148.9	2177	TTGAGATCAACCTCTCTACCAGAATGGACCACGTGGTTTCCTCCTTTTGTATTAAGAACT	000000000101000010100	GTCCATTCTGGTAGAGAGGTTGATCTCAA	AGTTCTTAATACAAAAGGAGGAAACCACGTG	38.70967741935484	66.18608811934757	44.827586206896555	66.05682885554461	GTCCATTCTGGTAGAGAGGTTGATCTCAAtaACTTCAGCTGCCCCGGGTGAAGAtaATATCCGACCGGGATtATGATCGTGGACACCtCGCGGCTTAGTAGTTtGGATCCTGCAATACGtAGTTCTTAATACAAAAGGAGGAAACCACGTG	CGGCTCGCAGCGTGTAAACGgtatccatgtacGTCCATTCTGGTAGAGAGGTTGATCTCAAtaACTTCAGCTGCCCCGGGTGAAGAtaATATCCGACCGGGATtATGATCGTGGACACCtCGCGGCTTAGTAGTTtGGATCCTGCAATACGtAGTTCTTAATACAAAAGGAGGAAACCACGTGcgtatgatggcCCGCCGGTGATCCTGAAATG
Nlrp3	ENSMUST00000101148.9	2358	TGCCTGTTCTTCCAGACTGGTGAACTGCTGCCTCACTTCTAGCTTCTGCCGTGGTCTCTT	000000000101000010100	GGCAGCAGTTCACCAGTCTGGAAGAACAGGCA	AAGAGACCACGGCAGAAGCTAGAAGTGA	50	69.38160773270897	56.25	75.23296614244072	GGCAGCAGTTCACCAGTCTGGAAGAACAGGCAtaACTTCAGCTGCCCCGGGTGAAGAtaATATCCGACCGGGATtATGATCGTGGACACCtCGCGGCTTAGTAGTTtGGATCCTGCAATACGtAAGAGACCACGGCAGAAGCTAGAAGTGA	CGGCTCGCAGCGTGTAAACGgtatccatgtacGGCAGCAGTTCACCAGTCTGGAAGAACAGGCAtaACTTCAGCTGCCCCGGGTGAAGAtaATATCCGACCGGGATtATGATCGTGGACACCtCGCGGCTTAGTAGTTtGGATCCTGCAATACGtAAGAGACCACGGCAGAAGCTAGAAGTGAcgtatgatggcCCGCCGGTGATCCTGAAATG
Nlrp3	ENSMUST00000101148.9	984	CTTTATCCACTGCCGAGAGGTGAGCCTCAGGACGCCAAGGAGTCTAGCAGACCTGATTGT	000000000101000010100	GTCCTGAGGCTCACCTCTCGGCAGTGGATAAAG	ACAATCAGGTCTGCTAGACTCCTTGGC	51.851851851851855	68.27223272244328	57.57575757575758	74.26838254216221	GTCCTGAGGCTCACCTCTCGGCAGTGGATAAAGtaACTTCAGCTGCCCCGGGTGAAGAtaATATCCGACCGGGATtATGATCGTGGACACCtCGCGGCTTAGTAGTTtGGATCCTGCAATACGtACAATCAGGTCTGCTAGACTCCTTGGC	CGGCTCGCAGCGTGTAAACGgtatccatgtacGTCCTGAGGCTCACCTCTCGGCAGTGGATAAAGtaACTTCAGCTGCCCCGGGTGAAGAtaATATCCGACCGGGATtATGATCGTGGACACCtCGCGGCTTAGTAGTTtGGATCCTGCAATACGtACAATCAGGTCTGCTAGACTCCTTGGCcgtatgatggcCCGCCGGTGATCCTGAAATG
Nlrp3	ENSMUST00000101148.9	1737	CCAGAAGGAAGTGGACTGCGAGAGATTCTACAGCTTCAGCCACATGACTTTCCAGGAGTT	000000000101000010100	AGAATCTCTCGCAGTCCACTTCCTTCTGG	AACTCCTGGAAAGTCATGTGGCTGAAGCTGT	48.38709677419355	71.8975	51.724137931034484	69.68269525536044	AGAATCTCTCGCAGTCCACTTCCTTCTGGtaACTTCAGCTGCCCCGGGTGAAGAtaATATCCGACCGGGATtATGATCGTGGACACCtCGCGGCTTAGTAGTTtGGATCCTGCAATACGtAACTCCTGGAAAGTCATGTGGCTGAAGCTGT	CGGCTCGCAGCGTGTAAACGgtatccatgtacAGAATCTCTCGCAGTCCACTTCCTTCTGGtaACTTCAGCTGCCCCGGGTGAAGAtaATATCCGACCGGGATtATGATCGTGGACACCtCGCGGCTTAGTAGTTtGGATCCTGCAATACGtAACTCCTGGAAAGTCATGTGGCTGAAGCTGTcgtatgatggcCCGCCGGTGATCCTGAAATG
Nlrp3	ENSMUST00000101148.9	3745	CTTCAGTCTTGTCTTCCTGTTAACTGACCATCCCGCATAAGGAGCTGCCCGTGGGCTAGA	000000000101000010100	GGATGGTCAGTTAACAGGAAGACAAGACTGAAG	TCTAGCCCACGGGCAGCTCCTTATGCG	62.96296296296296	73.80367664692375	45.45454545454545	68.9064	GGATGGTCAGTTAACAGGAAGACAAGACTGAAGtaACTTCAGCTGCCCCGGGTGAAGAtaATATCCGACCGGGATtATGATCGTGGACACCtCGCGGCTTAGTAGTTtGGATCCTGCAATACGtTCTAGCCCACGGGCAGCTCCTTATGCG	CGGCTCGCAGCGTGTAAACGgtatccatgtacGGATGGTCAGTTAACAGGAAGACAAGACTGAAGtaACTTCAGCTGCCCCGGGTGAAGAtaATATCCGACCGGGATtATGATCGTGGACACCtCGCGGCTTAGTAGTTtGGATCCTGCAATACGtTCTAGCCCACGGGCAGCTCCTTATGCGcgtatgatggcCCGCCGGTGATCCTGAAATG
Nlrp3	ENSMUST00000101148.9	309	AGATTACCCGCCCGAGAAAGGCTGTATCCCAGTCCCCAGGGGCCAGATGGAGAAGGCAGA	000000000101000010100	CTGGGATACAGCCTTTCTCGGGCGGGTAATCT	TCTGCCTTCTCCATCTGGCCCCTGGGGA	64.28571428571429	75.90218030903026	56.25	74.21127996173652	CTGGGATACAGCCTTTCTCGGGCGGGTAATCTtaACTTCAGCTGCCCCGGGTGAAGAtaATATCCGACCGGGATtATGATCGTGGACACCtCGCGGCTTAGTAGTTtGGATCCTGCAATACGtTCTGCCTTCTCCATCTGGCCCCTGGGGA	CGGCTCGCAGCGTGTAAACGgtatccatgtacCTGGGATACAGCCTTTCTCGGGCGGGTAATCTtaACTTCAGCTGCCCCGGGTGAAGAtaATATCCGACCGGGATtATGATCGTGGACACCtCGCGGCTTAGTAGTTtGGATCCTGCAATACGtTCTGCCTTCTCCATCTGGCCCCTGGGGAcgtatgatggcCCGCCGGTGATCCTGAAATG
Nlrp3	ENSMUST00000101148.9	2683	AAGCACCTGCTCTGCAACCTCCAGAAACTGTGGTTGGTGAGCTGCTGTCTCACATCCGCG	000000000101000010100	CCACAGTTTCTGGAGGTTGCAGAGCAGGTGCTT	CGCGGATGTGAGACAGCAGCTCACCAA	59.25925925925926	72.80817049651529	54.54545454545455	75.29041437977673	CCACAGTTTCTGGAGGTTGCAGAGCAGGTGCTTtaACTTCAGCTGCCCCGGGTGAAGAtaATATCCGACCGGGATtATGATCGTGGACACCtCGCGGCTTAGTAGTTtGGATCCTGCAATACGtCGCGGATGTGAGACAGCAGCTCACCAA	CGGCTCGCAGCGTGTAAACGgtatccatgtacCCACAGTTTCTGGAGGTTGCAGAGCAGGTGCTTtaACTTCAGCTGCCCCGGGTGAAGAtaATATCCGACCGGGATtATGATCGTGGACACCtCGCGGCTTAGTAGTTtGGATCCTGCAATACGtCGCGGATGTGAGACAGCAGCTCACCAAcgtatgatggcCCGCCGGTGATCCTGAAATG
Sdc3	ENSMUST00000070478.4	4388	CTGGGATGTGCCTCCCAGCCTTGGTGTCTGTAAATAGAAGCCCACACTGTACAGATCTAC	111000000000000010000	GACACCAAGGCTGGGAGGCACATCCCAG	GTAGATCTGTACAGTGTGGGCTTCTATTTACA	40.625	66.43557439804027	64.28571428571429	74.33847245183193	GACACCAAGGCTGGGAGGCACATCCCAGtaACTTCAGCTGCCCCGGGTGAAGAtaTGCCACTCGGATATTtGCATAACATGTCGCAtCGAGAGTCAACGACAtCGCGGCTTAGTAGTTtGTAGATCTGTACAGTGTGGGCTTCTATTTACA	CGGCTCGCAGCGTGTAAACGgtatccatgtacGACACCAAGGCTGGGAGGCACATCCCAGtaACTTCAGCTGCCCCGGGTGAAGAtaTGCCACTCGGATATTtGCATAACATGTCGCAtCGAGAGTCAACGACAtCGCGGCTTAGTAGTTtGTAGATCTGTACAGTGTGGGCTTCTATTTACAcgtatgatggcCCGCCGGTGATCCTGAAATG
Sdc3	ENSMUST00000070478.4	2536	CCCCCACTGTGGCTCATAGAGAAGTTTGGGGCTAGCCTCCACCAGCCAAGTTTGAAGCAA	111000000000000010000	AGCCCCAAACTTCTCTATGAGCCACAGTGGGGG	TTGCTTCAAACTTGGCTGGTGGAGGCT	51.851851851851855	71.1943	57.57575757575758	75.83172701079303	AGCCCCAAACTTCTCTATGAGCCACAGTGGGGGtaACTTCAGCTGCCCCGGGTGAAGAtaTGCCACTCGGATATTtGCATAACATGTCGCAtCGAGAGTCAACGACAtCGCGGCTTAGTAGTTtTTGCTTCAAACTTGGCTGGTGGAGGCT	CGGCTCGCAGCGTGTAAACGgtatccatgtacAGCCCCAAACTTCTCTATGAGCCACAGTGGGGGtaACTTCAGCTGCCCCGGGTGAAGAtaTGCCACTCGGATATTtGCATAACATGTCGCAtCGAGAGTCAACGACAtCGCGGCTTAGTAGTTtTTGCTTCAAACTTGGCTGGTGGAGGCTcgtatgatggcCCGCCGGTGATCCTGAAATG
Sdc3	ENSMUST00000070478.4	991	CACGGAGATGGCTCAGACCCCAACTCCAGAGTCCCTTCTGACCACCATCCAGGATGAGCC	111000000000000010000	CTCTGGAGTTGGGGTCTGAGCCATCTCCGTG	GGCTCATCCTGGATGGTGGTCAGAAGGGA	58.62068965517241	72.89749939128365	61.29032258064516	74.52297207062321	CTCTGGAGTTGGGGTCTGAGCCATCTCCGTGtaACTTCAGCTGCCCCGGGTGAAGAtaTGCCACTCGGATATTtGCATAACATGTCGCAtCGAGAGTCAACGACAtCGCGGCTTAGTAGTTtGGCTCATCCTGGATGGTGGTCAGAAGGGA	CGGCTCGCAGCGTGTAAACGgtatccatgtacCTCTGGAGTTGGGGTCTGAGCCATCTCCGTGtaACTTCAGCTGCCCCGGGTGAAGAtaTGCCACTCGGATATTtGCATAACATGTCGCAtCGAGAGTCAACGACAtCGCGGCTTAGTAGTTtGGCTCATCCTGGATGGTGGTCAGAAGGGAcgtatgatggcCCGCCGGTGATCCTGAAATG
Sdc3	ENSMUST00000070478.4	1398	AAGAACCCAAGCAGGCAAGCGTCACGTACCAGAAACCTGACAAGCAGGAGGAGTTCTACG	111000000000000010000	CTGGTACGTGACGCTTGCCTGCTTGGGTTCTT	CGTAGAACTCCTCCTGCTTGTCAGGTTT	50	68.45312689349458	56.25	75.50884430138012	CTGGTACGTGACGCTTGCCTGCTTGGGTTCTTtaACTTCAGCTGCCCCGGGTGAAGAtaTGCCACTCGGATATTtGCATAACATGTCGCAtCGAGAGTCAACGACAtCGCGGCTTAGTAGTTtCGTAGAACTCCTCCTGCTTGTCAGGTTT	CGGCTCGCAGCGTGTAAACGgtatccatgtacCTGGTACGTGACGCTTGCCTGCTTGGGTTCTTtaACTTCAGCTGCCCCGGGTGAAGAtaTGCCACTCGGATATTtGCATAACATGTCGCAtCGAGAGTCAACGACAtCGCGGCTTAGTAGTTtCGTAGAACTCCTCCTGCTTGTCAGGTTTcgtatgatggcCCGCCGGTGATCCTGAAATG
Sdc3	ENSMUST00000070478.4	2444	TGGTCCCCACCATGACACCTATACCAGCCACACTGATGCTGATCCCAGCTGACGTCAGTC	111000000000000010000	TGTGGCTGGTATAGGTGTCATGGTGGGGACCA	GACTGACGTCAGCTGGGATCAGCATCAG	57.142857142857146	70.66201774101677	56.25	75.22834060300903	TGTGGCTGGTATAGGTGTCATGGTGGGGACCAtaACTTCAGCTGCCCCGGGTGAAGAtaTGCCACTCGGATATTtGCATAACATGTCGCAtCGAGAGTCAACGACAtCGCGGCTTAGTAGTTtGACTGACGTCAGCTGGGATCAGCATCAG	CGGCTCGCAGCGTGTAAACGgtatccatgtacTGTGGCTGGTATAGGTGTCATGGTGGGGACCAtaACTTCAGCTGCCCCGGGTGAAGAtaTGCCACTCGGATATTtGCATAACATGTCGCAtCGAGAGTCAACGACAtCGCGGCTTAGTAGTTtGACTGACGTCAGCTGGGATCAGCATCAGcgtatgatggcCCGCCGGTGATCCTGAAATG
Sdc3	ENSMUST00000070478.4	1916	GGCCTCTCTCTTGACAGGAGGGTGCCCTTTGTCACCAGCCTGAGCTCATGATGGGGTCAC	111000000000000010000	CAAAGGGCACCCTCCTGTCAAGAGAGAGGCC	GTGACCCCATCATGAGCTCAGGCTGGTGA	58.62068965517241	73.38306615729539	61.29032258064516	74.99795462999629	CAAAGGGCACCCTCCTGTCAAGAGAGAGGCCtaACTTCAGCTGCCCCGGGTGAAGAtaTGCCACTCGGATATTtGCATAACATGTCGCAtCGAGAGTCAACGACAtCGCGGCTTAGTAGTTtGTGACCCCATCATGAGCTCAGGCTGGTGA	CGGCTCGCAGCGTGTAAACGgtatccatgtacCAAAGGGCACCCTCCTGTCAAGAGAGAGGCCtaACTTCAGCTGCCCCGGGTGAAGAtaTGCCACTCGGATATTtGCATAACATGTCGCAtCGAGAGTCAACGACAtCGCGGCTTAGTAGTTtGTGACCCCATCATGAGCTCAGGCTGGTGAcgtatgatggcCCGCCGGTGATCCTGAAATG
Sdc3	ENSMUST00000070478.4	2797	TACCCTGGGTCCTTTCTGTGGACACAACTGACCAGGCAACTTGGCAGTTCTGGCTATATC	111000000000000010000	CAGTTGTGTCCACAGAAAGGACCCAGGGTA	GATATAGCCAGAACTGCCAAGTTGCCTGGT	50	70.6115	53.333333333333336	71.51840495990984	CAGTTGTGTCCACAGAAAGGACCCAGGGTAtaACTTCAGCTGCCCCGGGTGAAGAtaTGCCACTCGGATATTtGCATAACATGTCGCAtCGAGAGTCAACGACAtCGCGGCTTAGTAGTTtGATATAGCCAGAACTGCCAAGTTGCCTGGT	CGGCTCGCAGCGTGTAAACGgtatccatgtacCAGTTGTGTCCACAGAAAGGACCCAGGGTAtaACTTCAGCTGCCCCGGGTGAAGAtaTGCCACTCGGATATTtGCATAACATGTCGCAtCGAGAGTCAACGACAtCGCGGCTTAGTAGTTtGATATAGCCAGAACTGCCAAGTTGCCTGGTcgtatgatggcCCGCCGGTGATCCTGAAATG
Sdc3	ENSMUST00000070478.4	3352	CCTGGTCTTTAAGTGGGGGGGAAGGAATGAGAGGCGTCCTAAACCCATGAGATGTGGAGG	111000000000000010000	CTCTCATTCCTTCCCCCCCACTTAAAGACCAGG	CCTCCACATCTCATGGGTTTAGGACGC	55.55555555555556	68.98773646968874	54.54545454545455	72.80769061517128	CTCTCATTCCTTCCCCCCCACTTAAAGACCAGGtaACTTCAGCTGCCCCGGGTGAAGAtaTGCCACTCGGATATTtGCATAACATGTCGCAtCGAGAGTCAACGACAtCGCGGCTTAGTAGTTtCCTCCACATCTCATGGGTTTAGGACGC	CGGCTCGCAGCGTGTAAACGgtatccatgtacCTCTCATTCCTTCCCCCCCACTTAAAGACCAGGtaACTTCAGCTGCCCCGGGTGAAGAtaTGCCACTCGGATATTtGCATAACATGTCGCAtCGAGAGTCAACGACAtCGCGGCTTAGTAGTTtCCTCCACATCTCATGGGTTTAGGACGCcgtatgatggcCCGCCGGTGATCCTGAAATG
Slc25a37	ENSMUST00000037064.5	1037	GTACCAGCTCAACGGCCTTGCCGGCTATTTCAAAGGCATCCAGGCTCGAGTCATCTACCA	010100000000001000001	AAATAGCCGGCAAGGCCGTTGAGCTGGTAC	TGGTAGATGACTCGAGCCTGGATGCCTTTG	53.333333333333336	71.61620520345804	56.666666666666664	74.40203969323557	AAATAGCCGGCAAGGCCGTTGAGCTGGTACtaACTTCAGCTGCCCCGGGTGAAGAtaGCATAACATGTCGCAtCTAAGGACATCGACAtCACGAAGCAGCATACtCGCTATAAAGGGTCGtTGGTAGATGACTCGAGCCTGGATGCCTTTG	CGGCTCGCAGCGTGTAAACGgtatccatgtacAAATAGCCGGCAAGGCCGTTGAGCTGGTACtaACTTCAGCTGCCCCGGGTGAAGAtaGCATAACATGTCGCAtCTAAGGACATCGACAtCACGAAGCAGCATACtCGCTATAAAGGGTCGtTGGTAGATGACTCGAGCCTGGATGCCTTTGcgtatgatggcCCGCCGGTGATCCTGAAATG
Slc25a37	ENSMUST00000037064.5	2789	CCACGTACCACTTGGTGCCAGTAGATGCAGCTTTTTGGTTTTGTCCAGCAGCTATGAGAA	010100000000001000001	GCTGCATCTACTGGCACCAAGTGGTACGTGG	TTCTCATAGCTGCTGGACAAAACCAAAAA	37.93103448275862	66.32511016047886	58.064516129032256	74.11516471763474	GCTGCATCTACTGGCACCAAGTGGTACGTGGtaACTTCAGCTGCCCCGGGTGAAGAtaGCATAACATGTCGCAtCTAAGGACATCGACAtCACGAAGCAGCATACtCGCTATAAAGGGTCGtTTCTCATAGCTGCTGGACAAAACCAAAAA	CGGCTCGCAGCGTGTAAACGgtatccatgtacGCTGCATCTACTGGCACCAAGTGGTACGTGGtaACTTCAGCTGCCCCGGGTGAAGAtaGCATAACATGTCGCAtCTAAGGACATCGACAtCACGAAGCAGCATACtCGCTATAAAGGGTCGtTTCTCATAGCTGCTGGACAAAACCAAAAAcgtatgatggcCCGCCGGTGATCCTGAAATG
Slc25a37	ENSMUST00000037064.5	2549	GTGTTGTCCAGTCTCCCATCCTCATGGAGATGACAGGATAGGCTCAGTTTCCTTCTTCCA	010100000000001000001	ATCTCCATGAGGATGGGAGACTGGACAACAC	TGGAAGAAGGAAACTGAGCCTATCCTGTC	48.275862068965516	68.00891334297216	51.61290322580645	71.04712260667145	ATCTCCATGAGGATGGGAGACTGGACAACACtaACTTCAGCTGCCCCGGGTGAAGAtaGCATAACATGTCGCAtCTAAGGACATCGACAtCACGAAGCAGCATACtCGCTATAAAGGGTCGtTGGAAGAAGGAAACTGAGCCTATCCTGTC	CGGCTCGCAGCGTGTAAACGgtatccatgtacATCTCCATGAGGATGGGAGACTGGACAACACtaACTTCAGCTGCCCCGGGTGAAGAtaGCATAACATGTCGCAtCTAAGGACATCGACAtCACGAAGCAGCATACtCGCTATAAAGGGTCGtTGGAAGAAGGAAACTGAGCCTATCCTGTCcgtatgatggcCCGCCGGTGATCCTGAAATG
Slc25a37	ENSMUST00000037064.5	675	CAGCGCTTACAGATGTACAACTCCCAGCACCAGTCAGCCTTCAGTTGTATCCGGACAGTG	010100000000001000001	CTGGTGCTGGGAGTTGTACATCTGTAAGCGCTG	CACTGTCCGGATACAACTGAAGGCTGA	51.851851851851855	68.4104	54.54545454545455	73.71041782361777	CTGGTGCTGGGAGTTGTACATCTGTAAGCGCTGtaACTTCAGCTGCCCCGGGTGAAGAtaGCATAACATGTCGCAtCTAAGGACATCGACAtCACGAAGCAGCATACtCGCTATAAAGGGTCGtCACTGTCCGGATACAACTGAAGGCTGA	CGGCTCGCAGCGTGTAAACGgtatccatgtacCTGGTGCTGGGAGTTGTACATCTGTAAGCGCTGtaACTTCAGCTGCCCCGGGTGAAGAtaGCATAACATGTCGCAtCTAAGGACATCGACAtCACGAAGCAGCATACtCGCTATAAAGGGTCGtCACTGTCCGGATACAACTGAAGGCTGAcgtatgatggcCCGCCGGTGATCCTGAAATG
Slc25a37	ENSMUST00000037064.5	2113	GATGTGAGCGTGTGCCTCCCTGTTCAGCTCTTAGCACTGGGAATGCCACTGTATGCCTAG	010100000000001000001	AAGAGCTGAACAGGGAGGCACACGCTCACATC	CTAGGCATACAGTGGCATTCCCAGTGCT	53.57142857142857	70.41832338134486	56.25	75.0219	AAGAGCTGAACAGGGAGGCACACGCTCACATCtaACTTCAGCTGCCCCGGGTGAAGAtaGCATAACATGTCGCAtCTAAGGACATCGACAtCACGAAGCAGCATACtCGCTATAAAGGGTCGtCTAGGCATACAGTGGCATTCCCAGTGCT	CGGCTCGCAGCGTGTAAACGgtatccatgtacAAGAGCTGAACAGGGAGGCACACGCTCACATCtaACTTCAGCTGCCCCGGGTGAAGAtaGCATAACATGTCGCAtCTAAGGACATCGACAtCACGAAGCAGCATACtCGCTATAAAGGGTCGtCTAGGCATACAGTGGCATTCCCAGTGCTcgtatgatggcCCGCCGGTGATCCTGAAATG
Slc25a37	ENSMUST00000037064.5	2617	CGAGTAAGCTGGGAAGACGCTCATGTTTTCGTGTCCATTGCCCTGGTCTCATTTGGAAGC	010100000000001000001	CACGAAAACATGAGCGTCTTCCCAGCTTACTCG	GCTTCCAAATGAGACCAGGGCAATGGA	51.851851851851855	69.46691880945212	51.515151515151516	72.66790205387036	CACGAAAACATGAGCGTCTTCCCAGCTTACTCGtaACTTCAGCTGCCCCGGGTGAAGAtaGCATAACATGTCGCAtCTAAGGACATCGACAtCACGAAGCAGCATACtCGCTATAAAGGGTCGtGCTTCCAAATGAGACCAGGGCAATGGA	CGGCTCGCAGCGTGTAAACGgtatccatgtacCACGAAAACATGAGCGTCTTCCCAGCTTACTCGtaACTTCAGCTGCCCCGGGTGAAGAtaGCATAACATGTCGCAtCTAAGGACATCGACAtCACGAAGCAGCATACtCGCTATAAAGGGTCGtGCTTCCAAATGAGACCAGGGCAATGGAcgtatgatggcCCGCCGGTGATCCTGAAATG
Slc25a37	ENSMUST00000037064.5	3228	TAGGACCAGGACTTCAGGACTCTGTGAGCTTGAAGTCCAGGGGTCCCATCCTGGCTATCC	010100000000001000001	TCAAGCTCACAGAGTCCTGAAGTCCTGGTCCTA	GGATAGCCAGGATGGGACCCCTGGACT	62.96296296296296	72.57898169600105	51.515151515151516	72.83984377216683	TCAAGCTCACAGAGTCCTGAAGTCCTGGTCCTAtaACTTCAGCTGCCCCGGGTGAAGAtaGCATAACATGTCGCAtCTAAGGACATCGACAtCACGAAGCAGCATACtCGCTATAAAGGGTCGtGGATAGCCAGGATGGGACCCCTGGACT	CGGCTCGCAGCGTGTAAACGgtatccatgtacTCAAGCTCACAGAGTCCTGAAGTCCTGGTCCTAtaACTTCAGCTGCCCCGGGTGAAGAtaGCATAACATGTCGCAtCTAAGGACATCGACAtCACGAAGCAGCATACtCGCTATAAAGGGTCGtGGATAGCCAGGATGGGACCCCTGGACTcgtatgatggcCCGCCGGTGATCCTGAAATG
Slc25a37	ENSMUST00000037064.5	1953	TACAGTTACCCTGCGTGCCTTTCTGTCTTTTCTAAGACTTCCAGGACCAAAATTAGGGTC	010100000000001000001	AAGACAGAAAGGCACGCAGGGTAACTGTA	GACCCTAATTTTGGTCCTGGAAGTCTTAGAA	41.935483870967744	66.71461635290223	48.275862068965516	70.01696945864268	AAGACAGAAAGGCACGCAGGGTAACTGTAtaACTTCAGCTGCCCCGGGTGAAGAtaGCATAACATGTCGCAtCTAAGGACATCGACAtCACGAAGCAGCATACtCGCTATAAAGGGTCGtGACCCTAATTTTGGTCCTGGAAGTCTTAGAA	CGGCTCGCAGCGTGTAAACGgtatccatgtacAAGACAGAAAGGCACGCAGGGTAACTGTAtaACTTCAGCTGCCCCGGGTGAAGAtaGCATAACATGTCGCAtCTAAGGACATCGACAtCACGAAGCAGCATACtCGCTATAAAGGGTCGtGACCCTAATTTTGGTCCTGGAAGTCTTAGAAcgtatgatggcCCGCCGGTGATCCTGAAATG
Aars	ENSMUST00000034441.8	2660	GCCCAGAAGGCTCTCAGGAAGTCAGAAACCTTGAAGAAATCTCTCTCTGCCATGGAGGCC	010000010010001000000	AAGGTTTCTGACTTCCTGAGAGCCTTCTGGGC	GGCCTCCATGGCAGAGAGAGATTTCTTC	53.57142857142857	68.88130449536737	53.125	73.10214755714168	AAGGTTTCTGACTTCCTGAGAGCCTTCTGGGCtaACTTCAGCTGCCCCGGGTGAAGAtaGCATAACATGTCGCAtCGGAAAGTGACAACCtGTACCAGTACGCAGCtCACGAAGCAGCATACtGGCCTCCATGGCAGAGAGAGATTTCTTC	CGGCTCGCAGCGTGTAAACGgtatccatgtacAAGGTTTCTGACTTCCTGAGAGCCTTCTGGGCtaACTTCAGCTGCCCCGGGTGAAGAtaGCATAACATGTCGCAtCGGAAAGTGACAACCtGTACCAGTACGCAGCtCACGAAGCAGCATACtGGCCTCCATGGCAGAGAGAGATTTCTTCcgtatgatggcCCGCCGGTGATCCTGAAATG
Aars	ENSMUST00000034441.8	2886	CCGATGTGCAGAAGCGAGTGTTAGAGAAGACAAAGCAGCTGATTGACAGCAACCCCAACC	010000010010001000000	TTGTCTTCTCTAACACTCGCTTCTGCACATCGG	GGTTGGGGTTGCTGTCAATCAGCTGCT	55.55555555555556	71.6314	48.484848484848484	71.8172	TTGTCTTCTCTAACACTCGCTTCTGCACATCGGtaACTTCAGCTGCCCCGGGTGAAGAtaGCATAACATGTCGCAtCGGAAAGTGACAACCtGTACCAGTACGCAGCtCACGAAGCAGCATACtGGTTGGGGTTGCTGTCAATCAGCTGCT	CGGCTCGCAGCGTGTAAACGgtatccatgtacTTGTCTTCTCTAACACTCGCTTCTGCACATCGGtaACTTCAGCTGCCCCGGGTGAAGAtaGCATAACATGTCGCAtCGGAAAGTGACAACCtGTACCAGTACGCAGCtCACGAAGCAGCATACtGGTTGGGGTTGCTGTCAATCAGCTGCTcgtatgatggcCCGCCGGTGATCCTGAAATG
Aars	ENSMUST00000034441.8	2417	ATCCAGGGCCTTCGAGCTGTGTTTGATGAGACCTATCCTGACCCCGTTCGAGTCGTCTCC	010000010010001000000	GGTCTCATCAAACACAGCTCGAAGGCCCTGGAT	GGAGACGACTCGAACGGGGTCAGGATA	59.25925925925926	70.77409266063853	54.54545454545455	74.68838388345915	GGTCTCATCAAACACAGCTCGAAGGCCCTGGATtaACTTCAGCTGCCCCGGGTGAAGAtaGCATAACATGTCGCAtCGGAAAGTGACAACCtGTACCAGTACGCAGCtCACGAAGCAGCATACtGGAGACGACTCGAACGGGGTCAGGATA	CGGCTCGCAGCGTGTAAACGgtatccatgtacGGTCTCATCAAACACAGCTCGAAGGCCCTGGATtaACTTCAGCTGCCCCGGGTGAAGAtaGCATAACATGTCGCAtCGGAAAGTGACAACCtGTACCAGTACGCAGCtCACGAAGCAGCATACtGGAGACGACTCGAACGGGGTCAGGATAcgtatgatggcCCGCCGGTGATCCTGAAATG
Aars	ENSMUST00000034441.8	340	CAGTCGCCACCCAGAGCTAAGGTTCCCGAGGAGACTTTCCGAAATGGATGCCACTTTAAC	010000010010001000000	CGGGAACCTTAGCTCTGGGTGGCGACTG	GTTAAAGTGGCATCCATTTCGGAAAGTCTCCT	43.75	69.34704403529912	64.28571428571429	73.97503218024082	CGGGAACCTTAGCTCTGGGTGGCGACTGtaACTTCAGCTGCCCCGGGTGAAGAtaGCATAACATGTCGCAtCGGAAAGTGACAACCtGTACCAGTACGCAGCtCACGAAGCAGCATACtGTTAAAGTGGCATCCATTTCGGAAAGTCTCCT	CGGCTCGCAGCGTGTAAACGgtatccatgtacCGGGAACCTTAGCTCTGGGTGGCGACTGtaACTTCAGCTGCCCCGGGTGAAGAtaGCATAACATGTCGCAtCGGAAAGTGACAACCtGTACCAGTACGCAGCtCACGAAGCAGCATACtGTTAAAGTGGCATCCATTTCGGAAAGTCTCCTcgtatgatggcCCGCCGGTGATCCTGAAATG
Aars	ENSMUST00000034441.8	4275	GTACCAGCATAGGAGTCCAGCTATACCTCGCCGTTCTTCCTCCACTCCGCTAGGTGGCAG	010000010010001000000	CGGCGAGGTATAGCTGGACTCCTATGCTGGTAC	CTGCCACCTAGCGGAGTGGAGGAAGAA	59.25925925925926	71.50242157204542	57.57575757575758	73.77438734954694	CGGCGAGGTATAGCTGGACTCCTATGCTGGTACtaACTTCAGCTGCCCCGGGTGAAGAtaGCATAACATGTCGCAtCGGAAAGTGACAACCtGTACCAGTACGCAGCtCACGAAGCAGCATACtCTGCCACCTAGCGGAGTGGAGGAAGAA	CGGCTCGCAGCGTGTAAACGgtatccatgtacCGGCGAGGTATAGCTGGACTCCTATGCTGGTACtaACTTCAGCTGCCCCGGGTGAAGAtaGCATAACATGTCGCAtCGGAAAGTGACAACCtGTACCAGTACGCAGCtCACGAAGCAGCATACtCTGCCACCTAGCGGAGTGGAGGAAGAAcgtatgatggcCCGCCGGTGATCCTGAAATG
Aars	ENSMUST00000034441.8	1976	ACCTGTTTCTATGCGGAGCAAGGAGGGCAGATCTACGATGAAGGCTACTTGGTGAAGGTC	010000010010001000000	GATCTGCCCTCCTTGCTCCGCATAGAAACAGGT	GACCTTCACCAAGTAGCCTTCATCGTA	48.148148148148145	66.39475457007103	54.54545454545455	74.56656704203562	GATCTGCCCTCCTTGCTCCGCATAGAAACAGGTtaACTTCAGCTGCCCCGGGTGAAGAtaGCATAACATGTCGCAtCGGAAAGTGACAACCtGTACCAGTACGCAGCtCACGAAGCAGCATACtGACCTTCACCAAGTAGCCTTCATCGTA	CGGCTCGCAGCGTGTAAACGgtatccatgtacGATCTGCCCTCCTTGCTCCGCATAGAAACAGGTtaACTTCAGCTGCCCCGGGTGAAGAtaGCATAACATGTCGCAtCGGAAAGTGACAACCtGTACCAGTACGCAGCtCACGAAGCAGCATACtGACCTTCACCAAGTAGCCTTCATCGTAcgtatgatggcCCGCCGGTGATCCTGAAATG
Aars	ENSMUST00000034441.8	4148	TTGAAGCAGCCAGAGGACTAATTGCACGAGTAAACAAAAACCTCTCACCTTGGGCAAGCT	010000010010001000000	ACTCGTGCAATTAGTCCTCTGGCTGCTTCAA	AGCTTGCCCAAGGTGAGAGGTTTTTGTTT	44.827586206896555	69.80121584154512	48.38709677419355	71.8609	ACTCGTGCAATTAGTCCTCTGGCTGCTTCAAtaACTTCAGCTGCCCCGGGTGAAGAtaGCATAACATGTCGCAtCGGAAAGTGACAACCtGTACCAGTACGCAGCtCACGAAGCAGCATACtAGCTTGCCCAAGGTGAGAGGTTTTTGTTT	CGGCTCGCAGCGTGTAAACGgtatccatgtacACTCGTGCAATTAGTCCTCTGGCTGCTTCAAtaACTTCAGCTGCCCCGGGTGAAGAtaGCATAACATGTCGCAtCGGAAAGTGACAACCtGTACCAGTACGCAGCtCACGAAGCAGCATACtAGCTTGCCCAAGGTGAGAGGTTTTTGTTTcgtatgatggcCCGCCGGTGATCCTGAAATG
Aars	ENSMUST00000034441.8	3717	TACGGTTCCAGCCTGTTTCTGGTTGATGGTATCACCGAATAGACTCCCAGACTCCTGAAA	010000010010001000000	ATACCATCAACCAGAAACAGGCTGGAACCGTA	TTTCAGGAGTCTGGGAGTCTATTCGGTG	50	67.67009745975543	46.875	71.35699641810834	ATACCATCAACCAGAAACAGGCTGGAACCGTAtaACTTCAGCTGCCCCGGGTGAAGAtaGCATAACATGTCGCAtCGGAAAGTGACAACCtGTACCAGTACGCAGCtCACGAAGCAGCATACtTTTCAGGAGTCTGGGAGTCTATTCGGTG	CGGCTCGCAGCGTGTAAACGgtatccatgtacATACCATCAACCAGAAACAGGCTGGAACCGTAtaACTTCAGCTGCCCCGGGTGAAGAtaGCATAACATGTCGCAtCGGAAAGTGACAACCtGTACCAGTACGCAGCtCACGAAGCAGCATACtTTTCAGGAGTCTGGGAGTCTATTCGGTGcgtatgatggcCCGCCGGTGATCCTGAAATG
Esam	ENSMUST00000002011.14	1402	ATCTTGGGAGGATGCCCACATTCTAGACCTCCAGTCCTTTGCTCCTACCTCCTTCTATTG	000000100001100000100	AGGTCTAGAATGTGGGCATCCTCCCAAGAT	CAATAGAAGGAGGTAGGAGCAAAGGACTGG	50	68.33699522810758	50	70.6212	AGGTCTAGAATGTGGGCATCCTCCCAAGATtaACTTCAGCTGCCCCGGGTGAAGAtaTCAACGTACCCACAAtATGATCGTGGACACCtTGCTTAGTCAACGAGtGGATCCTGCAATACGtCAATAGAAGGAGGTAGGAGCAAAGGACTGG	CGGCTCGCAGCGTGTAAACGgtatccatgtacAGGTCTAGAATGTGGGCATCCTCCCAAGATtaACTTCAGCTGCCCCGGGTGAAGAtaTCAACGTACCCACAAtATGATCGTGGACACCtTGCTTAGTCAACGAGtGGATCCTGCAATACGtCAATAGAAGGAGGTAGGAGCAAAGGACTGGcgtatgatggcCCGCCGGTGATCCTGAAATG
Esam	ENSMUST00000002011.14	625	TAGTTTACAGGGTGTACCCTATGTCGGGACCAATGTGACCCTGAACTGCAAGTCCCCAAG	000000100001100000100	TTGGTCCCGACATAGGGTACACCCTGTAAACTA	CTTGGGGACTTGCAGTTCAGGGTCACA	55.55555555555556	70.68526917343718	48.484848484848484	71.58330240615203	TTGGTCCCGACATAGGGTACACCCTGTAAACTAtaACTTCAGCTGCCCCGGGTGAAGAtaTCAACGTACCCACAAtATGATCGTGGACACCtTGCTTAGTCAACGAGtGGATCCTGCAATACGtCTTGGGGACTTGCAGTTCAGGGTCACA	CGGCTCGCAGCGTGTAAACGgtatccatgtacTTGGTCCCGACATAGGGTACACCCTGTAAACTAtaACTTCAGCTGCCCCGGGTGAAGAtaTCAACGTACCCACAAtATGATCGTGGACACCtTGCTTAGTCAACGAGtGGATCCTGCAATACGtCTTGGGGACTTGCAGTTCAGGGTCACAcgtatgatggcCCGCCGGTGATCCTGAAATG
Esam	ENSMUST00000002011.14	494	GCACTCCAGGAGGGAGACTCTGGGACTTACCGCTGTTCTGTCAATGTGCAGAATGATGAA	000000100001100000100	TAAGTCCCAGAGTCTCCCTCCTGGAGTGC	TTCATCATTCTGCACATTGACAGAACAGCGG	45.16129032258065	69.98286750109162	58.62068965517241	71.96424948644159	TAAGTCCCAGAGTCTCCCTCCTGGAGTGCtaACTTCAGCTGCCCCGGGTGAAGAtaTCAACGTACCCACAAtATGATCGTGGACACCtTGCTTAGTCAACGAGtGGATCCTGCAATACGtTTCATCATTCTGCACATTGACAGAACAGCGG	CGGCTCGCAGCGTGTAAACGgtatccatgtacTAAGTCCCAGAGTCTCCCTCCTGGAGTGCtaACTTCAGCTGCCCCGGGTGAAGAtaTCAACGTACCCACAAtATGATCGTGGACACCtTGCTTAGTCAACGAGtGGATCCTGCAATACGtTTCATCATTCTGCACATTGACAGAACAGCGGcgtatgatggcCCGCCGGTGATCCTGAAATG
Esam	ENSMUST00000002011.14	800	GCCATGTCTGGAGTCTATGTCTGCAAGGCTCAAAACAGAGTGGGCTTTGCCAAGTGCAAC	000000100001100000100	CCTTGCAGACATAGACTCCAGACATGGC	GTTGCACTTGGCAAAGCCCACTCTGTTTTGAG	50	72.56247066857873	53.57142857142857	69.00041583498489	CCTTGCAGACATAGACTCCAGACATGGCtaACTTCAGCTGCCCCGGGTGAAGAtaTCAACGTACCCACAAtATGATCGTGGACACCtTGCTTAGTCAACGAGtGGATCCTGCAATACGtGTTGCACTTGGCAAAGCCCACTCTGTTTTGAG	CGGCTCGCAGCGTGTAAACGgtatccatgtacCCTTGCAGACATAGACTCCAGACATGGCtaACTTCAGCTGCCCCGGGTGAAGAtaTCAACGTACCCACAAtATGATCGTGGACACCtTGCTTAGTCAACGAGtGGATCCTGCAATACGtGTTGCACTTGGCAAAGCCCACTCTGTTTTGAGcgtatgatggcCCGCCGGTGATCCTGAAATG
Esam	ENSMUST00000002011.14	986	GAAGAGCTGGCCAATGATATCAAGGAAGATGCCATTGCTCCCCGGACCTTGCCTTGGACC	000000100001100000100	GGCATCTTCCTTGATATCATTGGCCAGCTCTTC	GGTCCAAGGCAAGGTCCGGGGAGCAAT	62.96296296296296	74.38251305349019	48.484848484848484	71.03844682200042	GGCATCTTCCTTGATATCATTGGCCAGCTCTTCtaACTTCAGCTGCCCCGGGTGAAGAtaTCAACGTACCCACAAtATGATCGTGGACACCtTGCTTAGTCAACGAGtGGATCCTGCAATACGtGGTCCAAGGCAAGGTCCGGGGAGCAAT	CGGCTCGCAGCGTGTAAACGgtatccatgtacGGCATCTTCCTTGATATCATTGGCCAGCTCTTCtaACTTCAGCTGCCCCGGGTGAAGAtaTCAACGTACCCACAAtATGATCGTGGACACCtTGCTTAGTCAACGAGtGGATCCTGCAATACGtGGTCCAAGGCAAGGTCCGGGGAGCAATcgtatgatggcCCGCCGGTGATCCTGAAATG
Esam	ENSMUST00000002011.14	692	CCTACTGCTCAGTACCAGTGGGAGAGGCTGGCCCCATCCTCCCAGGTCTTCTTTGGACCA	000000100001100000100	GCCAGCCTCTCCCACTGGTACTGAGCAGTAGG	TGGTCCAAAGAAGACCTGGGAGGATGGG	57.142857142857146	71.39762941835721	62.5	75.60222531795966	GCCAGCCTCTCCCACTGGTACTGAGCAGTAGGtaACTTCAGCTGCCCCGGGTGAAGAtaTCAACGTACCCACAAtATGATCGTGGACACCtTGCTTAGTCAACGAGtGGATCCTGCAATACGtTGGTCCAAAGAAGACCTGGGAGGATGGG	CGGCTCGCAGCGTGTAAACGgtatccatgtacGCCAGCCTCTCCCACTGGTACTGAGCAGTAGGtaACTTCAGCTGCCCCGGGTGAAGAtaTCAACGTACCCACAAtATGATCGTGGACACCtTGCTTAGTCAACGAGtGGATCCTGCAATACGtTGGTCCAAAGAAGACCTGGGAGGATGGGcgtatgatggcCCGCCGGTGATCCTGAAATG
Esam	ENSMUST00000002011.14	1574	CCTGAAGCCAGATGAATGCTGCGGAAGATCGGCTACCCTCCAAGGGCTCTGGAGGAGACT	000000100001100000100	CCGATCTTCCGCAGCATTCATCTGGCTTCAGG	AGTCTCCTCCAGAGCCCTTGGAGGGTAG	60.714285714285715	71.90645684438226	56.25	74.15749398457365	CCGATCTTCCGCAGCATTCATCTGGCTTCAGGtaACTTCAGCTGCCCCGGGTGAAGAtaTCAACGTACCCACAAtATGATCGTGGACACCtTGCTTAGTCAACGAGtGGATCCTGCAATACGtAGTCTCCTCCAGAGCCCTTGGAGGGTAG	CGGCTCGCAGCGTGTAAACGgtatccatgtacCCGATCTTCCGCAGCATTCATCTGGCTTCAGGtaACTTCAGCTGCCCCGGGTGAAGAtaTCAACGTACCCACAAtATGATCGTGGACACCtTGCTTAGTCAACGAGtGGATCCTGCAATACGtAGTCTCCTCCAGAGCCCTTGGAGGGTAGcgtatgatggcCCGCCGGTGATCCTGAAATG
Esam	ENSMUST00000002011.14	1321	TGTGTGATAGCCCAGGCACTCATTAGCTACATCTGGTATCTGACCTTTCTGTAAAGGTCT	000000100001100000100	TAGCTAATGAGTGCCTGGGCTATCACACA	AGACCTTTACAGAAAGGTCAGATACCAGATG	41.935483870967744	66.32762997849017	48.275862068965516	69.36354517235299	TAGCTAATGAGTGCCTGGGCTATCACACAtaACTTCAGCTGCCCCGGGTGAAGAtaTCAACGTACCCACAAtATGATCGTGGACACCtTGCTTAGTCAACGAGtGGATCCTGCAATACGtAGACCTTTACAGAAAGGTCAGATACCAGATG	CGGCTCGCAGCGTGTAAACGgtatccatgtacTAGCTAATGAGTGCCTGGGCTATCACACAtaACTTCAGCTGCCCCGGGTGAAGAtaTCAACGTACCCACAAtATGATCGTGGACACCtTGCTTAGTCAACGAGtGGATCCTGCAATACGtAGACCTTTACAGAAAGGTCAGATACCAGATGcgtatgatggcCCGCCGGTGATCCTGAAATG
Elk3	ENSMUST00000008542.12	3811	CGCTGGTTGGAAATGTTCCCATGACTGTAAGTCTGCCTGTTGATTCCTTTTCTTCCAACT	010100010000000001000	TACAGTCATGGGAACATTTCCAACCAGCG	AGTTGGAAGAAAAGGAATCAACAGGCAGACT	41.935483870967744	68.86878986314224	48.275862068965516	69.4023	TACAGTCATGGGAACATTTCCAACCAGCGtaACTTCAGCTGCCCCGGGTGAAGAtaGCATAACATGTCGCAtCTAAGGACATCGACAtCGGAAAGTGACAACCtCGATTTATGAGGCCGtAGTTGGAAGAAAAGGAATCAACAGGCAGACT	CGGCTCGCAGCGTGTAAACGgtatccatgtacTACAGTCATGGGAACATTTCCAACCAGCGtaACTTCAGCTGCCCCGGGTGAAGAtaGCATAACATGTCGCAtCTAAGGACATCGACAtCGGAAAGTGACAACCtCGATTTATGAGGCCGtAGTTGGAAGAAAAGGAATCAACAGGCAGACTcgtatgatggcCCGCCGGTGATCCTGAAATG
Elk3	ENSMUST00000008542.12	3731	AGAGTCTTAAGAAGAAACTAAAGGGACTGATGTGCAGGGATCTCAACAAGATGACCTTCT	010100010000000001000	ACATCAGTCCCTTTAGTTTCTTCTTAAGACTCT	AGAAGGTCATCTTGTTGAGATCCCTGC	48.148148148148145	66.67503329190714	36.36363636363637	66.11964957826933	ACATCAGTCCCTTTAGTTTCTTCTTAAGACTCTtaACTTCAGCTGCCCCGGGTGAAGAtaGCATAACATGTCGCAtCTAAGGACATCGACAtCGGAAAGTGACAACCtCGATTTATGAGGCCGtAGAAGGTCATCTTGTTGAGATCCCTGC	CGGCTCGCAGCGTGTAAACGgtatccatgtacACATCAGTCCCTTTAGTTTCTTCTTAAGACTCTtaACTTCAGCTGCCCCGGGTGAAGAtaGCATAACATGTCGCAtCTAAGGACATCGACAtCGGAAAGTGACAACCtCGATTTATGAGGCCGtAGAAGGTCATCTTGTTGAGATCCCTGCcgtatgatggcCCGCCGGTGATCCTGAAATG
Elk3	ENSMUST00000008542.12	4008	TCTATGCTTGCGTCATCAGTGTTTGACTGCTGAGGCTGAGTGAGGTTGGAGCTCTAGAAC	010100010000000001000	CAGTCAAACACTGATGACGCAAGCATAGA	GTTCTAGAGCTCCAACCTCACTCAGCCTCAG	54.83870967741935	71.28159454422507	44.827586206896555	67.82225454201563	CAGTCAAACACTGATGACGCAAGCATAGAtaACTTCAGCTGCCCCGGGTGAAGAtaGCATAACATGTCGCAtCTAAGGACATCGACAtCGGAAAGTGACAACCtCGATTTATGAGGCCGtGTTCTAGAGCTCCAACCTCACTCAGCCTCAG	CGGCTCGCAGCGTGTAAACGgtatccatgtacCAGTCAAACACTGATGACGCAAGCATAGAtaACTTCAGCTGCCCCGGGTGAAGAtaGCATAACATGTCGCAtCTAAGGACATCGACAtCGGAAAGTGACAACCtCGATTTATGAGGCCGtGTTCTAGAGCTCCAACCTCACTCAGCCTCAGcgtatgatggcCCGCCGGTGATCCTGAAATG
Elk3	ENSMUST00000008542.12	1136	GACTCTCCCCTCCCTTCTGAACACAGAAGCCTCTTCCTGGAGGCAGCCTGCCATGACTCG	010100010000000001000	GAGGCTTCTGTGTTCAGAAGGGAGGGGAGAGTC	CGAGTCATGGCAGGCTGCCTCCAGGAA	62.96296296296296	74.00799498753736	57.57575757575758	73.9545	GAGGCTTCTGTGTTCAGAAGGGAGGGGAGAGTCtaACTTCAGCTGCCCCGGGTGAAGAtaGCATAACATGTCGCAtCTAAGGACATCGACAtCGGAAAGTGACAACCtCGATTTATGAGGCCGtCGAGTCATGGCAGGCTGCCTCCAGGAA	CGGCTCGCAGCGTGTAAACGgtatccatgtacGAGGCTTCTGTGTTCAGAAGGGAGGGGAGAGTCtaACTTCAGCTGCCCCGGGTGAAGAtaGCATAACATGTCGCAtCTAAGGACATCGACAtCGGAAAGTGACAACCtCGATTTATGAGGCCGtCGAGTCATGGCAGGCTGCCTCCAGGAAcgtatgatggcCCGCCGGTGATCCTGAAATG
Elk3	ENSMUST00000008542.12	3071	GCACACCTGTGCTTAAGGGGAAGTTCTACTGTAACACTCTGAAGGCAAGGCACTTTAAAT	010100010000000001000	AGTAGAACTTCCCCTTAAGCACAGGTGTGC	ATTTAAAGTGCCTTGCCTTCAGAGTGTTAC	40	66.49005380751458	50	70.2802	AGTAGAACTTCCCCTTAAGCACAGGTGTGCtaACTTCAGCTGCCCCGGGTGAAGAtaGCATAACATGTCGCAtCTAAGGACATCGACAtCGGAAAGTGACAACCtCGATTTATGAGGCCGtATTTAAAGTGCCTTGCCTTCAGAGTGTTAC	CGGCTCGCAGCGTGTAAACGgtatccatgtacAGTAGAACTTCCCCTTAAGCACAGGTGTGCtaACTTCAGCTGCCCCGGGTGAAGAtaGCATAACATGTCGCAtCTAAGGACATCGACAtCGGAAAGTGACAACCtCGATTTATGAGGCCGtATTTAAAGTGCCTTGCCTTCAGAGTGTTACcgtatgatggcCCGCCGGTGATCCTGAAATG
Elk3	ENSMUST00000008542.12	3345	TTCTAAGGGGCATGTGTCTTTACTAAGGGGAGAAAAAAACCTCTGACTGTAAAGCCATGG	010100010000000001000	CCCTTAGTAAAGACACATGCCCCTTAGAA	CCATGGCTTTACAGTCAGAGGTTTTTTTCTC	41.935483870967744	67.00397438761871	44.827586206896555	66.51054024445762	CCCTTAGTAAAGACACATGCCCCTTAGAAtaACTTCAGCTGCCCCGGGTGAAGAtaGCATAACATGTCGCAtCTAAGGACATCGACAtCGGAAAGTGACAACCtCGATTTATGAGGCCGtCCATGGCTTTACAGTCAGAGGTTTTTTTCTC	CGGCTCGCAGCGTGTAAACGgtatccatgtacCCCTTAGTAAAGACACATGCCCCTTAGAAtaACTTCAGCTGCCCCGGGTGAAGAtaGCATAACATGTCGCAtCTAAGGACATCGACAtCGGAAAGTGACAACCtCGATTTATGAGGCCGtCCATGGCTTTACAGTCAGAGGTTTTTTTCTCcgtatgatggcCCGCCGGTGATCCTGAAATG
Elk3	ENSMUST00000008542.12	3532	GGCTTTGAGAGTGCTGGCTTCCAGCTGTTCTCTGGTCAAGACAGGCACACAGGACAGGGG	010100010000000001000	ACAGCTGGAAGCCAGCACTCTCAAAGCC	CCCCTGTCCTGTGTGCCTGTCTTGACCAGAGA	59.375	75.5629	57.142857142857146	72.88333709187918	ACAGCTGGAAGCCAGCACTCTCAAAGCCtaACTTCAGCTGCCCCGGGTGAAGAtaGCATAACATGTCGCAtCTAAGGACATCGACAtCGGAAAGTGACAACCtCGATTTATGAGGCCGtCCCCTGTCCTGTGTGCCTGTCTTGACCAGAGA	CGGCTCGCAGCGTGTAAACGgtatccatgtacACAGCTGGAAGCCAGCACTCTCAAAGCCtaACTTCAGCTGCCCCGGGTGAAGAtaGCATAACATGTCGCAtCTAAGGACATCGACAtCGGAAAGTGACAACCtCGATTTATGAGGCCGtCCCCTGTCCTGTGTGCCTGTCTTGACCAGAGAcgtatgatggcCCGCCGGTGATCCTGAAATG
Elk3	ENSMUST00000008542.12	3472	AATAAAAAGGAGCTGGTTCAGGAGGCTGTAATTACCGAACACAGTGTCAGAGCTGGGAGG	010100010000000001000	TTACAGCCTCCTGAACCAGCTCCTTTTTATT	CCTCCCAGCTCTGACACTGTGTTCGGTAA	55.172413793103445	71.49117316341324	41.935483870967744	68.56298772349317	TTACAGCCTCCTGAACCAGCTCCTTTTTATTtaACTTCAGCTGCCCCGGGTGAAGAtaGCATAACATGTCGCAtCTAAGGACATCGACAtCGGAAAGTGACAACCtCGATTTATGAGGCCGtCCTCCCAGCTCTGACACTGTGTTCGGTAA	CGGCTCGCAGCGTGTAAACGgtatccatgtacTTACAGCCTCCTGAACCAGCTCCTTTTTATTtaACTTCAGCTGCCCCGGGTGAAGAtaGCATAACATGTCGCAtCTAAGGACATCGACAtCGGAAAGTGACAACCtCGATTTATGAGGCCGtCCTCCCAGCTCTGACACTGTGTTCGGTAAcgtatgatggcCCGCCGGTGATCCTGAAATG
Foxp3	ENSMUST00000115740.9	974	AGAGTTTCTCAAGCACTGCCAAGCAGATCATCTCCTGGATGAGAAAGGCAAGGCCCAGTG	000000010000000011100	AGATGATCTGCTTGGCAGTGCTTGAGAAACTCT	CACTGGGCCTTGCCTTTCTCATCCAGG	59.25925925925926	71.28937059758914	45.45454545454545	71.64937372778871	AGATGATCTGCTTGGCAGTGCTTGAGAAACTCTtaACTTCAGCTGCCCCGGGTGAAGAtaCGGAAAGTGACAACCtCGCGGCTTAGTAGTTtCGATTTATGAGGCCGtGGATCCTGCAATACGtCACTGGGCCTTGCCTTTCTCATCCAGG	CGGCTCGCAGCGTGTAAACGgtatccatgtacAGATGATCTGCTTGGCAGTGCTTGAGAAACTCTtaACTTCAGCTGCCCCGGGTGAAGAtaCGGAAAGTGACAACCtCGCGGCTTAGTAGTTtCGATTTATGAGGCCGtGGATCCTGCAATACGtCACTGGGCCTTGCCTTTCTCATCCAGGcgtatgatggcCCGCCGGTGATCCTGAAATG
Foxp3	ENSMUST00000115740.9	3062	AACAAGGAACTATCCCCTGGCCTGTCTCCATTCCCCTTACCAGTCCCAGGTCTCACCTGC	000000010000000011100	TGGAGACAGGCCAGGGGATAGTTCCTTGTT	GCAGGTGAGACCTGGGACTGGTAAGGGGAA	60	74.21921619731307	53.333333333333336	72.41946679602717	TGGAGACAGGCCAGGGGATAGTTCCTTGTTtaACTTCAGCTGCCCCGGGTGAAGAtaCGGAAAGTGACAACCtCGCGGCTTAGTAGTTtCGATTTATGAGGCCGtGGATCCTGCAATACGtGCAGGTGAGACCTGGGACTGGTAAGGGGAA	CGGCTCGCAGCGTGTAAACGgtatccatgtacTGGAGACAGGCCAGGGGATAGTTCCTTGTTtaACTTCAGCTGCCCCGGGTGAAGAtaCGGAAAGTGACAACCtCGCGGCTTAGTAGTTtCGATTTATGAGGCCGtGGATCCTGCAATACGtGCAGGTGAGACCTGGGACTGGTAAGGGGAAcgtatgatggcCCGCCGGTGATCCTGAAATG
Foxp3	ENSMUST00000115740.9	1134	CTGGCCAAGGCTCCATCTGTGGCCTCAATGGACAAGAGCTCTTGCTGCATCGTAGCCACC	000000010000000011100	CCATTGAGGCCACAGATGGAGCCTTGGCCAG	GGTGGCTACGATGCAGCAAGAGCTCTTGT	55.172413793103445	72.5514	61.29032258064516	75.82814365987593	CCATTGAGGCCACAGATGGAGCCTTGGCCAGtaACTTCAGCTGCCCCGGGTGAAGAtaCGGAAAGTGACAACCtCGCGGCTTAGTAGTTtCGATTTATGAGGCCGtGGATCCTGCAATACGtGGTGGCTACGATGCAGCAAGAGCTCTTGT	CGGCTCGCAGCGTGTAAACGgtatccatgtacCCATTGAGGCCACAGATGGAGCCTTGGCCAGtaACTTCAGCTGCCCCGGGTGAAGAtaCGGAAAGTGACAACCtCGCGGCTTAGTAGTTtCGATTTATGAGGCCGtGGATCCTGCAATACGtGGTGGCTACGATGCAGCAAGAGCTCTTGTcgtatgatggcCCGCCGGTGATCCTGAAATG
Foxp3	ENSMUST00000115740.9	3143	CTCATGATAGTGCCTGTGTCCTCAATGGTCTGGATGAGCTGACTGCAATTCTGGAGACAG	000000010000000011100	ACCATTGAGGACACAGGCACTATCATGAG	CTGTCTCCAGAATTGCAGTCAGCTCATCCAG	51.61290322580645	70.6691	48.275862068965516	68.44150691921976	ACCATTGAGGACACAGGCACTATCATGAGtaACTTCAGCTGCCCCGGGTGAAGAtaCGGAAAGTGACAACCtCGCGGCTTAGTAGTTtCGATTTATGAGGCCGtGGATCCTGCAATACGtCTGTCTCCAGAATTGCAGTCAGCTCATCCAG	CGGCTCGCAGCGTGTAAACGgtatccatgtacACCATTGAGGACACAGGCACTATCATGAGtaACTTCAGCTGCCCCGGGTGAAGAtaCGGAAAGTGACAACCtCGCGGCTTAGTAGTTtCGATTTATGAGGCCGtGGATCCTGCAATACGtCTGTCTCCAGAATTGCAGTCAGCTCATCCAGcgtatgatggcCCGCCGGTGATCCTGAAATG
Foxp3	ENSMUST00000115740.9	2270	GCAGCCCCTCCACTCTATCTCCTGAGTTCCATGAATACACACCGACTCTCCAAGATGTAC	000000010000000011100	GGAACTCAGGAGATAGAGTGGAGGGGCTGC	GTACATCTTGGAGAGTCGGTGTGTATTCAT	43.333333333333336	66.59185626736252	60	72.75041353733155	GGAACTCAGGAGATAGAGTGGAGGGGCTGCtaACTTCAGCTGCCCCGGGTGAAGAtaCGGAAAGTGACAACCtCGCGGCTTAGTAGTTtCGATTTATGAGGCCGtGGATCCTGCAATACGtGTACATCTTGGAGAGTCGGTGTGTATTCAT	CGGCTCGCAGCGTGTAAACGgtatccatgtacGGAACTCAGGAGATAGAGTGGAGGGGCTGCtaACTTCAGCTGCCCCGGGTGAAGAtaCGGAAAGTGACAACCtCGCGGCTTAGTAGTTtCGATTTATGAGGCCGtGGATCCTGCAATACGtGTACATCTTGGAGAGTCGGTGTGTATTCATcgtatgatggcCCGCCGGTGATCCTGAAATG
Foxp3	ENSMUST00000115740.9	3593	CCCAGAGAGAGAGTTGATTTCCTTCTGCAGTTCCTTTGTGTCCGACAAGATCTGGTAGAA	000000010000000011100	CTGCAGAAGGAAATCAACTCTCTCTCTGGG	TTCTACCAGATCTTGTCGGACACAAAGGAA	43.333333333333336	67.96512243454993	50	68.66185052533257	CTGCAGAAGGAAATCAACTCTCTCTCTGGGtaACTTCAGCTGCCCCGGGTGAAGAtaCGGAAAGTGACAACCtCGCGGCTTAGTAGTTtCGATTTATGAGGCCGtGGATCCTGCAATACGtTTCTACCAGATCTTGTCGGACACAAAGGAA	CGGCTCGCAGCGTGTAAACGgtatccatgtacCTGCAGAAGGAAATCAACTCTCTCTCTGGGtaACTTCAGCTGCCCCGGGTGAAGAtaCGGAAAGTGACAACCtCGCGGCTTAGTAGTTtCGATTTATGAGGCCGtGGATCCTGCAATACGtTTCTACCAGATCTTGTCGGACACAAAGGAAcgtatgatggcCCGCCGGTGATCCTGAAATG
Foxp3	ENSMUST00000115740.9	1494	ATCCGCCACAACCTGAGCCTGCACAAGTGCTTTGTGCGAGTGGAGAGCGAGAAGGGAGCA	000000010000000011100	CACTTGTGCAGGCTCAGGTTGTGGCGGAT	TGCTCCCTTCTCGCTCTCCACTCGCACAAAG	58.064516129032256	74.93081332451504	58.62068965517241	74.6365	CACTTGTGCAGGCTCAGGTTGTGGCGGATtaACTTCAGCTGCCCCGGGTGAAGAtaCGGAAAGTGACAACCtCGCGGCTTAGTAGTTtCGATTTATGAGGCCGtGGATCCTGCAATACGtTGCTCCCTTCTCGCTCTCCACTCGCACAAAG	CGGCTCGCAGCGTGTAAACGgtatccatgtacCACTTGTGCAGGCTCAGGTTGTGGCGGATtaACTTCAGCTGCCCCGGGTGAAGAtaCGGAAAGTGACAACCtCGCGGCTTAGTAGTTtCGATTTATGAGGCCGtGGATCCTGCAATACGtTGCTCCCTTCTCGCTCTCCACTCGCACAAAGcgtatgatggcCCGCCGGTGATCCTGAAATG
Foxp3	ENSMUST00000115740.9	2115	TATACAGACCCTTACACAGCAACAGCACTGGAACCTTCACAATTACATCCCCCCAAACCA	000000010000000011100	TCCAGTGCTGTTGCTGTGTAAGGGTCTGTATA	TGGTTTGGGGGGATGTAATTGTGAAGGT	46.42857142857143	68.6235	46.875	70.89023083204921	TCCAGTGCTGTTGCTGTGTAAGGGTCTGTATAtaACTTCAGCTGCCCCGGGTGAAGAtaCGGAAAGTGACAACCtCGCGGCTTAGTAGTTtCGATTTATGAGGCCGtGGATCCTGCAATACGtTGGTTTGGGGGGATGTAATTGTGAAGGT	CGGCTCGCAGCGTGTAAACGgtatccatgtacTCCAGTGCTGTTGCTGTGTAAGGGTCTGTATAtaACTTCAGCTGCCCCGGGTGAAGAtaCGGAAAGTGACAACCtCGCGGCTTAGTAGTTtCGATTTATGAGGCCGtGGATCCTGCAATACGtTGGTTTGGGGGGATGTAATTGTGAAGGTcgtatgatggcCCGCCGGTGATCCTGAAATG
Lox	ENSMUST00000025409.9	1273	CTGAAGGCCACAAAGCAAGCTTCTGTCTGGAGGACACGTCCTGTGACTATGGGTACCACA	000110000010010000000	CCTCCAGACAGAAGCTTGCTTTGTGGCCTTCAG	TGTGGTACCCATAGTCACAGGACGTGT	51.851851851851855	69.09976591829343	54.54545454545455	74.15271635844528	CCTCCAGACAGAAGCTTGCTTTGTGGCCTTCAGtaACTTCAGCTGCCCCGGGTGAAGAtaCTAAGGACATCGACAtTCTCATGTATCGCCTtGTACCAGTACGCAGCtTAAATCGATGCCGTGtTGTGGTACCCATAGTCACAGGACGTGT	CGGCTCGCAGCGTGTAAACGgtatccatgtacCCTCCAGACAGAAGCTTGCTTTGTGGCCTTCAGtaACTTCAGCTGCCCCGGGTGAAGAtaCTAAGGACATCGACAtTCTCATGTATCGCCTtGTACCAGTACGCAGCtTAAATCGATGCCGTGtTGTGGTACCCATAGTCACAGGACGTGTcgtatgatggcCCGCCGGTGATCCTGAAATG
Lox	ENSMUST00000025409.9	1519	GTGACATTCGCTACACAGGACATCATGCCTATGCCTCAGGCTGCACAATTTCACCGTATT	000110000010010000000	TAGGCATGATGTCCTGTGTAGCGAATGTCAC	AATACGGTGAAATTGTGCAGCCTGAGGCA	48.275862068965516	71.14050501261715	48.38709677419355	70.28370379742609	TAGGCATGATGTCCTGTGTAGCGAATGTCACtaACTTCAGCTGCCCCGGGTGAAGAtaCTAAGGACATCGACAtTCTCATGTATCGCCTtGTACCAGTACGCAGCtTAAATCGATGCCGTGtAATACGGTGAAATTGTGCAGCCTGAGGCA	CGGCTCGCAGCGTGTAAACGgtatccatgtacTAGGCATGATGTCCTGTGTAGCGAATGTCACtaACTTCAGCTGCCCCGGGTGAAGAtaCTAAGGACATCGACAtTCTCATGTATCGCCTtGTACCAGTACGCAGCtTAAATCGATGCCGTGtAATACGGTGAAATTGTGCAGCCTGAGGCAcgtatgatggcCCGCCGGTGATCCTGAAATG
Lox	ENSMUST00000025409.9	2260	CTGTTTGATACTTGTTGCTATTCGATCCCACGCTGCTTAGCTTTTCTGTGGGCAGAAATG	000110000010010000000	CGTGGGATCGAATAGCAACAAGTATCAAACAG	CATTTCTGCCCACAGAAAAGCTAAGCAG	46.42857142857143	67.1425	43.75	68.31503068082878	CGTGGGATCGAATAGCAACAAGTATCAAACAGtaACTTCAGCTGCCCCGGGTGAAGAtaCTAAGGACATCGACAtTCTCATGTATCGCCTtGTACCAGTACGCAGCtTAAATCGATGCCGTGtCATTTCTGCCCACAGAAAAGCTAAGCAG	CGGCTCGCAGCGTGTAAACGgtatccatgtacCGTGGGATCGAATAGCAACAAGTATCAAACAGtaACTTCAGCTGCCCCGGGTGAAGAtaCTAAGGACATCGACAtTCTCATGTATCGCCTtGTACCAGTACGCAGCtTAAATCGATGCCGTGtCATTTCTGCCCACAGAAAAGCTAAGCAGcgtatgatggcCCGCCGGTGATCCTGAAATG
Lox	ENSMUST00000025409.9	1190	GCACAGCTGTCACCAACATTACCACAGCATGGACGAATTCAGCCACTATGACCTGCTTGA	000110000010010000000	CATGCTGTGGTAATGTTGGTGACAGCTGTGC	TCAAGCAGGTCATAGTGGCTGAATTCGTC	48.275862068965516	68.98867454576492	51.61290322580645	72.07207037604638	CATGCTGTGGTAATGTTGGTGACAGCTGTGCtaACTTCAGCTGCCCCGGGTGAAGAtaCTAAGGACATCGACAtTCTCATGTATCGCCTtGTACCAGTACGCAGCtTAAATCGATGCCGTGtTCAAGCAGGTCATAGTGGCTGAATTCGTC	CGGCTCGCAGCGTGTAAACGgtatccatgtacCATGCTGTGGTAATGTTGGTGACAGCTGTGCtaACTTCAGCTGCCCCGGGTGAAGAtaCTAAGGACATCGACAtTCTCATGTATCGCCTtGTACCAGTACGCAGCtTAAATCGATGCCGTGtTCAAGCAGGTCATAGTGGCTGAATTCGTCcgtatgatggcCCGCCGGTGATCCTGAAATG
Lox	ENSMUST00000025409.9	295	CTTTTTCTCCTAGCCACGTCCTCCCCGAGAAGGGACGAGCCGGGAGCACCATGCGTTTCG	000110000010010000000	CCTTCTCGGGGAGGACGTGGCTAGGAGAAAAAG	CGAAACGCATGGTGCTCCCGGCTCGTC	66.66666666666667	75.3546	57.57575757575758	74.30649614200166	CCTTCTCGGGGAGGACGTGGCTAGGAGAAAAAGtaACTTCAGCTGCCCCGGGTGAAGAtaCTAAGGACATCGACAtTCTCATGTATCGCCTtGTACCAGTACGCAGCtTAAATCGATGCCGTGtCGAAACGCATGGTGCTCCCGGCTCGTC	CGGCTCGCAGCGTGTAAACGgtatccatgtacCCTTCTCGGGGAGGACGTGGCTAGGAGAAAAAGtaACTTCAGCTGCCCCGGGTGAAGAtaCTAAGGACATCGACAtTCTCATGTATCGCCTtGTACCAGTACGCAGCtTAAATCGATGCCGTGtCGAAACGCATGGTGCTCCCGGCTCGTCcgtatgatggcCCGCCGGTGATCCTGAAATG
Lox	ENSMUST00000025409.9	814	TAGATCGCATGGTGGGCGACGACCCCTACAATCCCTACAAGTACTCCGACGACAACCCCT	000110000010010000000	ATTGTAGGGGTCGTCGCCCACCATGCGATCTA	AGGGGTTGTCGTCGGAGTACTTGTAGGG	57.142857142857146	70.97205459783186	56.25	75.47786402403068	ATTGTAGGGGTCGTCGCCCACCATGCGATCTAtaACTTCAGCTGCCCCGGGTGAAGAtaCTAAGGACATCGACAtTCTCATGTATCGCCTtGTACCAGTACGCAGCtTAAATCGATGCCGTGtAGGGGTTGTCGTCGGAGTACTTGTAGGG	CGGCTCGCAGCGTGTAAACGgtatccatgtacATTGTAGGGGTCGTCGCCCACCATGCGATCTAtaACTTCAGCTGCCCCGGGTGAAGAtaCTAAGGACATCGACAtTCTCATGTATCGCCTtGTACCAGTACGCAGCtTAAATCGATGCCGTGtAGGGGTTGTCGTCGGAGTACTTGTAGGGcgtatgatggcCCGCCGGTGATCCTGAAATG
Lox	ENSMUST00000025409.9	2015	AAGGTGTCCCTATTGTGTAAACAGAAATGGATACACTTGGTGCTGAGGAAGGGCCAAACA	000110000010010000000	TATCCATTTCTGTTTACACAATAGGGACACCTT	TGTTTGGCCCTTCCTCAGCACCAAGTG	55.55555555555556	71.3727	36.36363636363637	66.76152448476404	TATCCATTTCTGTTTACACAATAGGGACACCTTtaACTTCAGCTGCCCCGGGTGAAGAtaCTAAGGACATCGACAtTCTCATGTATCGCCTtGTACCAGTACGCAGCtTAAATCGATGCCGTGtTGTTTGGCCCTTCCTCAGCACCAAGTG	CGGCTCGCAGCGTGTAAACGgtatccatgtacTATCCATTTCTGTTTACACAATAGGGACACCTTtaACTTCAGCTGCCCCGGGTGAAGAtaCTAAGGACATCGACAtTCTCATGTATCGCCTtGTACCAGTACGCAGCtTAAATCGATGCCGTGtTGTTTGGCCCTTCCTCAGCACCAAGTGcgtatgatggcCCGCCGGTGATCCTGAAATG
Lox	ENSMUST00000025409.9	3543	GCCATGCACTTACCTGCTACCCATTGGAAAATAAAACGACTGTCCCCAACCTAAGTAAGT	000110000010010000000	TTTTCCAATGGGTAGCAGGTAAGTGCATGGC	ACTTACTTAGGTTGGGGACAGTCGTTTTA	41.37931034482759	66.14710679251465	48.38709677419355	71.36541650646319	TTTTCCAATGGGTAGCAGGTAAGTGCATGGCtaACTTCAGCTGCCCCGGGTGAAGAtaCTAAGGACATCGACAtTCTCATGTATCGCCTtGTACCAGTACGCAGCtTAAATCGATGCCGTGtACTTACTTAGGTTGGGGACAGTCGTTTTA	CGGCTCGCAGCGTGTAAACGgtatccatgtacTTTTCCAATGGGTAGCAGGTAAGTGCATGGCtaACTTCAGCTGCCCCGGGTGAAGAtaCTAAGGACATCGACAtTCTCATGTATCGCCTtGTACCAGTACGCAGCtTAAATCGATGCCGTGtACTTACTTAGGTTGGGGACAGTCGTTTTAcgtatgatggcCCGCCGGTGATCCTGAAATG
Cyp2c38	ENSMUST00000035488.3	507	CCTTGTGACCCCACATTCATTCTGAGCTGTGCTCCATGCAATGTCATCTGCTCAATTATT	000001001000011000000	CAGCTCAGAATGAATGTGGGGTCACAAGG	AATAATTGAGCAGATGACATTGCATGGAGCA	38.70967741935484	67.99841128289421	51.724137931034484	69.63116853638053	CAGCTCAGAATGAATGTGGGGTCACAAGGtaACTTCAGCTGCCCCGGGTGAAGAtaACGTGTAACAGACGCtAAAGCAAATTCGCCGtTAAATCGATGCCGTGtCACGAAGCAGCATACtAATAATTGAGCAGATGACATTGCATGGAGCA	CGGCTCGCAGCGTGTAAACGgtatccatgtacCAGCTCAGAATGAATGTGGGGTCACAAGGtaACTTCAGCTGCCCCGGGTGAAGAtaACGTGTAACAGACGCtAAAGCAAATTCGCCGtTAAATCGATGCCGTGtCACGAAGCAGCATACtAATAATTGAGCAGATGACATTGCATGGAGCAcgtatgatggcCCGCCGGTGATCCTGAAATG
Cyp2c38	ENSMUST00000035488.3	915	ACAGAGACAACAAGCACAACACTGAGATATGCTCTCCTACTCCTGATGAAGTACCCAGAT	000001001000011000000	CATATCTCAGTGTTGTGCTTGTTGTCTCTGT	ATCTGGGTACTTCATCAGGAGTAGGAGAG	48.275862068965516	66.60936443119635	41.935483870967744	67.56317190239793	CATATCTCAGTGTTGTGCTTGTTGTCTCTGTtaACTTCAGCTGCCCCGGGTGAAGAtaACGTGTAACAGACGCtAAAGCAAATTCGCCGtTAAATCGATGCCGTGtCACGAAGCAGCATACtATCTGGGTACTTCATCAGGAGTAGGAGAG	CGGCTCGCAGCGTGTAAACGgtatccatgtacCATATCTCAGTGTTGTGCTTGTTGTCTCTGTtaACTTCAGCTGCCCCGGGTGAAGAtaACGTGTAACAGACGCtAAAGCAAATTCGCCGtTAAATCGATGCCGTGtCACGAAGCAGCATACtATCTGGGTACTTCATCAGGAGTAGGAGAGcgtatgatggcCCGCCGGTGATCCTGAAATG
Cyp2c38	ENSMUST00000035488.3	1442	TGGATTAATCACTCTGCCACCCCATTACCAGCTCTGCTTCATTCCTCTCTAAAGAGATCA	000001001000011000000	GGTAATGGGGTGGCAGAGTGATTAATCCA	TGATCTCTTTAGAGAGGAATGAAGCAGAGCT	41.935483870967744	67.40132141969639	48.275862068965516	68.54822978136474	GGTAATGGGGTGGCAGAGTGATTAATCCAtaACTTCAGCTGCCCCGGGTGAAGAtaACGTGTAACAGACGCtAAAGCAAATTCGCCGtTAAATCGATGCCGTGtCACGAAGCAGCATACtTGATCTCTTTAGAGAGGAATGAAGCAGAGCT	CGGCTCGCAGCGTGTAAACGgtatccatgtacGGTAATGGGGTGGCAGAGTGATTAATCCAtaACTTCAGCTGCCCCGGGTGAAGAtaACGTGTAACAGACGCtAAAGCAAATTCGCCGtTAAATCGATGCCGTGtCACGAAGCAGCATACtTGATCTCTTTAGAGAGGAATGAAGCAGAGCTcgtatgatggcCCGCCGGTGATCCTGAAATG
Cyp2c38	ENSMUST00000035488.3	219	CTGTATTTGGGCTCACGGCCCATTGTTGTATTGCATGGGTATGAAGCAGTGAAGGAAGCT	000001001000011000000	ATACAACAATGGGCCGTGAGCCCAAATACAG	AGCTTCCTTCACTGCTTCATACCCATGCA	48.275862068965516	70.3861	48.38709677419355	71.17111369704827	ATACAACAATGGGCCGTGAGCCCAAATACAGtaACTTCAGCTGCCCCGGGTGAAGAtaACGTGTAACAGACGCtAAAGCAAATTCGCCGtTAAATCGATGCCGTGtCACGAAGCAGCATACtAGCTTCCTTCACTGCTTCATACCCATGCA	CGGCTCGCAGCGTGTAAACGgtatccatgtacATACAACAATGGGCCGTGAGCCCAAATACAGtaACTTCAGCTGCCCCGGGTGAAGAtaACGTGTAACAGACGCtAAAGCAAATTCGCCGtTAAATCGATGCCGTGtCACGAAGCAGCATACtAGCTTCCTTCACTGCTTCATACCCATGCAcgtatgatggcCCGCCGGTGATCCTGAAATG
Cyp2c38	ENSMUST00000035488.3	2028	TGTTATAGCAAAATTGGTGGGTAAGAAACAAGACAGTCCTGGTGCTTGCTCAATACCCAG	000001001000011000000	TCTTGTTTCTTACCCACCAATTTTGCTATAACA	CTGGGTATTGAGCAAGCACCAGGACTG	55.55555555555556	69.36507300675316	33.333333333333336	66.27762016706743	TCTTGTTTCTTACCCACCAATTTTGCTATAACAtaACTTCAGCTGCCCCGGGTGAAGAtaACGTGTAACAGACGCtAAAGCAAATTCGCCGtTAAATCGATGCCGTGtCACGAAGCAGCATACtCTGGGTATTGAGCAAGCACCAGGACTG	CGGCTCGCAGCGTGTAAACGgtatccatgtacTCTTGTTTCTTACCCACCAATTTTGCTATAACAtaACTTCAGCTGCCCCGGGTGAAGAtaACGTGTAACAGACGCtAAAGCAAATTCGCCGtTAAATCGATGCCGTGtCACGAAGCAGCATACtCTGGGTATTGAGCAAGCACCAGGACTGcgtatgatggcCCGCCGGTGATCCTGAAATG
Cyp2c38	ENSMUST00000035488.3	384	GAGACAAGACGTTTCACACTCATGACCCTAAGGAATTTGGGCATGGGGAAAAGGAACATT	000001001000011000000	AGGGTCATGAGTGTGAAACGTCTTGTCTC	AATGTTCCTTTTCCCCATGCCCAAATTCCTT	41.935483870967744	69.87908484087518	48.275862068965516	68.65266005759179	AGGGTCATGAGTGTGAAACGTCTTGTCTCtaACTTCAGCTGCCCCGGGTGAAGAtaACGTGTAACAGACGCtAAAGCAAATTCGCCGtTAAATCGATGCCGTGtCACGAAGCAGCATACtAATGTTCCTTTTCCCCATGCCCAAATTCCTT	CGGCTCGCAGCGTGTAAACGgtatccatgtacAGGGTCATGAGTGTGAAACGTCTTGTCTCtaACTTCAGCTGCCCCGGGTGAAGAtaACGTGTAACAGACGCtAAAGCAAATTCGCCGtTAAATCGATGCCGTGtCACGAAGCAGCATACtAATGTTCCTTTTCCCCATGCCCAAATTCCTTcgtatgatggcCCGCCGGTGATCCTGAAATG
Cyp2c38	ENSMUST00000035488.3	748	ACCTGTTGGAGAAAGTAAAAGAACACCAAGAATCACTGGATGTTACAAACCCTCGTGACT	000001001000011000000	TTCTTGGTGTTCTTTTACTTTCTCCAACAGGT	AGTCACGAGGGTTTGTAACATCCAGTGA	46.42857142857143	67.99261690480722	37.5	67.42216543879101	TTCTTGGTGTTCTTTTACTTTCTCCAACAGGTtaACTTCAGCTGCCCCGGGTGAAGAtaACGTGTAACAGACGCtAAAGCAAATTCGCCGtTAAATCGATGCCGTGtCACGAAGCAGCATACtAGTCACGAGGGTTTGTAACATCCAGTGA	CGGCTCGCAGCGTGTAAACGgtatccatgtacTTCTTGGTGTTCTTTTACTTTCTCCAACAGGTtaACTTCAGCTGCCCCGGGTGAAGAtaACGTGTAACAGACGCtAAAGCAAATTCGCCGtTAAATCGATGCCGTGtCACGAAGCAGCATACtAGTCACGAGGGTTTGTAACATCCAGTGAcgtatgatggcCCGCCGGTGATCCTGAAATG
Cyp2c38	ENSMUST00000035488.3	1156	ACATCATCCCCAAGGGAACAACAGTAGTAACGTCACTGACATCAGTTCTGCATGACAGCA	000001001000011000000	TACTACTGTTGTTCCCTTGGGGATGATGT	TGCTGTCATGCAGAACTGATGTCAGTGACGT	48.38709677419355	71.8971	44.827586206896555	67.58865033819797	TACTACTGTTGTTCCCTTGGGGATGATGTtaACTTCAGCTGCCCCGGGTGAAGAtaACGTGTAACAGACGCtAAAGCAAATTCGCCGtTAAATCGATGCCGTGtCACGAAGCAGCATACtTGCTGTCATGCAGAACTGATGTCAGTGACGT	CGGCTCGCAGCGTGTAAACGgtatccatgtacTACTACTGTTGTTCCCTTGGGGATGATGTtaACTTCAGCTGCCCCGGGTGAAGAtaACGTGTAACAGACGCtAAAGCAAATTCGCCGtTAAATCGATGCCGTGtCACGAAGCAGCATACtTGCTGTCATGCAGAACTGATGTCAGTGACGTcgtatgatggcCCGCCGGTGATCCTGAAATG
Vav1	ENSMUST00000005889.16	1830	ACAAGCTCCATCGAAGGGCCCAGGACAAGAAAAGGAATGAATTGGGTCTGCCTAAGATGG	100000000000000101010	TTGTCCTGGGCCCTTCGATGGAGCTTGT	CCATCTTAGGCAGACCCAATTCATTCCTTTTC	43.75	68.26434149079353	57.142857142857146	73.54656366766545	TTGTCCTGGGCCCTTCGATGGAGCTTGTtaACTTCAGCTGCCCCGGGTGAAGAtaTGCCACTCGGATATTtACCTACTAAAGCGCCtCGATTTATGAGGCCGtCCACCTTGCGATAAGtCCATCTTAGGCAGACCCAATTCATTCCTTTTC	CGGCTCGCAGCGTGTAAACGgtatccatgtacTTGTCCTGGGCCCTTCGATGGAGCTTGTtaACTTCAGCTGCCCCGGGTGAAGAtaTGCCACTCGGATATTtACCTACTAAAGCGCCtCGATTTATGAGGCCGtCCACCTTGCGATAAGtCCATCTTAGGCAGACCCAATTCATTCCTTTTCcgtatgatggcCCGCCGGTGATCCTGAAATG
Vav1	ENSMUST00000005889.16	2266	AGAGGGGTTGTACCGGATCACAGAGAAGAAGGCTTTCCGGGGCCTTCTGGAACTGGTAGA	100000000000000101010	CCTTCTTCTCTGTGATCCGGTACAACCCCTCT	TCTACCAGTTCCAGAAGGCCCCGGAAAG	57.142857142857146	71.53220513462196	53.125	72.17213954823836	CCTTCTTCTCTGTGATCCGGTACAACCCCTCTtaACTTCAGCTGCCCCGGGTGAAGAtaTGCCACTCGGATATTtACCTACTAAAGCGCCtCGATTTATGAGGCCGtCCACCTTGCGATAAGtTCTACCAGTTCCAGAAGGCCCCGGAAAG	CGGCTCGCAGCGTGTAAACGgtatccatgtacCCTTCTTCTCTGTGATCCGGTACAACCCCTCTtaACTTCAGCTGCCCCGGGTGAAGAtaTGCCACTCGGATATTtACCTACTAAAGCGCCtCGATTTATGAGGCCGtCCACCTTGCGATAAGtTCTACCAGTTCCAGAAGGCCCCGGAAAGcgtatgatggcCCGCCGGTGATCCTGAAATG
Vav1	ENSMUST00000005889.16	342	GCTGTGAGAAGTTCGGCCTCAAGCGCAGTGAACTCTTTGAGGCTTTTGACCTCTTCGATG	100000000000000101010	TTCACTGCGCTTGAGGCCGAACTTCTCACAGC	CATCGAAGAGGTCAAAAGCCTCAAAGAG	46.42857142857143	66.25843281501847	56.25	75.60704517355202	TTCACTGCGCTTGAGGCCGAACTTCTCACAGCtaACTTCAGCTGCCCCGGGTGAAGAtaTGCCACTCGGATATTtACCTACTAAAGCGCCtCGATTTATGAGGCCGtCCACCTTGCGATAAGtCATCGAAGAGGTCAAAAGCCTCAAAGAG	CGGCTCGCAGCGTGTAAACGgtatccatgtacTTCACTGCGCTTGAGGCCGAACTTCTCACAGCtaACTTCAGCTGCCCCGGGTGAAGAtaTGCCACTCGGATATTtACCTACTAAAGCGCCtCGATTTATGAGGCCGtCCACCTTGCGATAAGtCATCGAAGAGGTCAAAAGCCTCAAAGAGcgtatgatggcCCGCCGGTGATCCTGAAATG
Vav1	ENSMUST00000005889.16	1566	AGCTGAAGAAGAAGTGGATGGAACAGTTCGAAATGGCCATCTCCAACATTTACCCAGAGA	100000000000000101010	TTTCGAACTGTTCCATCCACTTCTTCTTCAGCT	TCTCTGGGTAAATGTTGGAGATGGCCA	48.148148148148145	67.88609856396153	42.42424242424242	70.23178112024351	TTTCGAACTGTTCCATCCACTTCTTCTTCAGCTtaACTTCAGCTGCCCCGGGTGAAGAtaTGCCACTCGGATATTtACCTACTAAAGCGCCtCGATTTATGAGGCCGtCCACCTTGCGATAAGtTCTCTGGGTAAATGTTGGAGATGGCCA	CGGCTCGCAGCGTGTAAACGgtatccatgtacTTTCGAACTGTTCCATCCACTTCTTCTTCAGCTtaACTTCAGCTGCCCCGGGTGAAGAtaTGCCACTCGGATATTtACCTACTAAAGCGCCtCGATTTATGAGGCCGtCCACCTTGCGATAAGtTCTCTGGGTAAATGTTGGAGATGGCCAcgtatgatggcCCGCCGGTGATCCTGAAATG
Vav1	ENSMUST00000005889.16	1021	GGAGGAATGTTCTCAAAGAGCTAACAATGGCCGATTCACCCTACGGGATCTGCTGATGGT	100000000000000101010	CGGCCATTGTTAGCTCTTTGAGAACATTCCTCC	ACCATCAGCAGATCCCGTAGGGTGAAT	51.851851851851855	69.3663	48.484848484848484	71.23865847900731	CGGCCATTGTTAGCTCTTTGAGAACATTCCTCCtaACTTCAGCTGCCCCGGGTGAAGAtaTGCCACTCGGATATTtACCTACTAAAGCGCCtCGATTTATGAGGCCGtCCACCTTGCGATAAGtACCATCAGCAGATCCCGTAGGGTGAAT	CGGCTCGCAGCGTGTAAACGgtatccatgtacCGGCCATTGTTAGCTCTTTGAGAACATTCCTCCtaACTTCAGCTGCCCCGGGTGAAGAtaTGCCACTCGGATATTtACCTACTAAAGCGCCtCGATTTATGAGGCCGtCCACCTTGCGATAAGtACCATCAGCAGATCCCGTAGGGTGAATcgtatgatggcCCGCCGGTGATCCTGAAATG
Vav1	ENSMUST00000005889.16	839	ACCCACTTCTTAAAGGAACTGAAGGATGCCCTGGCTGGCCCGGGAGCAACAACACTGTAT	100000000000000101010	CAGGGCATCCTTCAGTTCCTTTAAGAAGTGGGT	ATACAGTGTTGTTGCTCCCGGGCCAGC	59.25925925925926	73.01478139047146	48.484848484848484	71.73326746711388	CAGGGCATCCTTCAGTTCCTTTAAGAAGTGGGTtaACTTCAGCTGCCCCGGGTGAAGAtaTGCCACTCGGATATTtACCTACTAAAGCGCCtCGATTTATGAGGCCGtCCACCTTGCGATAAGtATACAGTGTTGTTGCTCCCGGGCCAGC	CGGCTCGCAGCGTGTAAACGgtatccatgtacCAGGGCATCCTTCAGTTCCTTTAAGAAGTGGGTtaACTTCAGCTGCCCCGGGTGAAGAtaTGCCACTCGGATATTtACCTACTAAAGCGCCtCGATTTATGAGGCCGtCCACCTTGCGATAAGtATACAGTGTTGTTGCTCCCGGGCCAGCcgtatgatggcCCGCCGGTGATCCTGAAATG
Vav1	ENSMUST00000005889.16	2758	TGGCCAGCTGGCAGGGTTCCCAGGATAAAGCCCAGAGATGCGTAATTTATAACACACTGA	100000000000000101010	TTATCCTGGGAACCCTGCCAGCTGGCCA	TCAGTGTGTTATAAATTACGCATCTCTGGGCT	40.625	68.42295936754653	60.714285714285715	75.09035797223527	TTATCCTGGGAACCCTGCCAGCTGGCCAtaACTTCAGCTGCCCCGGGTGAAGAtaTGCCACTCGGATATTtACCTACTAAAGCGCCtCGATTTATGAGGCCGtCCACCTTGCGATAAGtTCAGTGTGTTATAAATTACGCATCTCTGGGCT	CGGCTCGCAGCGTGTAAACGgtatccatgtacTTATCCTGGGAACCCTGCCAGCTGGCCAtaACTTCAGCTGCCCCGGGTGAAGAtaTGCCACTCGGATATTtACCTACTAAAGCGCCtCGATTTATGAGGCCGtCCACCTTGCGATAAGtTCAGTGTGTTATAAATTACGCATCTCTGGGCTcgtatgatggcCCGCCGGTGATCCTGAAATG
Vav1	ENSMUST00000005889.16	2440	CAAGTATTTTGGCACTGCCAAAGCCCGCTACGACTTCTGTGCCCGGGACAGGTCGGAACT	100000000000000101010	TCGTAGCGGGCTTTGGCAGTGCCAAAATACTTG	AGTTCCGACCTGTCCCGGGCACAGAAG	62.96296296296296	73.68520745151932	51.515151515151516	74.49377766401841	TCGTAGCGGGCTTTGGCAGTGCCAAAATACTTGtaACTTCAGCTGCCCCGGGTGAAGAtaTGCCACTCGGATATTtACCTACTAAAGCGCCtCGATTTATGAGGCCGtCCACCTTGCGATAAGtAGTTCCGACCTGTCCCGGGCACAGAAG	CGGCTCGCAGCGTGTAAACGgtatccatgtacTCGTAGCGGGCTTTGGCAGTGCCAAAATACTTGtaACTTCAGCTGCCCCGGGTGAAGAtaTGCCACTCGGATATTtACCTACTAAAGCGCCtCGATTTATGAGGCCGtCCACCTTGCGATAAGtAGTTCCGACCTGTCCCGGGCACAGAAGcgtatgatggcCCGCCGGTGATCCTGAAATG
Prdm1	ENSMUST00000039174.11	4758	GTGACTAGCTAGATGGGTTTCTCTTTACCTTCCAAGGATCAAAACCAGAGATTCCACACA	010011000001000000000	AGGTAAAGAGAAACCCATCTAGCTAGTCAC	TGTGTGGAATCTCTGGTTTTGATCCTTGGA	43.333333333333336	68.43568250160729	43.333333333333336	66.00313957969882	AGGTAAAGAGAAACCCATCTAGCTAGTCACtaACTTCAGCTGCCCCGGGTGAAGAtaGCATAACATGTCGCAtTCTCATGTATCGCCTtACGTGTAACAGACGCtATGATCGTGGACACCtTGTGTGGAATCTCTGGTTTTGATCCTTGGA	CGGCTCGCAGCGTGTAAACGgtatccatgtacAGGTAAAGAGAAACCCATCTAGCTAGTCACtaACTTCAGCTGCCCCGGGTGAAGAtaGCATAACATGTCGCAtTCTCATGTATCGCCTtACGTGTAACAGACGCtATGATCGTGGACACCtTGTGTGGAATCTCTGGTTTTGATCCTTGGAcgtatgatggcCCGCCGGTGATCCTGAAATG
Prdm1	ENSMUST00000039174.11	1232	CAGAAGACTTTTTGAAAGCGTCCCTGGCCTATGGGATGGAGAGACCCACCTACATAACTC	010011000001000000000	TAGGCCAGGGACGCTTTCAAAAAGTCTTCTG	GAGTTATGTAGGTGGGTCTCTCCATCCCA	51.724137931034484	68.77053624518618	48.38709677419355	70.85205838227677	TAGGCCAGGGACGCTTTCAAAAAGTCTTCTGtaACTTCAGCTGCCCCGGGTGAAGAtaGCATAACATGTCGCAtTCTCATGTATCGCCTtACGTGTAACAGACGCtATGATCGTGGACACCtGAGTTATGTAGGTGGGTCTCTCCATCCCA	CGGCTCGCAGCGTGTAAACGgtatccatgtacTAGGCCAGGGACGCTTTCAAAAAGTCTTCTGtaACTTCAGCTGCCCCGGGTGAAGAtaGCATAACATGTCGCAtTCTCATGTATCGCCTtACGTGTAACAGACGCtATGATCGTGGACACCtGAGTTATGTAGGTGGGTCTCTCCATCCCAcgtatgatggcCCGCCGGTGATCCTGAAATG
Prdm1	ENSMUST00000039174.11	556	TCCTTACCAAGGAACCTGCTTTTCAAGTATGCTGCCAACAACAGCAAAGAGGTTATTGGC	010011000001000000000	TACTTGAAAAGCAGGTTCCTTGGTAAGGA	GCCAATAACCTCTTTGCTGTTGTTGGCAGCA	48.38709677419355	72.1809	41.37931034482759	66.59853061528844	TACTTGAAAAGCAGGTTCCTTGGTAAGGAtaACTTCAGCTGCCCCGGGTGAAGAtaGCATAACATGTCGCAtTCTCATGTATCGCCTtACGTGTAACAGACGCtATGATCGTGGACACCtGCCAATAACCTCTTTGCTGTTGTTGGCAGCA	CGGCTCGCAGCGTGTAAACGgtatccatgtacTACTTGAAAAGCAGGTTCCTTGGTAAGGAtaACTTCAGCTGCCCCGGGTGAAGAtaGCATAACATGTCGCAtTCTCATGTATCGCCTtACGTGTAACAGACGCtATGATCGTGGACACCtGCCAATAACCTCTTTGCTGTTGTTGGCAGCAcgtatgatggcCCGCCGGTGATCCTGAAATG
Prdm1	ENSMUST00000039174.11	4819	GCTAGCAAGCAAGCAAGCTGTCACTGGGCTGCAGCCCCAACAAGACTGACATTTCTGGAT	010011000001000000000	CAGCCCAGTGACAGCTTGCTTGCTTGCTAGC	ATCCAGAAATGTCAGTCTTGTTGGGGCTG	48.275862068965516	69.24221418352158	58.064516129032256	75.0554	CAGCCCAGTGACAGCTTGCTTGCTTGCTAGCtaACTTCAGCTGCCCCGGGTGAAGAtaGCATAACATGTCGCAtTCTCATGTATCGCCTtACGTGTAACAGACGCtATGATCGTGGACACCtATCCAGAAATGTCAGTCTTGTTGGGGCTG	CGGCTCGCAGCGTGTAAACGgtatccatgtacCAGCCCAGTGACAGCTTGCTTGCTTGCTAGCtaACTTCAGCTGCCCCGGGTGAAGAtaGCATAACATGTCGCAtTCTCATGTATCGCCTtACGTGTAACAGACGCtATGATCGTGGACACCtATCCAGAAATGTCAGTCTTGTTGGGGCTGcgtatgatggcCCGCCGGTGATCCTGAAATG
Prdm1	ENSMUST00000039174.11	1544	ACCCCAAGTTCCTGTTGCCACCGTACGGCATTAGTTCCAATGGCTTGAGCACCATGAACA	010011000001000000000	CCGTACGGTGGCAACAGGAACTTGGGGT	TGTTCATGGTGCTCAAGCCATTGGAACTAATG	43.75	69.90321073717723	60.714285714285715	74.19040543859063	CCGTACGGTGGCAACAGGAACTTGGGGTtaACTTCAGCTGCCCCGGGTGAAGAtaGCATAACATGTCGCAtTCTCATGTATCGCCTtACGTGTAACAGACGCtATGATCGTGGACACCtTGTTCATGGTGCTCAAGCCATTGGAACTAATG	CGGCTCGCAGCGTGTAAACGgtatccatgtacCCGTACGGTGGCAACAGGAACTTGGGGTtaACTTCAGCTGCCCCGGGTGAAGAtaGCATAACATGTCGCAtTCTCATGTATCGCCTtACGTGTAACAGACGCtATGATCGTGGACACCtTGTTCATGGTGCTCAAGCCATTGGAACTAATGcgtatgatggcCCGCCGGTGATCCTGAAATG
Prdm1	ENSMUST00000039174.11	1087	TCCAATCCCTCCAAAAGGAAGGACATCTACCGTTCCAACATTTCACCCTTCACTTTAGAA	010011000001000000000	AGATGTCCTTCCTTTTGGAGGGATTGGA	TTCTAAAGTGAAGGGTGAAATGTTGGAACGGT	40.625	69.05313417008847	46.42857142857143	67.78545696070807	AGATGTCCTTCCTTTTGGAGGGATTGGAtaACTTCAGCTGCCCCGGGTGAAGAtaGCATAACATGTCGCAtTCTCATGTATCGCCTtACGTGTAACAGACGCtATGATCGTGGACACCtTTCTAAAGTGAAGGGTGAAATGTTGGAACGGT	CGGCTCGCAGCGTGTAAACGgtatccatgtacAGATGTCCTTCCTTTTGGAGGGATTGGAtaACTTCAGCTGCCCCGGGTGAAGAtaGCATAACATGTCGCAtTCTCATGTATCGCCTtACGTGTAACAGACGCtATGATCGTGGACACCtTTCTAAAGTGAAGGGTGAAATGTTGGAACGGTcgtatgatggcCCGCCGGTGATCCTGAAATG
Prdm1	ENSMUST00000039174.11	4	GAAGAGTAGTCAGTCGCTCGCTCACTCGCTCGCTCGCACAGACACTGCTGCAGTGACACT	010011000001000000000	CGAGCGAGTGAGCGAGCGACTGACTACTCTTC	AGTGTCACTGCAGCAGTGTCTGTGCGAG	57.142857142857146	72.57633384098455	59.375	74.33724471403286	CGAGCGAGTGAGCGAGCGACTGACTACTCTTCtaACTTCAGCTGCCCCGGGTGAAGAtaGCATAACATGTCGCAtTCTCATGTATCGCCTtACGTGTAACAGACGCtATGATCGTGGACACCtAGTGTCACTGCAGCAGTGTCTGTGCGAG	CGGCTCGCAGCGTGTAAACGgtatccatgtacCGAGCGAGTGAGCGAGCGACTGACTACTCTTCtaACTTCAGCTGCCCCGGGTGAAGAtaGCATAACATGTCGCAtTCTCATGTATCGCCTtACGTGTAACAGACGCtATGATCGTGGACACCtAGTGTCACTGCAGCAGTGTCTGTGCGAGcgtatgatggcCCGCCGGTGATCCTGAAATG
Prdm1	ENSMUST00000039174.11	4132	GCTACCCAGCTGAGCGTGTGTGCTTCCAAATGGTAGGCTGGGTGGTTCGGTCCTGTATTC	010011000001000000000	TTTGGAAGCACACACGCTCAGCTGGGTAGC	GAATACAGGACCGAACCACCCAGCCTACCA	56.666666666666664	72.89126316532548	56.666666666666664	74.4223	TTTGGAAGCACACACGCTCAGCTGGGTAGCtaACTTCAGCTGCCCCGGGTGAAGAtaGCATAACATGTCGCAtTCTCATGTATCGCCTtACGTGTAACAGACGCtATGATCGTGGACACCtGAATACAGGACCGAACCACCCAGCCTACCA	CGGCTCGCAGCGTGTAAACGgtatccatgtacTTTGGAAGCACACACGCTCAGCTGGGTAGCtaACTTCAGCTGCCCCGGGTGAAGAtaGCATAACATGTCGCAtTCTCATGTATCGCCTtACGTGTAACAGACGCtATGATCGTGGACACCtGAATACAGGACCGAACCACCCAGCCTACCAcgtatgatggcCCGCCGGTGATCCTGAAATG
Ddit3	ENSMUST00000026475.15	122	CCAGAAGGAAGTGCATCTTCATACACCACCACACCTGAAAGCAGAACCTGGTCCACGTGC	000010110000000000001	TGTGGTGGTGTATGAAGATGCACTTCCTTCTGG	GCACGTGGACCAGGTTCTGCTTTCAGG	59.25925925925926	71.69261575255831	48.484848484848484	71.79709518383942	TGTGGTGGTGTATGAAGATGCACTTCCTTCTGGtaACTTCAGCTGCCCCGGGTGAAGAtaTCTCATGTATCGCCTtTCAACGTACCCACAAtCGGAAAGTGACAACCtCGCTATAAAGGGTCGtGCACGTGGACCAGGTTCTGCTTTCAGG	CGGCTCGCAGCGTGTAAACGgtatccatgtacTGTGGTGGTGTATGAAGATGCACTTCCTTCTGGtaACTTCAGCTGCCCCGGGTGAAGAtaTCTCATGTATCGCCTtTCAACGTACCCACAAtCGGAAAGTGACAACCtCGCTATAAAGGGTCGtGCACGTGGACCAGGTTCTGCTTTCAGGcgtatgatggcCCGCCGGTGATCCTGAAATG
Ddit3	ENSMUST00000026475.15	330	TCAAAAACCTTCACTACTCTTGACCCTGCGTCCCTAGCTTGGCTGACAGAGGAGCCAGGG	000010110000000000001	GGACGCAGGGTCAAGAGTAGTGAAGGTTTTTGA	CCCTGGCTCCTCTGTCAGCCAAGCTAG	62.96296296296296	71.9884	48.484848484848484	71.88861153330487	GGACGCAGGGTCAAGAGTAGTGAAGGTTTTTGAtaACTTCAGCTGCCCCGGGTGAAGAtaTCTCATGTATCGCCTtTCAACGTACCCACAAtCGGAAAGTGACAACCtCGCTATAAAGGGTCGtCCCTGGCTCCTCTGTCAGCCAAGCTAG	CGGCTCGCAGCGTGTAAACGgtatccatgtacGGACGCAGGGTCAAGAGTAGTGAAGGTTTTTGAtaACTTCAGCTGCCCCGGGTGAAGAtaTCTCATGTATCGCCTtTCAACGTACCCACAAtCGGAAAGTGACAACCtCGCTATAAAGGGTCGtCCCTGGCTCCTCTGTCAGCCAAGCTAGcgtatgatggcCCGCCGGTGATCCTGAAATG
Ddit3	ENSMUST00000026475.15	688	CATGAACAGTGGGCATCACCTCCTGTCTGTCTCTCCGGAAGTGTACCCAGCACCATCGCG	000010110000000000001	GAGACAGACAGGAGGTGATGCCCACTGTTCATG	CGCGATGGTGCTGGGTACACTTCCGGA	62.96296296296296	74.03992956348503	54.54545454545455	73.25581616288468	GAGACAGACAGGAGGTGATGCCCACTGTTCATGtaACTTCAGCTGCCCCGGGTGAAGAtaTCTCATGTATCGCCTtTCAACGTACCCACAAtCGGAAAGTGACAACCtCGCTATAAAGGGTCGtCGCGATGGTGCTGGGTACACTTCCGGA	CGGCTCGCAGCGTGTAAACGgtatccatgtacGAGACAGACAGGAGGTGATGCCCACTGTTCATGtaACTTCAGCTGCCCCGGGTGAAGAtaTCTCATGTATCGCCTtTCAACGTACCCACAAtCGGAAAGTGACAACCtCGCTATAAAGGGTCGtCGCGATGGTGCTGGGTACACTTCCGGAcgtatgatggcCCGCCGGTGATCCTGAAATG
Ddit3	ENSMUST00000026475.15	230	CTGGGAGCTGGAAGCCTGGTATGAGGATCTGCAGGAGGTCCTGTCCTCAGATGAAATTGG	000010110000000000001	CAGATCCTCATACCAGGCTTCCAGCTCCCAG	CCAATTTCATCTGAGGACAGGACCTCCTG	51.724137931034484	68.66463256578544	58.064516129032256	72.91220709529682	CAGATCCTCATACCAGGCTTCCAGCTCCCAGtaACTTCAGCTGCCCCGGGTGAAGAtaTCTCATGTATCGCCTtTCAACGTACCCACAAtCGGAAAGTGACAACCtCGCTATAAAGGGTCGtCCAATTTCATCTGAGGACAGGACCTCCTG	CGGCTCGCAGCGTGTAAACGgtatccatgtacCAGATCCTCATACCAGGCTTCCAGCTCCCAGtaACTTCAGCTGCCCCGGGTGAAGAtaTCTCATGTATCGCCTtTCAACGTACCCACAAtCGGAAAGTGACAACCtCGCTATAAAGGGTCGtCCAATTTCATCTGAGGACAGGACCTCCTGcgtatgatggcCCGCCGGTGATCCTGAAATG
Ddit3	ENSMUST00000026475.15	538	GCATGAAGGAGAAGGAGCAGGAGAACGAGCGGAAAGTGGCACAGCTAGCTGAAGAGAACG	000010110000000000001	CGCTCGTTCTCCTGCTCCTTCTCCTTCATGC	CGTTCTCTTCAGCTAGCTGTGCCACTTTC	51.724137931034484	69.69596170757353	58.064516129032256	73.7782	CGCTCGTTCTCCTGCTCCTTCTCCTTCATGCtaACTTCAGCTGCCCCGGGTGAAGAtaTCTCATGTATCGCCTtTCAACGTACCCACAAtCGGAAAGTGACAACCtCGCTATAAAGGGTCGtCGTTCTCTTCAGCTAGCTGTGCCACTTTC	CGGCTCGCAGCGTGTAAACGgtatccatgtacCGCTCGTTCTCCTGCTCCTTCTCCTTCATGCtaACTTCAGCTGCCCCGGGTGAAGAtaTCTCATGTATCGCCTtTCAACGTACCCACAAtCGGAAAGTGACAACCtCGCTATAAAGGGTCGtCGTTCTCTTCAGCTAGCTGTGCCACTTTCcgtatgatggcCCGCCGGTGATCCTGAAATG
Ddit3	ENSMUST00000026475.15	793	AGGGGACTGAGGGTAGACCAGGAGAGGGCTCGGCTTGCACATAGACGGTACATTGTTTAT	000010110000000000001	CCCTCTCCTGGTCTACCCTCAGTCCCCT	ATAAACAATGTACCGTCTATGTGCAAGCCGAG	43.75	69.31486062586475	64.28571428571429	73.12107453198752	CCCTCTCCTGGTCTACCCTCAGTCCCCTtaACTTCAGCTGCCCCGGGTGAAGAtaTCTCATGTATCGCCTtTCAACGTACCCACAAtCGGAAAGTGACAACCtCGCTATAAAGGGTCGtATAAACAATGTACCGTCTATGTGCAAGCCGAG	CGGCTCGCAGCGTGTAAACGgtatccatgtacCCCTCTCCTGGTCTACCCTCAGTCCCCTtaACTTCAGCTGCCCCGGGTGAAGAtaTCTCATGTATCGCCTtTCAACGTACCCACAAtCGGAAAGTGACAACCtCGCTATAAAGGGTCGtATAAACAATGTACCGTCTATGTGCAAGCCGAGcgtatgatggcCCGCCGGTGATCCTGAAATG
Ddit3	ENSMUST00000026475.15	411	TCCCAAAGCCCTCGCTCTCCAGATTCCAGTCAGAGTTCTATGGCCCAGGAGGAAGAGGAG	000010110000000000001	GACTGGAATCTGGAGAGCGAGGGCTTTGGGA	CTCCTCTTCCTCCTGGGCCATAGAACTCT	55.172413793103445	70.3497	58.064516129032256	74.4469	GACTGGAATCTGGAGAGCGAGGGCTTTGGGAtaACTTCAGCTGCCCCGGGTGAAGAtaTCTCATGTATCGCCTtTCAACGTACCCACAAtCGGAAAGTGACAACCtCGCTATAAAGGGTCGtCTCCTCTTCCTCCTGGGCCATAGAACTCT	CGGCTCGCAGCGTGTAAACGgtatccatgtacGACTGGAATCTGGAGAGCGAGGGCTTTGGGAtaACTTCAGCTGCCCCGGGTGAAGAtaTCTCATGTATCGCCTtTCAACGTACCCACAAtCGGAAAGTGACAACCtCGCTATAAAGGGTCGtCTCCTCTTCCTCCTGGGCCATAGAACTCTcgtatgatggcCCGCCGGTGATCCTGAAATG
Ddit3	ENSMUST00000026475.15	50	ATATCATGTTGAAGATGAGCGGGTGGCAGCGACAGAGCCAGAATAACAGCCGGAACCTGA	000010110000000000001	CTGCCACCCGCTCATCTTCAACATGATAT	TCAGGTTCCGGCTGTTATTCTGGCTCTGTCG	54.83870967741935	73.24818797399541	48.275862068965516	69.1357	CTGCCACCCGCTCATCTTCAACATGATATtaACTTCAGCTGCCCCGGGTGAAGAtaTCTCATGTATCGCCTtTCAACGTACCCACAAtCGGAAAGTGACAACCtCGCTATAAAGGGTCGtTCAGGTTCCGGCTGTTATTCTGGCTCTGTCG	CGGCTCGCAGCGTGTAAACGgtatccatgtacCTGCCACCCGCTCATCTTCAACATGATATtaACTTCAGCTGCCCCGGGTGAAGAtaTCTCATGTATCGCCTtTCAACGTACCCACAAtCGGAAAGTGACAACCtCGCTATAAAGGGTCGtTCAGGTTCCGGCTGTTATTCTGGCTCTGTCGcgtatgatggcCCGCCGGTGATCCTGAAATG
Ctsc	ENSMUST00000131108.9	2447	AGGATGGCTTACAGTTCATATCTTCATCCGCAACCACTAGGCAGAGAGAGCTAACTGGGA	000010000000100011000	TGCGGATGAAGATATGAACTGTAAGCCATCCT	TCCCAGTTAGCTCTCTCTGCCTAGTGGT	53.57142857142857	70.0061	43.75	69.70258203811971	TGCGGATGAAGATATGAACTGTAAGCCATCCTtaACTTCAGCTGCCCCGGGTGAAGAtaTCTCATGTATCGCCTtTGCTTAGTCAACGAGtCGCGGCTTAGTAGTTtCGATTTATGAGGCCGtTCCCAGTTAGCTCTCTCTGCCTAGTGGT	CGGCTCGCAGCGTGTAAACGgtatccatgtacTGCGGATGAAGATATGAACTGTAAGCCATCCTtaACTTCAGCTGCCCCGGGTGAAGAtaTCTCATGTATCGCCTtTGCTTAGTCAACGAGtCGCGGCTTAGTAGTTtCGATTTATGAGGCCGtTCCCAGTTAGCTCTCTCTGCCTAGTGGTcgtatgatggcCCGCCGGTGATCCTGAAATG
Ctsc	ENSMUST00000131108.9	1656	TTACCACTGAGTCCACTCACATTCTTGCTTTTAGCCAGAGTTCTTGCACTCAGCCGATAA	000010000000100011000	AAAAGCAAGAATGTGAGTGGACTCAGTGGTAA	TTATCGGCTGAGTGCAAGAACTCTGGCT	50	70.08561681007262	40.625	68.84064551827521	AAAAGCAAGAATGTGAGTGGACTCAGTGGTAAtaACTTCAGCTGCCCCGGGTGAAGAtaTCTCATGTATCGCCTtTGCTTAGTCAACGAGtCGCGGCTTAGTAGTTtCGATTTATGAGGCCGtTTATCGGCTGAGTGCAAGAACTCTGGCT	CGGCTCGCAGCGTGTAAACGgtatccatgtacAAAAGCAAGAATGTGAGTGGACTCAGTGGTAAtaACTTCAGCTGCCCCGGGTGAAGAtaTCTCATGTATCGCCTtTGCTTAGTCAACGAGtCGCGGCTTAGTAGTTtCGATTTATGAGGCCGtTTATCGGCTGAGTGCAAGAACTCTGGCTcgtatgatggcCCGCCGGTGATCCTGAAATG
Ctsc	ENSMUST00000131108.9	2688	CACTTTTCTTGGGCTTTAGAAACACTGGCCAGAGATGGCGGTATATCTCTTTTGTTCTCT	000010000000100011000	GCCAGTGTTTCTAAAGCCCAAGAAAAGTG	AGAGAACAAAAGAGATATACCGCCATCTCTG	41.935483870967744	66.60027297702408	44.827586206896555	67.37107291965708	GCCAGTGTTTCTAAAGCCCAAGAAAAGTGtaACTTCAGCTGCCCCGGGTGAAGAtaTCTCATGTATCGCCTtTGCTTAGTCAACGAGtCGCGGCTTAGTAGTTtCGATTTATGAGGCCGtAGAGAACAAAAGAGATATACCGCCATCTCTG	CGGCTCGCAGCGTGTAAACGgtatccatgtacGCCAGTGTTTCTAAAGCCCAAGAAAAGTGtaACTTCAGCTGCCCCGGGTGAAGAtaTCTCATGTATCGCCTtTGCTTAGTCAACGAGtCGCGGCTTAGTAGTTtCGATTTATGAGGCCGtAGAGAACAAAAGAGATATACCGCCATCTCTGcgtatgatggcCCGCCGGTGATCCTGAAATG
Ctsc	ENSMUST00000131108.9	1745	CACACACTGGGGATCAAGGAGTAAAACTTCTGTATCAACCCCAAAGAAATCCCCTGTGAA	000010000000100011000	ACAGAAGTTTTACTCCTTGATCCCCAGTGTGTG	TTCACAGGGGATTTCTTTGGGGTTGAT	44.44444444444444	66.89550564359064	45.45454545454545	70.248	ACAGAAGTTTTACTCCTTGATCCCCAGTGTGTGtaACTTCAGCTGCCCCGGGTGAAGAtaTCTCATGTATCGCCTtTGCTTAGTCAACGAGtCGCGGCTTAGTAGTTtCGATTTATGAGGCCGtTTCACAGGGGATTTCTTTGGGGTTGAT	CGGCTCGCAGCGTGTAAACGgtatccatgtacACAGAAGTTTTACTCCTTGATCCCCAGTGTGTGtaACTTCAGCTGCCCCGGGTGAAGAtaTCTCATGTATCGCCTtTGCTTAGTCAACGAGtCGCGGCTTAGTAGTTtCGATTTATGAGGCCGtTTCACAGGGGATTTCTTTGGGGTTGATcgtatgatggcCCGCCGGTGATCCTGAAATG
Ctsc	ENSMUST00000131108.9	244	CAACAGAAGAAAAGGTAGTGGTACACCTTAAGAAGTTGGATACTGCCTACGACGAGCTGG	000010000000100011000	TCTTAAGGTGTACCACTACCTTTTCTTCTGTTG	CCAGCTCGTCGTAGGCAGTATCCAACT	55.55555555555556	69.83832359123426	39.39393939393939	66.9893	TCTTAAGGTGTACCACTACCTTTTCTTCTGTTGtaACTTCAGCTGCCCCGGGTGAAGAtaTCTCATGTATCGCCTtTGCTTAGTCAACGAGtCGCGGCTTAGTAGTTtCGATTTATGAGGCCGtCCAGCTCGTCGTAGGCAGTATCCAACT	CGGCTCGCAGCGTGTAAACGgtatccatgtacTCTTAAGGTGTACCACTACCTTTTCTTCTGTTGtaACTTCAGCTGCCCCGGGTGAAGAtaTCTCATGTATCGCCTtTGCTTAGTCAACGAGtCGCGGCTTAGTAGTTtCGATTTATGAGGCCGtCCAGCTCGTCGTAGGCAGTATCCAACTcgtatgatggcCCGCCGGTGATCCTGAAATG
Ctsc	ENSMUST00000131108.9	2605	CACCAAGTGGAGACAATGGTATTCAATTTTAGGAACCTACTGGGGAGGGGAAGCACTCTC	000010000000100011000	CCTAAAATTGAATACCATTGTCTCCACTTGGTG	GAGAGTGCTTCCCCTCCCCAGTAGGTT	59.25925925925926	70.95592020911158	39.39393939393939	66.90533397234492	CCTAAAATTGAATACCATTGTCTCCACTTGGTGtaACTTCAGCTGCCCCGGGTGAAGAtaTCTCATGTATCGCCTtTGCTTAGTCAACGAGtCGCGGCTTAGTAGTTtCGATTTATGAGGCCGtGAGAGTGCTTCCCCTCCCCAGTAGGTT	CGGCTCGCAGCGTGTAAACGgtatccatgtacCCTAAAATTGAATACCATTGTCTCCACTTGGTGtaACTTCAGCTGCCCCGGGTGAAGAtaTCTCATGTATCGCCTtTGCTTAGTCAACGAGtCGCGGCTTAGTAGTTtCGATTTATGAGGCCGtGAGAGTGCTTCCCCTCCCCAGTAGGTTcgtatgatggcCCGCCGGTGATCCTGAAATG
Ctsc	ENSMUST00000131108.9	509	ACCACAGCCAAGAACAGACTTTGGCTTAAGAGACAAACAGTTGGATCTACCTCTAGCAGC	000010000000100011000	TTAAGCCAAAGTCTGTTCTTGGCTGTGGT	GCTGCTAGAGGTAGATCCAACTGTTTGTCTC	48.38709677419355	68.6823	44.827586206896555	69.13058847083812	TTAAGCCAAAGTCTGTTCTTGGCTGTGGTtaACTTCAGCTGCCCCGGGTGAAGAtaTCTCATGTATCGCCTtTGCTTAGTCAACGAGtCGCGGCTTAGTAGTTtCGATTTATGAGGCCGtGCTGCTAGAGGTAGATCCAACTGTTTGTCTC	CGGCTCGCAGCGTGTAAACGgtatccatgtacTTAAGCCAAAGTCTGTTCTTGGCTGTGGTtaACTTCAGCTGCCCCGGGTGAAGAtaTCTCATGTATCGCCTtTGCTTAGTCAACGAGtCGCGGCTTAGTAGTTtCGATTTATGAGGCCGtGCTGCTAGAGGTAGATCCAACTGTTTGTCTCcgtatgatggcCCGCCGGTGATCCTGAAATG
Ctsc	ENSMUST00000131108.9	2523	AACCTCAAAGCCCACTTGTAAGAACACACCTCTTCTAATGCCTCCTCCAAGGACAGACTT	000010000000100011000	AGAGGTGTGTTCTTACAAGTGGGCTTTGAGGTT	AAGTCTGTCCTTGGAGGAGGCATTAGA	48.148148148148145	67.17137051467222	45.45454545454545	71.58830933186869	AGAGGTGTGTTCTTACAAGTGGGCTTTGAGGTTtaACTTCAGCTGCCCCGGGTGAAGAtaTCTCATGTATCGCCTtTGCTTAGTCAACGAGtCGCGGCTTAGTAGTTtCGATTTATGAGGCCGtAAGTCTGTCCTTGGAGGAGGCATTAGA	CGGCTCGCAGCGTGTAAACGgtatccatgtacAGAGGTGTGTTCTTACAAGTGGGCTTTGAGGTTtaACTTCAGCTGCCCCGGGTGAAGAtaTCTCATGTATCGCCTtTGCTTAGTCAACGAGtCGCGGCTTAGTAGTTtCGATTTATGAGGCCGtAAGTCTGTCCTTGGAGGAGGCATTAGAcgtatgatggcCCGCCGGTGATCCTGAAATG
Pdha1	ENSMUST00000033662.9	203	ACATTTGAGATTAAGAAATGTGACCTTCATCGGCTAGAAGAGGGCCCCCCAGTCACCACA	000000000101010001000	CCGATGAAGGTCACATTTCTTAATCTCAAATGT	TGTGGTGACTGGGGGGCCCTCTTCTAG	62.96296296296296	72.81771528169844	36.36363636363637	66.53838366464868	CCGATGAAGGTCACATTTCTTAATCTCAAATGTtaACTTCAGCTGCCCCGGGTGAAGAtaATATCCGACCGGGATtATGATCGTGGACACCtTAAATCGATGCCGTGtCGATTTATGAGGCCGtTGTGGTGACTGGGGGGCCCTCTTCTAG	CGGCTCGCAGCGTGTAAACGgtatccatgtacCCGATGAAGGTCACATTTCTTAATCTCAAATGTtaACTTCAGCTGCCCCGGGTGAAGAtaATATCCGACCGGGATtATGATCGTGGACACCtTAAATCGATGCCGTGtCGATTTATGAGGCCGtTGTGGTGACTGGGGGGCCCTCTTCTAGcgtatgatggcCCGCCGGTGATCCTGAAATG
Pdha1	ENSMUST00000033662.9	855	TCAGGGTAGATGGAATGGATATCTTGTGCGTCCGAGAGGCAACAAAGTTTGCGGCTGCCT	000000000101010001000	GGACGCACAAGATATCCATTCCATCTACCCTGA	AGGCAGCCGCAAACTTTGTTGCCTCTC	55.55555555555556	72.1953	48.484848484848484	71.06216179298474	GGACGCACAAGATATCCATTCCATCTACCCTGAtaACTTCAGCTGCCCCGGGTGAAGAtaATATCCGACCGGGATtATGATCGTGGACACCtTAAATCGATGCCGTGtCGATTTATGAGGCCGtAGGCAGCCGCAAACTTTGTTGCCTCTC	CGGCTCGCAGCGTGTAAACGgtatccatgtacGGACGCACAAGATATCCATTCCATCTACCCTGAtaACTTCAGCTGCCCCGGGTGAAGAtaATATCCGACCGGGATtATGATCGTGGACACCtTAAATCGATGCCGTGtCGATTTATGAGGCCGtAGGCAGCCGCAAACTTTGTTGCCTCTCcgtatgatggcCCGCCGGTGATCCTGAAATG
Pdha1	ENSMUST00000033662.9	449	GCCTATCGAGCACATGGCTTCACCTTCACTCGGGGCCTGCCTGTGCGAGCAATTCTTGCA	000000000101010001000	CCGAGTGAAGGTGAAGCCATGTGCTCGATAGGC	TGCAAGAATTGCTCGCACAGGCAGGCC	59.25925925925926	74.02437335166292	57.57575757575758	75.07385752271847	CCGAGTGAAGGTGAAGCCATGTGCTCGATAGGCtaACTTCAGCTGCCCCGGGTGAAGAtaATATCCGACCGGGATtATGATCGTGGACACCtTAAATCGATGCCGTGtCGATTTATGAGGCCGtTGCAAGAATTGCTCGCACAGGCAGGCC	CGGCTCGCAGCGTGTAAACGgtatccatgtacCCGAGTGAAGGTGAAGCCATGTGCTCGATAGGCtaACTTCAGCTGCCCCGGGTGAAGAtaATATCCGACCGGGATtATGATCGTGGACACCtTAAATCGATGCCGTGtCGATTTATGAGGCCGtTGCAAGAATTGCTCGCACAGGCAGGCCcgtatgatggcCCGCCGGTGATCCTGAAATG
Pdha1	ENSMUST00000033662.9	522	GAAGAGGAGGTTGTGCTAAAGGGAAAGGCGGGTCAATGCACATGTACGCCAAGAACTTCT	000000000101010001000	CCGCCTTTCCCTTTAGCACAACCTCCTCTTC	AGAAGTTCTTGGCGTACATGTGCATTGAC	44.827586206896555	68.24636818457736	54.83870967741935	72.50985897927188	CCGCCTTTCCCTTTAGCACAACCTCCTCTTCtaACTTCAGCTGCCCCGGGTGAAGAtaATATCCGACCGGGATtATGATCGTGGACACCtTAAATCGATGCCGTGtCGATTTATGAGGCCGtAGAAGTTCTTGGCGTACATGTGCATTGAC	CGGCTCGCAGCGTGTAAACGgtatccatgtacCCGCCTTTCCCTTTAGCACAACCTCCTCTTCtaACTTCAGCTGCCCCGGGTGAAGAtaATATCCGACCGGGATtATGATCGTGGACACCtTAAATCGATGCCGTGtCGATTTATGAGGCCGtAGAAGTTCTTGGCGTACATGTGCATTGACcgtatgatggcCCGCCGGTGATCCTGAAATG
Pdha1	ENSMUST00000033662.9	918	GCAGGTCTGGTAAGGGGCCCATCCTGATGGAGCTCCAGACTTACCGCTACCATGGACACA	000000000101010001000	TCCATCAGGATGGGCCCCTTACCAGACCTGC	TGTGTCCATGGTAGCGGTAAGTCTGGAGC	55.172413793103445	71.56419623252117	61.29032258064516	75.88794266941602	TCCATCAGGATGGGCCCCTTACCAGACCTGCtaACTTCAGCTGCCCCGGGTGAAGAtaATATCCGACCGGGATtATGATCGTGGACACCtTAAATCGATGCCGTGtCGATTTATGAGGCCGtTGTGTCCATGGTAGCGGTAAGTCTGGAGC	CGGCTCGCAGCGTGTAAACGgtatccatgtacTCCATCAGGATGGGCCCCTTACCAGACCTGCtaACTTCAGCTGCCCCGGGTGAAGAtaATATCCGACCGGGATtATGATCGTGGACACCtTAAATCGATGCCGTGtCGATTTATGAGGCCGtTGTGTCCATGGTAGCGGTAAGTCTGGAGCcgtatgatggcCCGCCGGTGATCCTGAAATG
Pdha1	ENSMUST00000033662.9	2061	TGTGAAGACTCCTGCATTTGTCTTCTGTGCTGGGAGACTGCATGCCAGAGCCTACAGAGG	000000000101010001000	CCAGCACAGAAGACAAATGCAGGAGTCTTCACA	CCTCTGTAGGCTCTGGCATGCAGTCTC	59.25925925925926	70.33309550910417	48.484848484848484	72.23555355443222	CCAGCACAGAAGACAAATGCAGGAGTCTTCACAtaACTTCAGCTGCCCCGGGTGAAGAtaATATCCGACCGGGATtATGATCGTGGACACCtTAAATCGATGCCGTGtCGATTTATGAGGCCGtCCTCTGTAGGCTCTGGCATGCAGTCTC	CGGCTCGCAGCGTGTAAACGgtatccatgtacCCAGCACAGAAGACAAATGCAGGAGTCTTCACAtaACTTCAGCTGCCCCGGGTGAAGAtaATATCCGACCGGGATtATGATCGTGGACACCtTAAATCGATGCCGTGtCGATTTATGAGGCCGtCCTCTGTAGGCTCTGGCATGCAGTCTCcgtatgatggcCCGCCGGTGATCCTGAAATG
Pdha1	ENSMUST00000033662.9	372	GTCACTTGTGTGATGGTCAGGAAGCCTGCTGCGTGGGCCTGGAGGCTGGCATAAACCCTA	000000000101010001000	CGCAGCAGGCTTCCTGACCATCACACAAGTGAC	TAGGGTTTATGCCAGCCTCCAGGCCCA	59.25925925925926	73.20787538928698	57.57575757575758	75.64438970828843	CGCAGCAGGCTTCCTGACCATCACACAAGTGACtaACTTCAGCTGCCCCGGGTGAAGAtaATATCCGACCGGGATtATGATCGTGGACACCtTAAATCGATGCCGTGtCGATTTATGAGGCCGtTAGGGTTTATGCCAGCCTCCAGGCCCA	CGGCTCGCAGCGTGTAAACGgtatccatgtacCGCAGCAGGCTTCCTGACCATCACACAAGTGACtaACTTCAGCTGCCCCGGGTGAAGAtaATATCCGACCGGGATtATGATCGTGGACACCtTAAATCGATGCCGTGtCGATTTATGAGGCCGtTAGGGTTTATGCCAGCCTCCAGGCCCAcgtatgatggcCCGCCGGTGATCCTGAAATG
Pdha1	ENSMUST00000033662.9	2628	TGCAACCAGTCTATAAGCTCTCTGTCGGTTCCCAGTCCATCAGGGGGTGGAGGGTTCTCT	000000000101010001000	GGGAACCGACAGAGAGCTTATAGACTGGTTGCA	AGAGAACCCTCCACCCCCTGATGGACT	59.25925925925926	72.03042260278704	51.515151515151516	72.58643592812456	GGGAACCGACAGAGAGCTTATAGACTGGTTGCAtaACTTCAGCTGCCCCGGGTGAAGAtaATATCCGACCGGGATtATGATCGTGGACACCtTAAATCGATGCCGTGtCGATTTATGAGGCCGtAGAGAACCCTCCACCCCCTGATGGACT	CGGCTCGCAGCGTGTAAACGgtatccatgtacGGGAACCGACAGAGAGCTTATAGACTGGTTGCAtaACTTCAGCTGCCCCGGGTGAAGAtaATATCCGACCGGGATtATGATCGTGGACACCtTAAATCGATGCCGTGtCGATTTATGAGGCCGtAGAGAACCCTCCACCCCCTGATGGACTcgtatgatggcCCGCCGGTGATCCTGAAATG
Srebf1	ENSMUST00000020846.8	1723	GTCTATGGGGAACCTGTGACTAGGCCACACTCTGGCCCGGCTGTACACTTCTGGAGACAT	000000000000110001100	AGAGTGTGGCCTAGTCACAGGTTCCCCATAGAC	ATGTCTCCAGAAGTGTACAGCCGGGCC	59.25925925925926	71.944	54.54545454545455	73.45760815490445	AGAGTGTGGCCTAGTCACAGGTTCCCCATAGACtaACTTCAGCTGCCCCGGGTGAAGAtaTGCTTAGTCAACGAGtTAAATCGATGCCGTGtCGATTTATGAGGCCGtGGATCCTGCAATACGtATGTCTCCAGAAGTGTACAGCCGGGCC	CGGCTCGCAGCGTGTAAACGgtatccatgtacAGAGTGTGGCCTAGTCACAGGTTCCCCATAGACtaACTTCAGCTGCCCCGGGTGAAGAtaTGCTTAGTCAACGAGtTAAATCGATGCCGTGtCGATTTATGAGGCCGtGGATCCTGCAATACGtATGTCTCCAGAAGTGTACAGCCGGGCCcgtatgatggcCCGCCGGTGATCCTGAAATG
Srebf1	ENSMUST00000020846.8	2701	GCTGAGCGCTTGTACCCACTGGTAGAGCATATCCCCCAGGTGCTGCAGGACACTGAGAGA	000000000000110001100	TATGCTCTACCAGTGGGTACAAGCGCTCAGC	TCTCTCAGTGTCCTGCAGCACCTGGGGGA	62.06896551724138	75.60392355647076	54.83870967741935	73.08610040124034	TATGCTCTACCAGTGGGTACAAGCGCTCAGCtaACTTCAGCTGCCCCGGGTGAAGAtaTGCTTAGTCAACGAGtTAAATCGATGCCGTGtCGATTTATGAGGCCGtGGATCCTGCAATACGtTCTCTCAGTGTCCTGCAGCACCTGGGGGA	CGGCTCGCAGCGTGTAAACGgtatccatgtacTATGCTCTACCAGTGGGTACAAGCGCTCAGCtaACTTCAGCTGCCCCGGGTGAAGAtaTGCTTAGTCAACGAGtTAAATCGATGCCGTGtCGATTTATGAGGCCGtGGATCCTGCAATACGtTCTCTCAGTGTCCTGCAGCACCTGGGGGAcgtatgatggcCCGCCGGTGATCCTGAAATG
Srebf1	ENSMUST00000020846.8	1378	GCTAGCAGCAGTGGTGGTAGTGACTCTGAGCCCGACAGTCCAGCCTTTGAGGATAGCCAG	000000000000110001100	GCTCAGAGTCACTACCACCACTGCTGCTAGC	CTGGCTATCCTCAAAGGCTGGACTGTCGG	58.62068965517241	72.04569076705445	58.064516129032256	73.34723731829678	GCTCAGAGTCACTACCACCACTGCTGCTAGCtaACTTCAGCTGCCCCGGGTGAAGAtaTGCTTAGTCAACGAGtTAAATCGATGCCGTGtCGATTTATGAGGCCGtGGATCCTGCAATACGtCTGGCTATCCTCAAAGGCTGGACTGTCGG	CGGCTCGCAGCGTGTAAACGgtatccatgtacGCTCAGAGTCACTACCACCACTGCTGCTAGCtaACTTCAGCTGCCCCGGGTGAAGAtaTGCTTAGTCAACGAGtTAAATCGATGCCGTGtCGATTTATGAGGCCGtGGATCCTGCAATACGtCTGGCTATCCTCAAAGGCTGGACTGTCGGcgtatgatggcCCGCCGGTGATCCTGAAATG
Srebf1	ENSMUST00000020846.8	3986	TCCTTTGCCTTCCAGCCCTCCACCAGGTAATAACCCCGTATATCCAGAAACACACACAGT	000000000000110001100	ACCTGGTGGAGGGCTGGAAGGCAAAGGA	ACTGTGTGTGTTTCTGGATATACGGGGTTATT	40.625	68.21309251104526	60.714285714285715	75.0286	ACCTGGTGGAGGGCTGGAAGGCAAAGGAtaACTTCAGCTGCCCCGGGTGAAGAtaTGCTTAGTCAACGAGtTAAATCGATGCCGTGtCGATTTATGAGGCCGtGGATCCTGCAATACGtACTGTGTGTGTTTCTGGATATACGGGGTTATT	CGGCTCGCAGCGTGTAAACGgtatccatgtacACCTGGTGGAGGGCTGGAAGGCAAAGGAtaACTTCAGCTGCCCCGGGTGAAGAtaTGCTTAGTCAACGAGtTAAATCGATGCCGTGtCGATTTATGAGGCCGtGGATCCTGCAATACGtACTGTGTGTGTTTCTGGATATACGGGGTTATTcgtatgatggcCCGCCGGTGATCCTGAAATG
Srebf1	ENSMUST00000020846.8	1633	GATGGCTCTAATTGGACCCAGTGGTTGCTGCCACCCCTAGTCTGGCTGGCCAATGGACTA	000000000000110001100	TGGCAGCAACCACTGGGTCCAATTAGAGCCATC	TAGTCCATTGGCCAGCCAGACTAGGGG	59.25925925925926	71.24343059529451	54.54545454545455	75.11958136833636	TGGCAGCAACCACTGGGTCCAATTAGAGCCATCtaACTTCAGCTGCCCCGGGTGAAGAtaTGCTTAGTCAACGAGtTAAATCGATGCCGTGtCGATTTATGAGGCCGtGGATCCTGCAATACGtTAGTCCATTGGCCAGCCAGACTAGGGG	CGGCTCGCAGCGTGTAAACGgtatccatgtacTGGCAGCAACCACTGGGTCCAATTAGAGCCATCtaACTTCAGCTGCCCCGGGTGAAGAtaTGCTTAGTCAACGAGtTAAATCGATGCCGTGtCGATTTATGAGGCCGtGGATCCTGCAATACGtTAGTCCATTGGCCAGCCAGACTAGGGGcgtatgatggcCCGCCGGTGATCCTGAAATG
Srebf1	ENSMUST00000020846.8	1517	TGTGTCTGACCTGCAATCCTTTGGCCTCGCTTTTCGGCTGGGGCATTCTCACTCCCTCTG	000000000000110001100	CGAGGCCAAAGGATTGCAGGTCAGACACA	CAGAGGGAGTGAGAATGCCCCAGCCGAAAAG	58.064516129032256	73.93941868112353	55.172413793103445	72.56455674629035	CGAGGCCAAAGGATTGCAGGTCAGACACAtaACTTCAGCTGCCCCGGGTGAAGAtaTGCTTAGTCAACGAGtTAAATCGATGCCGTGtCGATTTATGAGGCCGtGGATCCTGCAATACGtCAGAGGGAGTGAGAATGCCCCAGCCGAAAAG	CGGCTCGCAGCGTGTAAACGgtatccatgtacCGAGGCCAAAGGATTGCAGGTCAGACACAtaACTTCAGCTGCCCCGGGTGAAGAtaTGCTTAGTCAACGAGtTAAATCGATGCCGTGtCGATTTATGAGGCCGtGGATCCTGCAATACGtCAGAGGGAGTGAGAATGCCCCAGCCGAAAAGcgtatgatggcCCGCCGGTGATCCTGAAATG
Srebf1	ENSMUST00000020846.8	2865	CAGTGGGTACCTGCGGGACAGCTTAGCCTCTACACCAACTGGCAGTTCCATTGACAAGGC	000000000000110001100	TAGAGGCTAAGCTGTCCCGCAGGTACCCACTG	GCCTTGTCAATGGAACTGCCAGTTGGTG	53.57142857142857	70.59020213645965	59.375	75.25334992680229	TAGAGGCTAAGCTGTCCCGCAGGTACCCACTGtaACTTCAGCTGCCCCGGGTGAAGAtaTGCTTAGTCAACGAGtTAAATCGATGCCGTGtCGATTTATGAGGCCGtGGATCCTGCAATACGtGCCTTGTCAATGGAACTGCCAGTTGGTG	CGGCTCGCAGCGTGTAAACGgtatccatgtacTAGAGGCTAAGCTGTCCCGCAGGTACCCACTGtaACTTCAGCTGCCCCGGGTGAAGAtaTGCTTAGTCAACGAGtTAAATCGATGCCGTGtCGATTTATGAGGCCGtGGATCCTGCAATACGtGCCTTGTCAATGGAACTGCCAGTTGGTGcgtatgatggcCCGCCGGTGATCCTGAAATG
Srebf1	ENSMUST00000020846.8	1202	TACGAAGTGCACACAAAAGCAAATCACTGAAGGACCTGGTGTCAGCTTGTGGCAGTGGAG	000000000000110001100	CCTTCAGTGATTTGCTTTTGTGTGCACTTCGTA	CTCCACTGCCACAAGCTGACACCAGGT	59.25925925925926	72.47364175954601	42.42424242424242	70.2554	CCTTCAGTGATTTGCTTTTGTGTGCACTTCGTAtaACTTCAGCTGCCCCGGGTGAAGAtaTGCTTAGTCAACGAGtTAAATCGATGCCGTGtCGATTTATGAGGCCGtGGATCCTGCAATACGtCTCCACTGCCACAAGCTGACACCAGGT	CGGCTCGCAGCGTGTAAACGgtatccatgtacCCTTCAGTGATTTGCTTTTGTGTGCACTTCGTAtaACTTCAGCTGCCCCGGGTGAAGAtaTGCTTAGTCAACGAGtTAAATCGATGCCGTGtCGATTTATGAGGCCGtGGATCCTGCAATACGtCTCCACTGCCACAAGCTGACACCAGGTcgtatgatggcCCGCCGGTGATCCTGAAATG
Ldhal6b	ENSMUST00000189788.2	1320	CGGGGGTTCCGAAAGCTGGAGGGTCTCTTGTTTAGGTCTCCTGTTGTGTAGCATCCAGAG	000001000000010001010	AGAGACCCTCCAGCTTTCGGAACCCCCG	CTCTGGATGCTACACAACAGGAGACCTAAACA	46.875	69.69866245012327	64.28571428571429	74.87729013795541	AGAGACCCTCCAGCTTTCGGAACCCCCGtaACTTCAGCTGCCCCGGGTGAAGAtaACGTGTAACAGACGCtTAAATCGATGCCGTGtCGATTTATGAGGCCGtCCACCTTGCGATAAGtCTCTGGATGCTACACAACAGGAGACCTAAACA	CGGCTCGCAGCGTGTAAACGgtatccatgtacAGAGACCCTCCAGCTTTCGGAACCCCCGtaACTTCAGCTGCCCCGGGTGAAGAtaACGTGTAACAGACGCtTAAATCGATGCCGTGtCGATTTATGAGGCCGtCCACCTTGCGATAAGtCTCTGGATGCTACACAACAGGAGACCTAAACAcgtatgatggcCCGCCGGTGATCCTGAAATG
Ldhal6b	ENSMUST00000189788.2	918	CAAGCAAAGACCCCGAGAAATGGGGCGATGTCCACAAAGAAGTCATTGCCAGTGCCTATA	000001000000010001010	ACATCGCCCCATTTCTCGGGGTCTTTGCTTG	TATAGGCACTGGCAATGACTTCTTTGTGG	44.827586206896555	67.53354038449015	54.83870967741935	74.33195671320738	ACATCGCCCCATTTCTCGGGGTCTTTGCTTGtaACTTCAGCTGCCCCGGGTGAAGAtaACGTGTAACAGACGCtTAAATCGATGCCGTGtCGATTTATGAGGCCGtCCACCTTGCGATAAGtTATAGGCACTGGCAATGACTTCTTTGTGG	CGGCTCGCAGCGTGTAAACGgtatccatgtacACATCGCCCCATTTCTCGGGGTCTTTGCTTGtaACTTCAGCTGCCCCGGGTGAAGAtaACGTGTAACAGACGCtTAAATCGATGCCGTGtCGATTTATGAGGCCGtCCACCTTGCGATAAGtTATAGGCACTGGCAATGACTTCTTTGTGGcgtatgatggcCCGCCGGTGATCCTGAAATG
Ldhal6b	ENSMUST00000189788.2	689	ACTTTCGTAACCTGGAAGTTGAGTGGGTTTCCCAAAAACCGTATTATTGGAAGCGGCTGT	000001000000010001010	AACCCACTCAACTTCCAGGTTACGAAAGT	ACAGCCGCTTCCAATAATACGGTTTTTGGGA	45.16129032258065	70.95605814047246	44.827586206896555	68.48035251531473	AACCCACTCAACTTCCAGGTTACGAAAGTtaACTTCAGCTGCCCCGGGTGAAGAtaACGTGTAACAGACGCtTAAATCGATGCCGTGtCGATTTATGAGGCCGtCCACCTTGCGATAAGtACAGCCGCTTCCAATAATACGGTTTTTGGGA	CGGCTCGCAGCGTGTAAACGgtatccatgtacAACCCACTCAACTTCCAGGTTACGAAAGTtaACTTCAGCTGCCCCGGGTGAAGAtaACGTGTAACAGACGCtTAAATCGATGCCGTGtCGATTTATGAGGCCGtCCACCTTGCGATAAGtACAGCCGCTTCCAATAATACGGTTTTTGGGAcgtatgatggcCCGCCGGTGATCCTGAAATG
Ldhal6b	ENSMUST00000189788.2	130	CTTGAGAGCCAGCAGAAGAGTGAGTACAACCAGGGTAGATTTCAAGGGCTTTGGCATAGC	000001000000010001010	CTGGTTGTACTCACTCTTCTGCTGGCTCTCAAG	GCTATGCCAAAGCCCTTGAAATCTACC	48.148148148148145	66.50485292202694	51.515151515151516	71.6862	CTGGTTGTACTCACTCTTCTGCTGGCTCTCAAGtaACTTCAGCTGCCCCGGGTGAAGAtaACGTGTAACAGACGCtTAAATCGATGCCGTGtCGATTTATGAGGCCGtCCACCTTGCGATAAGtGCTATGCCAAAGCCCTTGAAATCTACC	CGGCTCGCAGCGTGTAAACGgtatccatgtacCTGGTTGTACTCACTCTTCTGCTGGCTCTCAAGtaACTTCAGCTGCCCCGGGTGAAGAtaACGTGTAACAGACGCtTAAATCGATGCCGTGtCGATTTATGAGGCCGtCCACCTTGCGATAAGtGCTATGCCAAAGCCCTTGAAATCTACCcgtatgatggcCCGCCGGTGATCCTGAAATG
Ldhal6b	ENSMUST00000189788.2	431	ATGAAGGGTGAGACGATGGATCTTCAGCACGGCAGTGTCTTCATGAAAATGCCAAATATT	000001000000010001010	GCTGAAGATCCATCGTCTCACCCTTCAT	AATATTTGGCATTTTCATGAAGACACTGCCGT	37.5	68.56119205041483	50	68.40353843108767	GCTGAAGATCCATCGTCTCACCCTTCATtaACTTCAGCTGCCCCGGGTGAAGAtaACGTGTAACAGACGCtTAAATCGATGCCGTGtCGATTTATGAGGCCGtCCACCTTGCGATAAGtAATATTTGGCATTTTCATGAAGACACTGCCGT	CGGCTCGCAGCGTGTAAACGgtatccatgtacGCTGAAGATCCATCGTCTCACCCTTCATtaACTTCAGCTGCCCCGGGTGAAGAtaACGTGTAACAGACGCtTAAATCGATGCCGTGtCGATTTATGAGGCCGtCCACCTTGCGATAAGtAATATTTGGCATTTTCATGAAGACACTGCCGTcgtatgatggcCCGCCGGTGATCCTGAAATG
Ldhal6b	ENSMUST00000189788.2	562	GAAAAATGAGACACGCCTGAATTTAGTCCAGCGAAACGTAACCATCTTTAAGGCAATGGT	000001000000010001010	CTGGACTAAATTCAGGCGTGTCTCATTTTTC	ACCATTGCCTTAAAGATGGTTACGTTTCG	41.37931034482759	66.61189604751775	41.935483870967744	67.02478594794093	CTGGACTAAATTCAGGCGTGTCTCATTTTTCtaACTTCAGCTGCCCCGGGTGAAGAtaACGTGTAACAGACGCtTAAATCGATGCCGTGtCGATTTATGAGGCCGtCCACCTTGCGATAAGtACCATTGCCTTAAAGATGGTTACGTTTCG	CGGCTCGCAGCGTGTAAACGgtatccatgtacCTGGACTAAATTCAGGCGTGTCTCATTTTTCtaACTTCAGCTGCCCCGGGTGAAGAtaACGTGTAACAGACGCtTAAATCGATGCCGTGtCGATTTATGAGGCCGtCCACCTTGCGATAAGtACCATTGCCTTAAAGATGGTTACGTTTCGcgtatgatggcCCGCCGGTGATCCTGAAATG
Ldhal6b	ENSMUST00000189788.2	70	TTCCTCACCCTGTTCACTTCCTCCACCTGAGTGCGCAGCCATGGCCTGGGCTACAAGCAT	000001000000010001010	CACTCAGGTGGAGGAAGTGAACAGGGTGAGGAA	ATGCTTGTAGCCCAGGCCATGGCTGCG	62.96296296296296	75.16314715664163	54.54545454545455	73.90883960521529	CACTCAGGTGGAGGAAGTGAACAGGGTGAGGAAtaACTTCAGCTGCCCCGGGTGAAGAtaACGTGTAACAGACGCtTAAATCGATGCCGTGtCGATTTATGAGGCCGtCCACCTTGCGATAAGtATGCTTGTAGCCCAGGCCATGGCTGCG	CGGCTCGCAGCGTGTAAACGgtatccatgtacCACTCAGGTGGAGGAAGTGAACAGGGTGAGGAAtaACTTCAGCTGCCCCGGGTGAAGAtaACGTGTAACAGACGCtTAAATCGATGCCGTGtCGATTTATGAGGCCGtCCACCTTGCGATAAGtATGCTTGTAGCCCAGGCCATGGCTGCGcgtatgatggcCCGCCGGTGATCCTGAAATG
Ldhal6b	ENSMUST00000189788.2	290	CACATCAGCTCCGAAGAGCCCGTTCTCCACAACAAGGTCTCCATTGTAGGAACTGGATCA	000001000000010001010	TTGTGGAGAACGGGCTCTTCGGAGCTGATGTG	TGATCCAGTTCCTACAATGGAGACCTTG	46.42857142857143	66.34919710628736	56.25	74.83881714927458	TTGTGGAGAACGGGCTCTTCGGAGCTGATGTGtaACTTCAGCTGCCCCGGGTGAAGAtaACGTGTAACAGACGCtTAAATCGATGCCGTGtCGATTTATGAGGCCGtCCACCTTGCGATAAGtTGATCCAGTTCCTACAATGGAGACCTTG	CGGCTCGCAGCGTGTAAACGgtatccatgtacTTGTGGAGAACGGGCTCTTCGGAGCTGATGTGtaACTTCAGCTGCCCCGGGTGAAGAtaACGTGTAACAGACGCtTAAATCGATGCCGTGtCGATTTATGAGGCCGtCCACCTTGCGATAAGtTGATCCAGTTCCTACAATGGAGACCTTGcgtatgatggcCCGCCGGTGATCCTGAAATG
Cbr4	ENSMUST00000034058.14	2207	CAGGCATGCATGGACATGCCCAGCTTTTAACAGGGGTGCTGGAGAGACTCAGTAAGTGCT	100110000000000000100	AAAAGCTGGGCATGTCCATGCATGCCTG	AGCACTTACTGAGTCTCTCCAGCACCCCTGTT	53.125	73.68066636758789	53.57142857142857	72.34237808902117	AAAAGCTGGGCATGTCCATGCATGCCTGtaACTTCAGCTGCCCCGGGTGAAGAtaTGCCACTCGGATATTtCTAAGGACATCGACAtTCTCATGTATCGCCTtGGATCCTGCAATACGtAGCACTTACTGAGTCTCTCCAGCACCCCTGTT	CGGCTCGCAGCGTGTAAACGgtatccatgtacAAAAGCTGGGCATGTCCATGCATGCCTGtaACTTCAGCTGCCCCGGGTGAAGAtaTGCCACTCGGATATTtCTAAGGACATCGACAtTCTCATGTATCGCCTtGGATCCTGCAATACGtAGCACTTACTGAGTCTCTCCAGCACCCCTGTTcgtatgatggcCCGCCGGTGATCCTGAAATG
Cbr4	ENSMUST00000034058.14	2024	ATGTGAGTGTGCGGGCATGCATGCATATGCCTTTAGTGGCCAGAGGAGGGTGAGGGTATT	100110000000000000100	CATATGCATGCATGCCCGCACACTCACAT	AATACCCTCACCCTCCTCTGGCCACTAAAGG	54.83870967741935	72.39638709660852	51.724137931034484	72.0003	CATATGCATGCATGCCCGCACACTCACATtaACTTCAGCTGCCCCGGGTGAAGAtaTGCCACTCGGATATTtCTAAGGACATCGACAtTCTCATGTATCGCCTtGGATCCTGCAATACGtAATACCCTCACCCTCCTCTGGCCACTAAAGG	CGGCTCGCAGCGTGTAAACGgtatccatgtacCATATGCATGCATGCCCGCACACTCACATtaACTTCAGCTGCCCCGGGTGAAGAtaTGCCACTCGGATATTtCTAAGGACATCGACAtTCTCATGTATCGCCTtGGATCCTGCAATACGtAATACCCTCACCCTCCTCTGGCCACTAAAGGcgtatgatggcCCGCCGGTGATCCTGAAATG
Cbr4	ENSMUST00000034058.14	1757	CTTGTTTATCTTTTTTCTGAGCCAGGATGTCACTCTGTAGCCCTGGATGGATGCCCTGAA	100110000000000000100	GTGACATCCTGGCTCAGAAAAAAGATAAACAAG	TTCAGGGCATCCATCCAGGGCTACAGA	55.55555555555556	71.03996417275738	39.39393939393939	67.21108080130779	GTGACATCCTGGCTCAGAAAAAAGATAAACAAGtaACTTCAGCTGCCCCGGGTGAAGAtaTGCCACTCGGATATTtCTAAGGACATCGACAtTCTCATGTATCGCCTtGGATCCTGCAATACGtTTCAGGGCATCCATCCAGGGCTACAGA	CGGCTCGCAGCGTGTAAACGgtatccatgtacGTGACATCCTGGCTCAGAAAAAAGATAAACAAGtaACTTCAGCTGCCCCGGGTGAAGAtaTGCCACTCGGATATTtCTAAGGACATCGACAtTCTCATGTATCGCCTtGGATCCTGCAATACGtTTCAGGGCATCCATCCAGGGCTACAGAcgtatgatggcCCGCCGGTGATCCTGAAATG
Cbr4	ENSMUST00000034058.14	2097	TTTATTGACTTGAGGCGGGCTGTCAGTGTACCAGAGGTTTGCTATTTTGGCTAGGATGGC	100110000000000000100	TACACTGACAGCCCGCCTCAAGTCAATAAA	GCCATCCTAGCCAAAATAGCAAACCTCTGG	50	69.80011786070679	46.666666666666664	70.06488597223733	TACACTGACAGCCCGCCTCAAGTCAATAAAtaACTTCAGCTGCCCCGGGTGAAGAtaTGCCACTCGGATATTtCTAAGGACATCGACAtTCTCATGTATCGCCTtGGATCCTGCAATACGtGCCATCCTAGCCAAAATAGCAAACCTCTGG	CGGCTCGCAGCGTGTAAACGgtatccatgtacTACACTGACAGCCCGCCTCAAGTCAATAAAtaACTTCAGCTGCCCCGGGTGAAGAtaTGCCACTCGGATATTtCTAAGGACATCGACAtTCTCATGTATCGCCTtGGATCCTGCAATACGtGCCATCCTAGCCAAAATAGCAAACCTCTGGcgtatgatggcCCGCCGGTGATCCTGAAATG
Cbr4	ENSMUST00000034058.14	4076	GGACTGGTGATGTGGTAGAGTGCTTGCCCAGCATGAACAAGTTCCCAGGTTCAGAACAGA	100110000000000000100	GCTGGGCAAGCACTCTACCACATCACCAGTCC	TCTGTTCTGAACCTGGGAACTTGTTCAT	42.857142857142854	66.64964956824463	59.375	75.26456797271499	GCTGGGCAAGCACTCTACCACATCACCAGTCCtaACTTCAGCTGCCCCGGGTGAAGAtaTGCCACTCGGATATTtCTAAGGACATCGACAtTCTCATGTATCGCCTtGGATCCTGCAATACGtTCTGTTCTGAACCTGGGAACTTGTTCAT	CGGCTCGCAGCGTGTAAACGgtatccatgtacGCTGGGCAAGCACTCTACCACATCACCAGTCCtaACTTCAGCTGCCCCGGGTGAAGAtaTGCCACTCGGATATTtCTAAGGACATCGACAtTCTCATGTATCGCCTtGGATCCTGCAATACGtTCTGTTCTGAACCTGGGAACTTGTTCATcgtatgatggcCCGCCGGTGATCCTGAAATG
Cbr4	ENSMUST00000034058.14	3973	GGAAGGAGTATAGCAAACTCAAGGACACCCTGGGTTACATAGTGCAAGGACATCCTGGGA	100110000000000000100	CCAGGGTGTCCTTGAGTTTGCTATACTCCTTCC	TCCCAGGATGTCCTTGCACTATGTAAC	48.148148148148145	66.45575026267733	51.515151515151516	71.51977334589066	CCAGGGTGTCCTTGAGTTTGCTATACTCCTTCCtaACTTCAGCTGCCCCGGGTGAAGAtaTGCCACTCGGATATTtCTAAGGACATCGACAtTCTCATGTATCGCCTtGGATCCTGCAATACGtTCCCAGGATGTCCTTGCACTATGTAAC	CGGCTCGCAGCGTGTAAACGgtatccatgtacCCAGGGTGTCCTTGAGTTTGCTATACTCCTTCCtaACTTCAGCTGCCCCGGGTGAAGAtaTGCCACTCGGATATTtCTAAGGACATCGACAtTCTCATGTATCGCCTtGGATCCTGCAATACGtTCCCAGGATGTCCTTGCACTATGTAACcgtatgatggcCCGCCGGTGATCCTGAAATG
Cbr4	ENSMUST00000034058.14	1312	CATACTGGAAGCAGAGAGAGGAAACAGGAAGTGGAGCCAGGATGTAAAATCTCAAAGCCC	100110000000000000100	CTTCCTGTTTCCTCTCTCTGCTTCCAGTATG	GGGCTTTGAGATTTTACATCCTGGCTCCA	48.275862068965516	69.13470474581527	48.38709677419355	68.51939563431574	CTTCCTGTTTCCTCTCTCTGCTTCCAGTATGtaACTTCAGCTGCCCCGGGTGAAGAtaTGCCACTCGGATATTtCTAAGGACATCGACAtTCTCATGTATCGCCTtGGATCCTGCAATACGtGGGCTTTGAGATTTTACATCCTGGCTCCA	CGGCTCGCAGCGTGTAAACGgtatccatgtacCTTCCTGTTTCCTCTCTCTGCTTCCAGTATGtaACTTCAGCTGCCCCGGGTGAAGAtaTGCCACTCGGATATTtCTAAGGACATCGACAtTCTCATGTATCGCCTtGGATCCTGCAATACGtGGGCTTTGAGATTTTACATCCTGGCTCCAcgtatgatggcCCGCCGGTGATCCTGAAATG
Cbr4	ENSMUST00000034058.14	3592	GCTTCCTCAGCCTGGACAGCACTGGTCTTCAAAAGAGTGCTTGCTTGAGAACAGAAATGA	100110000000000000100	AGACCAGTGCTGTCCAGGCTGAGGAAGC	TCATTTCTGTTCTCAAGCAAGCACTCTTTTGA	37.5	68.0083	60.714285714285715	73.61077353609983	AGACCAGTGCTGTCCAGGCTGAGGAAGCtaACTTCAGCTGCCCCGGGTGAAGAtaTGCCACTCGGATATTtCTAAGGACATCGACAtTCTCATGTATCGCCTtGGATCCTGCAATACGtTCATTTCTGTTCTCAAGCAAGCACTCTTTTGA	CGGCTCGCAGCGTGTAAACGgtatccatgtacAGACCAGTGCTGTCCAGGCTGAGGAAGCtaACTTCAGCTGCCCCGGGTGAAGAtaTGCCACTCGGATATTtCTAAGGACATCGACAtTCTCATGTATCGCCTtGGATCCTGCAATACGtTCATTTCTGTTCTCAAGCAAGCACTCTTTTGAcgtatgatggcCCGCCGGTGATCCTGAAATG
Cd1d1	ENSMUST00000029717.4	430	GGGAGAAGTTGCAGCATATGTTTCAAGTCTATCGAGTCAGCTTTACCAGGGACATACAGG	010010010000000000010	TAGACTTGAAACATATGCTGCAACTTCTCCC	CCTGTATGTCCCTGGTAAAGCTGACTCGA	51.724137931034484	69.47929392104146	41.935483870967744	67.49651447363533	TAGACTTGAAACATATGCTGCAACTTCTCCCtaACTTCAGCTGCCCCGGGTGAAGAtaGCATAACATGTCGCAtTCTCATGTATCGCCTtCGGAAAGTGACAACCtCCACCTTGCGATAAGtCCTGTATGTCCCTGGTAAAGCTGACTCGA	CGGCTCGCAGCGTGTAAACGgtatccatgtacTAGACTTGAAACATATGCTGCAACTTCTCCCtaACTTCAGCTGCCCCGGGTGAAGAtaGCATAACATGTCGCAtTCTCATGTATCGCCTtCGGAAAGTGACAACCtCCACCTTGCGATAAGtCCTGTATGTCCCTGGTAAAGCTGACTCGAcgtatgatggcCCGCCGGTGATCCTGAAATG
Cd1d1	ENSMUST00000029717.4	1221	CCTGAAATTCAGACTTTCCAGGCTCTAGGACTTCAGTCCTGGTCTGCTCAGGATCTGGGG	010010010000000000010	AGTCCTAGAGCCTGGAAAGTCTGAATTTCAGG	CCCCAGATCCTGAGCAGACCAGGACTGA	60.714285714285715	72.47851242858064	46.875	69.61486808978754	AGTCCTAGAGCCTGGAAAGTCTGAATTTCAGGtaACTTCAGCTGCCCCGGGTGAAGAtaGCATAACATGTCGCAtTCTCATGTATCGCCTtCGGAAAGTGACAACCtCCACCTTGCGATAAGtCCCCAGATCCTGAGCAGACCAGGACTGA	CGGCTCGCAGCGTGTAAACGgtatccatgtacAGTCCTAGAGCCTGGAAAGTCTGAATTTCAGGtaACTTCAGCTGCCCCGGGTGAAGAtaGCATAACATGTCGCAtTCTCATGTATCGCCTtCGGAAAGTGACAACCtCCACCTTGCGATAAGtCCCCAGATCCTGAGCAGACCAGGACTGAcgtatgatggcCCGCCGGTGATCCTGAAATG
Cd1d1	ENSMUST00000029717.4	263	TTACACCTTCCGCTGCCTGCAGATGTCTTCCTTTGCAAACAGAAGCTGGTCCCGCACAGA	010010010000000000010	AAGGAAGACATCTGCAGGCAGCGGAAGGTGTAA	TCTGTGCGGGACCAGCTTCTGTTTGCA	55.55555555555556	72.66707651749766	51.515151515151516	74.4904	AAGGAAGACATCTGCAGGCAGCGGAAGGTGTAAtaACTTCAGCTGCCCCGGGTGAAGAtaGCATAACATGTCGCAtTCTCATGTATCGCCTtCGGAAAGTGACAACCtCCACCTTGCGATAAGtTCTGTGCGGGACCAGCTTCTGTTTGCA	CGGCTCGCAGCGTGTAAACGgtatccatgtacAAGGAAGACATCTGCAGGCAGCGGAAGGTGTAAtaACTTCAGCTGCCCCGGGTGAAGAtaGCATAACATGTCGCAtTCTCATGTATCGCCTtCGGAAAGTGACAACCtCCACCTTGCGATAAGtTCTGTGCGGGACCAGCTTCTGTTTGCAcgtatgatggcCCGCCGGTGATCCTGAAATG
Cd1d1	ENSMUST00000029717.4	38	CTTTGTCAAAGAGTAATTTACCAATCGTGCCTGCGCGTCCTTCCGGGTTTTGCTGGCTCT	010010010000000000010	CAGGCACGATTGGTAAATTACTCTTTGACAAAG	AGAGCCAGCAAAACCCGGAAGGACGCG	62.96296296296296	74.9236	39.39393939393939	67.38024128729609	CAGGCACGATTGGTAAATTACTCTTTGACAAAGtaACTTCAGCTGCCCCGGGTGAAGAtaGCATAACATGTCGCAtTCTCATGTATCGCCTtCGGAAAGTGACAACCtCCACCTTGCGATAAGtAGAGCCAGCAAAACCCGGAAGGACGCG	CGGCTCGCAGCGTGTAAACGgtatccatgtacCAGGCACGATTGGTAAATTACTCTTTGACAAAGtaACTTCAGCTGCCCCGGGTGAAGAtaGCATAACATGTCGCAtTCTCATGTATCGCCTtCGGAAAGTGACAACCtCCACCTTGCGATAAGtAGAGCCAGCAAAACCCGGAAGGACGCGcgtatgatggcCCGCCGGTGATCCTGAAATG
Cd1d1	ENSMUST00000029717.4	1584	GTGTGACATACAGCTTTGGGGTTTGTTGGCAAGTGTAAAATCCAACACCAACAGTATTTT	010010010000000000010	CAACAAACCCCAAAGCTGTATGTCACAC	AAAATACTGTTGGTGTTGGATTTTACACTTGC	34.375	66.06325019858565	46.42857142857143	67.23496083327751	CAACAAACCCCAAAGCTGTATGTCACACtaACTTCAGCTGCCCCGGGTGAAGAtaGCATAACATGTCGCAtTCTCATGTATCGCCTtCGGAAAGTGACAACCtCCACCTTGCGATAAGtAAAATACTGTTGGTGTTGGATTTTACACTTGC	CGGCTCGCAGCGTGTAAACGgtatccatgtacCAACAAACCCCAAAGCTGTATGTCACACtaACTTCAGCTGCCCCGGGTGAAGAtaGCATAACATGTCGCAtTCTCATGTATCGCCTtCGGAAAGTGACAACCtCCACCTTGCGATAAGtAAAATACTGTTGGTGTTGGATTTTACACTTGCcgtatgatggcCCGCCGGTGATCCTGAAATG
Cd1d1	ENSMUST00000029717.4	1377	TCCATAGTTTAGAACAAACACAACTGCAAATGTGCGTACCTGCCAGAAACAAGCTGTTGG	010010010000000000010	ACATTTGCAGTTGTGTTTGTTCTAAACTATGGA	CCAACAGCTTGTTTCTGGCAGGTACGC	55.55555555555556	70.5342	33.333333333333336	66.7521	ACATTTGCAGTTGTGTTTGTTCTAAACTATGGAtaACTTCAGCTGCCCCGGGTGAAGAtaGCATAACATGTCGCAtTCTCATGTATCGCCTtCGGAAAGTGACAACCtCCACCTTGCGATAAGtCCAACAGCTTGTTTCTGGCAGGTACGC	CGGCTCGCAGCGTGTAAACGgtatccatgtacACATTTGCAGTTGTGTTTGTTCTAAACTATGGAtaACTTCAGCTGCCCCGGGTGAAGAtaGCATAACATGTCGCAtTCTCATGTATCGCCTtCGGAAAGTGACAACCtCCACCTTGCGATAAGtCCAACAGCTTGTTTCTGGCAGGTACGCcgtatgatggcCCGCCGGTGATCCTGAAATG
Cd1d1	ENSMUST00000029717.4	500	AATGATGTCACCTAAAGAAGACTATCCCATTGAGATCCAGCTGTCTGCGGGCTGTGAAAT	010010010000000000010	TCAATGGGATAGTCTTCTTTAGGTGACATCATT	ATTTCACAGCCCGCAGACAGCTGGATC	55.55555555555556	71.2056	36.36363636363637	66.43663269943676	TCAATGGGATAGTCTTCTTTAGGTGACATCATTtaACTTCAGCTGCCCCGGGTGAAGAtaGCATAACATGTCGCAtTCTCATGTATCGCCTtCGGAAAGTGACAACCtCCACCTTGCGATAAGtATTTCACAGCCCGCAGACAGCTGGATC	CGGCTCGCAGCGTGTAAACGgtatccatgtacTCAATGGGATAGTCTTCTTTAGGTGACATCATTtaACTTCAGCTGCCCCGGGTGAAGAtaGCATAACATGTCGCAtTCTCATGTATCGCCTtCGGAAAGTGACAACCtCCACCTTGCGATAAGtATTTCACAGCCCGCAGACAGCTGGATCcgtatgatggcCCGCCGGTGATCCTGAAATG
Cd1d1	ENSMUST00000029717.4	358	GTTGGAGTAATGACTCAGCCACCATCAGCTTCACGAAGCCATGGTCCCAGGGCAAGTTGA	010010010000000000010	TGAAGCTGATGGTGGCTGAGTCATTACTCCAAC	TCAACTTGCCCTGGGACCATGGCTTCG	59.25925925925926	72.84626031361103	48.484848484848484	71.80127880484747	TGAAGCTGATGGTGGCTGAGTCATTACTCCAACtaACTTCAGCTGCCCCGGGTGAAGAtaGCATAACATGTCGCAtTCTCATGTATCGCCTtCGGAAAGTGACAACCtCCACCTTGCGATAAGtTCAACTTGCCCTGGGACCATGGCTTCG	CGGCTCGCAGCGTGTAAACGgtatccatgtacTGAAGCTGATGGTGGCTGAGTCATTACTCCAACtaACTTCAGCTGCCCCGGGTGAAGAtaGCATAACATGTCGCAtTCTCATGTATCGCCTtCGGAAAGTGACAACCtCCACCTTGCGATAAGtTCAACTTGCCCTGGGACCATGGCTTCGcgtatgatggcCCGCCGGTGATCCTGAAATG
Spi1	ENSMUST00000002180.8	147	TTGAGAAGTCTGGAAAGGAGATAAAATGTGGGAGACCCAGTGTCTACTGTTGGCCCTAAT	000001000010100000001	TCCCACATTTTATCTCCTTTCCAGACTTCTCAA	ATTAGGGCCAACAGTAGACACTGGGTC	51.851851851851855	68.06364402768241	39.39393939393939	68.09136592210047	TCCCACATTTTATCTCCTTTCCAGACTTCTCAAtaACTTCAGCTGCCCCGGGTGAAGAtaACGTGTAACAGACGCtGTACCAGTACGCAGCtTGCTTAGTCAACGAGtCGCTATAAAGGGTCGtATTAGGGCCAACAGTAGACACTGGGTC	CGGCTCGCAGCGTGTAAACGgtatccatgtacTCCCACATTTTATCTCCTTTCCAGACTTCTCAAtaACTTCAGCTGCCCCGGGTGAAGAtaACGTGTAACAGACGCtGTACCAGTACGCAGCtTGCTTAGTCAACGAGtCGCTATAAAGGGTCGtATTAGGGCCAACAGTAGACACTGGGTCcgtatgatggcCCGCCGGTGATCCTGAAATG
Spi1	ENSMUST00000002180.8	923	ATTCAGAGCTATACCAACGTCCAATGCATGACTACTACTCCTTCGTGGGCAGCGATGGAG	000001000010100000001	AGTCATGCATTGGACGTTGGTATAGCTCTGAAT	CTCCATCGCTGCCCACGAAGGAGTAGT	59.25925925925926	71.68167485152509	42.42424242424242	70.02357318802058	AGTCATGCATTGGACGTTGGTATAGCTCTGAATtaACTTCAGCTGCCCCGGGTGAAGAtaACGTGTAACAGACGCtGTACCAGTACGCAGCtTGCTTAGTCAACGAGtCGCTATAAAGGGTCGtCTCCATCGCTGCCCACGAAGGAGTAGT	CGGCTCGCAGCGTGTAAACGgtatccatgtacAGTCATGCATTGGACGTTGGTATAGCTCTGAATtaACTTCAGCTGCCCCGGGTGAAGAtaACGTGTAACAGACGCtGTACCAGTACGCAGCtTGCTTAGTCAACGAGtCGCTATAAAGGGTCGtCTCCATCGCTGCCCACGAAGGAGTAGTcgtatgatggcCCGCCGGTGATCCTGAAATG
Spi1	ENSMUST00000002180.8	1237	CACCAGCAGAGCTCAGATGAGGAGGAGGGTGAGAGGCAGAGCCCTCCCCTGGAGGTGTCT	000001000010100000001	CTCACCCTCCTCCTCATCTGAGCTCTGCTGGTG	AGACACCTCCAGGGGAGGGCTCTGCCT	66.66666666666667	75.78678155910518	60.60606060606061	75.27233315846797	CTCACCCTCCTCCTCATCTGAGCTCTGCTGGTGtaACTTCAGCTGCCCCGGGTGAAGAtaACGTGTAACAGACGCtGTACCAGTACGCAGCtTGCTTAGTCAACGAGtCGCTATAAAGGGTCGtAGACACCTCCAGGGGAGGGCTCTGCCT	CGGCTCGCAGCGTGTAAACGgtatccatgtacCTCACCCTCCTCCTCATCTGAGCTCTGCTGGTGtaACTTCAGCTGCCCCGGGTGAAGAtaACGTGTAACAGACGCtGTACCAGTACGCAGCtTGCTTAGTCAACGAGtCGCTATAAAGGGTCGtAGACACCTCCAGGGGAGGGCTCTGCCTcgtatgatggcCCGCCGGTGATCCTGAAATG
Spi1	ENSMUST00000002180.8	1570	ACAGGCGAGGTGAAGAAAGTCAAGAAGAAGCTCACCTACCAGTTCAGCGGCGAGGTGCTG	000001000010100000001	GAGCTTCTTCTTGACTTTCTTCACCTCGCCTGT	CAGCACCTCGCCGCTGAACTGGTAGGT	62.96296296296296	74.03759932631272	48.484848484848484	71.88313725944505	GAGCTTCTTCTTGACTTTCTTCACCTCGCCTGTtaACTTCAGCTGCCCCGGGTGAAGAtaACGTGTAACAGACGCtGTACCAGTACGCAGCtTGCTTAGTCAACGAGtCGCTATAAAGGGTCGtCAGCACCTCGCCGCTGAACTGGTAGGT	CGGCTCGCAGCGTGTAAACGgtatccatgtacGAGCTTCTTCTTGACTTTCTTCACCTCGCCTGTtaACTTCAGCTGCCCCGGGTGAAGAtaACGTGTAACAGACGCtGTACCAGTACGCAGCtTGCTTAGTCAACGAGtCGCTATAAAGGGTCGtCAGCACCTCGCCGCTGAACTGGTAGGTcgtatgatggcCCGCCGGTGATCCTGAAATG
Spi1	ENSMUST00000002180.8	1923	GAGTCTGGCGCTGGCACCTTTTTGTATATTGAATGCTTTTTAAAAAGCTCTTCCTCCCCA	000001000010100000001	AATATACAAAAAGGTGCCAGCGCCAGACTC	TGGGGAGGAAGAGCTTTTTAAAAAGCATTC	40	66.76545146268205	46.666666666666664	69.69125190555872	AATATACAAAAAGGTGCCAGCGCCAGACTCtaACTTCAGCTGCCCCGGGTGAAGAtaACGTGTAACAGACGCtGTACCAGTACGCAGCtTGCTTAGTCAACGAGtCGCTATAAAGGGTCGtTGGGGAGGAAGAGCTTTTTAAAAAGCATTC	CGGCTCGCAGCGTGTAAACGgtatccatgtacAATATACAAAAAGGTGCCAGCGCCAGACTCtaACTTCAGCTGCCCCGGGTGAAGAtaACGTGTAACAGACGCtGTACCAGTACGCAGCtTGCTTAGTCAACGAGtCGCTATAAAGGGTCGtTGGGGAGGAAGAGCTTTTTAAAAAGCATTCcgtatgatggcCCGCCGGTGATCCTGAAATG
Spi1	ENSMUST00000002180.8	1165	CACACCGGCCTCAGTCACCAGGTTTCCTACATGCCCCGGATGTGCTTCCCTTATCAAACC	000001000010100000001	TGTAGGAAACCTGGTGACTGAGGCCGGTGTG	GGTTTGATAAGGGAAGCACATCCGGGGCA	55.172413793103445	72.58764460884208	58.064516129032256	74.6392	TGTAGGAAACCTGGTGACTGAGGCCGGTGTGtaACTTCAGCTGCCCCGGGTGAAGAtaACGTGTAACAGACGCtGTACCAGTACGCAGCtTGCTTAGTCAACGAGtCGCTATAAAGGGTCGtGGTTTGATAAGGGAAGCACATCCGGGGCA	CGGCTCGCAGCGTGTAAACGgtatccatgtacTGTAGGAAACCTGGTGACTGAGGCCGGTGTGtaACTTCAGCTGCCCCGGGTGAAGAtaACGTGTAACAGACGCtGTACCAGTACGCAGCtTGCTTAGTCAACGAGtCGCTATAAAGGGTCGtGGTTTGATAAGGGAAGCACATCCGGGGCAcgtatgatggcCCGCCGGTGATCCTGAAATG
Spi1	ENSMUST00000002180.8	391	ATTAGGCTAAAAGAACAGTGGACTACTTCAGCAAGGCCTAGCGACCGGAGCAGCAGAAGC	000001000010100000001	TGCTGAAGTAGTCCACTGTTCTTTTAGCCTAAT	GCTTCTGCTGCTCCGGTCGCTAGGCCT	66.66666666666667	75.72647494499415	39.39393939393939	68.23240370247913	TGCTGAAGTAGTCCACTGTTCTTTTAGCCTAATtaACTTCAGCTGCCCCGGGTGAAGAtaACGTGTAACAGACGCtGTACCAGTACGCAGCtTGCTTAGTCAACGAGtCGCTATAAAGGGTCGtGCTTCTGCTGCTCCGGTCGCTAGGCCT	CGGCTCGCAGCGTGTAAACGgtatccatgtacTGCTGAAGTAGTCCACTGTTCTTTTAGCCTAATtaACTTCAGCTGCCCCGGGTGAAGAtaACGTGTAACAGACGCtGTACCAGTACGCAGCtTGCTTAGTCAACGAGtCGCTATAAAGGGTCGtGCTTCTGCTGCTCCGGTCGCTAGGCCTcgtatgatggcCCGCCGGTGATCCTGAAATG
Spi1	ENSMUST00000002180.8	259	TGGCAGCCTTGGGACCAAAGTCCTCCACCTGACAAATTCACCCTCAAAATTAGGGATCCA	000001000010100000001	GTGGAGGACTTTGGTCCCAAGGCTGCCA	TGGATCCCTAATTTTGAGGGTGAATTTGTCAG	40.625	67.64547939402337	60.714285714285715	74.13502939474989	GTGGAGGACTTTGGTCCCAAGGCTGCCAtaACTTCAGCTGCCCCGGGTGAAGAtaACGTGTAACAGACGCtGTACCAGTACGCAGCtTGCTTAGTCAACGAGtCGCTATAAAGGGTCGtTGGATCCCTAATTTTGAGGGTGAATTTGTCAG	CGGCTCGCAGCGTGTAAACGgtatccatgtacGTGGAGGACTTTGGTCCCAAGGCTGCCAtaACTTCAGCTGCCCCGGGTGAAGAtaACGTGTAACAGACGCtGTACCAGTACGCAGCtTGCTTAGTCAACGAGtCGCTATAAAGGGTCGtTGGATCCCTAATTTTGAGGGTGAATTTGTCAGcgtatgatggcCCGCCGGTGATCCTGAAATG
Abcb4	ENSMUST00000003717.13	3205	CTTGTTCAGCCTGTTTGAAAGACAACCTCTGATTGACAGCTACAGTGGAGAAGGGCTGTG	001000100000010001000	TCAGAGGTTGTCTTTCAAACAGGCTGAACAAG	CACAGCCCTTCTCCACTGTAGCTGTCAA	53.57142857142857	70.21875284464858	43.75	69.53353826622515	TCAGAGGTTGTCTTTCAAACAGGCTGAACAAGtaACTTCAGCTGCCCCGGGTGAAGAtaCGAGAGTCAACGACAtTCAACGTACCCACAAtTAAATCGATGCCGTGtCGATTTATGAGGCCGtCACAGCCCTTCTCCACTGTAGCTGTCAA	CGGCTCGCAGCGTGTAAACGgtatccatgtacTCAGAGGTTGTCTTTCAAACAGGCTGAACAAGtaACTTCAGCTGCCCCGGGTGAAGAtaCGAGAGTCAACGACAtTCAACGTACCCACAAtTAAATCGATGCCGTGtCGATTTATGAGGCCGtCACAGCCCTTCTCCACTGTAGCTGTCAAcgtatgatggcCCGCCGGTGATCCTGAAATG
Abcb4	ENSMUST00000003717.13	3520	ACTGGGCATTGTGTCCCAGGAACCCATTCTCTTTGACTGCAGCATCGCAGAGAACATCGC	001000100000010001000	GAGAATGGGTTCCTGGGACACAATGCCCAGT	GCGATGTTCTCTGCGATGCTGCAGTCAAA	51.724137931034484	71.77430811095718	54.83870967741935	73.65178002921505	GAGAATGGGTTCCTGGGACACAATGCCCAGTtaACTTCAGCTGCCCCGGGTGAAGAtaCGAGAGTCAACGACAtTCAACGTACCCACAAtTAAATCGATGCCGTGtCGATTTATGAGGCCGtGCGATGTTCTCTGCGATGCTGCAGTCAAA	CGGCTCGCAGCGTGTAAACGgtatccatgtacGAGAATGGGTTCCTGGGACACAATGCCCAGTtaACTTCAGCTGCCCCGGGTGAAGAtaCGAGAGTCAACGACAtTCAACGTACCCACAAtTAAATCGATGCCGTGtCGATTTATGAGGCCGtGCGATGTTCTCTGCGATGCTGCAGTCAAAcgtatgatggcCCGCCGGTGATCCTGAAATG
Abcb4	ENSMUST00000003717.13	3776	CTGCTGGATGAAGCCACGTCAGCTCTGGATACTGAGAGTGAAAAGGTTGTCCAGGAAGCA	001000100000010001000	TATCCAGAGCTGACGTGGCTTCATCCAGCAG	TGCTTCCTGGACAACCTTTTCACTCTCAG	48.275862068965516	68.90909265877087	54.83870967741935	73.12417905243865	TATCCAGAGCTGACGTGGCTTCATCCAGCAGtaACTTCAGCTGCCCCGGGTGAAGAtaCGAGAGTCAACGACAtTCAACGTACCCACAAtTAAATCGATGCCGTGtCGATTTATGAGGCCGtTGCTTCCTGGACAACCTTTTCACTCTCAG	CGGCTCGCAGCGTGTAAACGgtatccatgtacTATCCAGAGCTGACGTGGCTTCATCCAGCAGtaACTTCAGCTGCCCCGGGTGAAGAtaCGAGAGTCAACGACAtTCAACGTACCCACAAtTAAATCGATGCCGTGtCGATTTATGAGGCCGtTGCTTCCTGGACAACCTTTTCACTCTCAGcgtatgatggcCCGCCGGTGATCCTGAAATG
Abcb4	ENSMUST00000003717.13	2507	TTCACGTTTGGGAAAGCTGGAGAGATCCTCACCACAAGGCTCCGGTCCATGGCCTTTAAA	001000100000010001000	GGTGAGGATCTCTCCAGCTTTCCCAAACGTGAA	TTTAAAGGCCATGGACCGGAGCCTTGT	51.851851851851855	70.64498178408445	51.515151515151516	73.13513667020021	GGTGAGGATCTCTCCAGCTTTCCCAAACGTGAAtaACTTCAGCTGCCCCGGGTGAAGAtaCGAGAGTCAACGACAtTCAACGTACCCACAAtTAAATCGATGCCGTGtCGATTTATGAGGCCGtTTTAAAGGCCATGGACCGGAGCCTTGT	CGGCTCGCAGCGTGTAAACGgtatccatgtacGGTGAGGATCTCTCCAGCTTTCCCAAACGTGAAtaACTTCAGCTGCCCCGGGTGAAGAtaCGAGAGTCAACGACAtTCAACGTACCCACAAtTAAATCGATGCCGTGtCGATTTATGAGGCCGtTTTAAAGGCCATGGACCGGAGCCTTGTcgtatgatggcCCGCCGGTGATCCTGAAATG
Abcb4	ENSMUST00000003717.13	3450	CCATGGCTGGATCAGTGCTCTTAGATGGTCAAGAAGCAAAGAAACTCAATGTCCAGTGGC	001000100000010001000	GACCATCTAAGAGCACTGATCCAGCCATGG	GCCACTGGACATTGAGTTTCTTTGCTTCTT	43.333333333333336	68.52272934957512	53.333333333333336	70.4246	GACCATCTAAGAGCACTGATCCAGCCATGGtaACTTCAGCTGCCCCGGGTGAAGAtaCGAGAGTCAACGACAtTCAACGTACCCACAAtTAAATCGATGCCGTGtCGATTTATGAGGCCGtGCCACTGGACATTGAGTTTCTTTGCTTCTT	CGGCTCGCAGCGTGTAAACGgtatccatgtacGACCATCTAAGAGCACTGATCCAGCCATGGtaACTTCAGCTGCCCCGGGTGAAGAtaCGAGAGTCAACGACAtTCAACGTACCCACAAtTAAATCGATGCCGTGtCGATTTATGAGGCCGtGCCACTGGACATTGAGTTTCTTTGCTTCTTcgtatgatggcCCGCCGGTGATCCTGAAATG
Abcb4	ENSMUST00000003717.13	1078	CAACATCTCCATGGGTATTGCTTTCTTGTTAATATATGCATCCTATGCACTGGCCTTCTG	001000100000010001000	TTAACAAGAAAGCAATACCCATGGAGATGTTG	CAGAAGGCCAGTGCATAGGATGCATATA	46.42857142857143	66.76890936039712	37.5	66.60560218545487	TTAACAAGAAAGCAATACCCATGGAGATGTTGtaACTTCAGCTGCCCCGGGTGAAGAtaCGAGAGTCAACGACAtTCAACGTACCCACAAtTAAATCGATGCCGTGtCGATTTATGAGGCCGtCAGAAGGCCAGTGCATAGGATGCATATA	CGGCTCGCAGCGTGTAAACGgtatccatgtacTTAACAAGAAAGCAATACCCATGGAGATGTTGtaACTTCAGCTGCCCCGGGTGAAGAtaCGAGAGTCAACGACAtTCAACGTACCCACAAtTAAATCGATGCCGTGtCGATTTATGAGGCCGtCAGAAGGCCAGTGCATAGGATGCATATAcgtatgatggcCCGCCGGTGATCCTGAAATG
Abcb4	ENSMUST00000003717.13	1955	CGATTGTCTACCATCCGGAACGCAGATGTCATCGCTGGGTTTGAGGATGGAGTCATTGTG	001000100000010001000	TGACATCTGCGTTCCGGATGGTAGACAATCG	CACAATGACTCCATCCTCAAACCCAGCGA	51.724137931034484	70.70490362810818	51.61290322580645	71.82868915920517	TGACATCTGCGTTCCGGATGGTAGACAATCGtaACTTCAGCTGCCCCGGGTGAAGAtaCGAGAGTCAACGACAtTCAACGTACCCACAAtTAAATCGATGCCGTGtCGATTTATGAGGCCGtCACAATGACTCCATCCTCAAACCCAGCGA	CGGCTCGCAGCGTGTAAACGgtatccatgtacTGACATCTGCGTTCCGGATGGTAGACAATCGtaACTTCAGCTGCCCCGGGTGAAGAtaCGAGAGTCAACGACAtTCAACGTACCCACAAtTAAATCGATGCCGTGtCGATTTATGAGGCCGtCACAATGACTCCATCCTCAAACCCAGCGAcgtatgatggcCCGCCGGTGATCCTGAAATG
Abcb4	ENSMUST00000003717.13	3659	GAGACGCTGCCCCAAAAATATAACACAAGAGTAGGAGACAAGGGGACGCAGCTCTCTGGG	001000100000010001000	TACTCTTGTGTTATATTTTTGGGGCAGCGTCTC	CCCAGAGAGCTGCGTCCCCTTGTCTCC	66.66666666666667	73.7447	42.42424242424242	69.1765	TACTCTTGTGTTATATTTTTGGGGCAGCGTCTCtaACTTCAGCTGCCCCGGGTGAAGAtaCGAGAGTCAACGACAtTCAACGTACCCACAAtTAAATCGATGCCGTGtCGATTTATGAGGCCGtCCCAGAGAGCTGCGTCCCCTTGTCTCC	CGGCTCGCAGCGTGTAAACGgtatccatgtacTACTCTTGTGTTATATTTTTGGGGCAGCGTCTCtaACTTCAGCTGCCCCGGGTGAAGAtaCGAGAGTCAACGACAtTCAACGTACCCACAAtTAAATCGATGCCGTGtCGATTTATGAGGCCGtCCCAGAGAGCTGCGTCCCCTTGTCTCCcgtatgatggcCCGCCGGTGATCCTGAAATG
Cxadr	ENSMUST00000023572.15	248	CCAGTCGGGAGTGTACCAGGCTCTGGGAAAACCAGGGCTCCCAGCCGAGATCGTTTACCT	101001000000001000000	TCCCAGAGCCTGGTACACTCCCGACTGG	AGGTAAACGATCTCGGCTGGGAGCCCTGGTTT	56.25	75.74317156500427	64.28571428571429	74.17189717152161	TCCCAGAGCCTGGTACACTCCCGACTGGtaACTTCAGCTGCCCCGGGTGAAGAtaTGCCACTCGGATATTtCGAGAGTCAACGACAtACGTGTAACAGACGCtCACGAAGCAGCATACtAGGTAAACGATCTCGGCTGGGAGCCCTGGTTT	CGGCTCGCAGCGTGTAAACGgtatccatgtacTCCCAGAGCCTGGTACACTCCCGACTGGtaACTTCAGCTGCCCCGGGTGAAGAtaTGCCACTCGGATATTtCGAGAGTCAACGACAtACGTGTAACAGACGCtCACGAAGCAGCATACtAGGTAAACGATCTCGGCTGGGAGCCCTGGTTTcgtatgatggcCCGCCGGTGATCCTGAAATG
Cxadr	ENSMUST00000023572.15	2289	GAGGTAGCAGGAAGCAGGAAGCTTTAGTGCACTACAAAAGAAGCGTCCGCTACACAGAGC	101001000000001000000	AGTGCACTAAAGCTTCCTGCTTCCTGCTACCTC	GCTCTGTGTAGCGGACGCTTCTTTTGT	51.851851851851855	69.62882382319879	51.515151515151516	73.13986438811651	AGTGCACTAAAGCTTCCTGCTTCCTGCTACCTCtaACTTCAGCTGCCCCGGGTGAAGAtaTGCCACTCGGATATTtCGAGAGTCAACGACAtACGTGTAACAGACGCtCACGAAGCAGCATACtGCTCTGTGTAGCGGACGCTTCTTTTGT	CGGCTCGCAGCGTGTAAACGgtatccatgtacAGTGCACTAAAGCTTCCTGCTTCCTGCTACCTCtaACTTCAGCTGCCCCGGGTGAAGAtaTGCCACTCGGATATTtCGAGAGTCAACGACAtACGTGTAACAGACGCtCACGAAGCAGCATACtGCTCTGTGTAGCGGACGCTTCTTTTGTcgtatgatggcCCGCCGGTGATCCTGAAATG
Cxadr	ENSMUST00000023572.15	5364	TAGAGAATAGAGGCCATCAGTTGGGCTTGTTGTTGATTCAGACACTAAGAAGTCTGCCAA	101001000000001000000	CAAGCCCAACTGATGGCCTCTATTCTCTA	TTGGCAGACTTCTTAGTGTCTGAATCAACAA	38.70967741935484	67.15989677071605	48.275862068965516	68.10263338654875	CAAGCCCAACTGATGGCCTCTATTCTCTAtaACTTCAGCTGCCCCGGGTGAAGAtaTGCCACTCGGATATTtCGAGAGTCAACGACAtACGTGTAACAGACGCtCACGAAGCAGCATACtTTGGCAGACTTCTTAGTGTCTGAATCAACAA	CGGCTCGCAGCGTGTAAACGgtatccatgtacCAAGCCCAACTGATGGCCTCTATTCTCTAtaACTTCAGCTGCCCCGGGTGAAGAtaTGCCACTCGGATATTtCGAGAGTCAACGACAtACGTGTAACAGACGCtCACGAAGCAGCATACtTTGGCAGACTTCTTAGTGTCTGAATCAACAAcgtatgatggcCCGCCGGTGATCCTGAAATG
Cxadr	ENSMUST00000023572.15	3455	GCACATCACTGTGGCTTTCTACCCTTAGAGTCCCCCTCTCGCCTTCTCTCCTCTGCTTTT	101001000000001000000	GGACTCTAAGGGTAGAAAGCCACAGTGATGTGC	AAAAGCAGAGGAGAGAAGGCGAGAGGG	55.55555555555556	69.91542312972888	51.515151515151516	71.7916	GGACTCTAAGGGTAGAAAGCCACAGTGATGTGCtaACTTCAGCTGCCCCGGGTGAAGAtaTGCCACTCGGATATTtCGAGAGTCAACGACAtACGTGTAACAGACGCtCACGAAGCAGCATACtAAAAGCAGAGGAGAGAAGGCGAGAGGG	CGGCTCGCAGCGTGTAAACGgtatccatgtacGGACTCTAAGGGTAGAAAGCCACAGTGATGTGCtaACTTCAGCTGCCCCGGGTGAAGAtaTGCCACTCGGATATTtCGAGAGTCAACGACAtACGTGTAACAGACGCtCACGAAGCAGCATACtAAAAGCAGAGGAGAGAAGGCGAGAGGGcgtatgatggcCCGCCGGTGATCCTGAAATG
Cxadr	ENSMUST00000023572.15	957	GGGACATACAGCTGCACGGTTCAAAACAGAGTGGGCTCTGACCAGTGTATGCTGCGACTA	101001000000001000000	CTCTGTTTTGAACCGTGCAGCTGTATGTCCC	TAGTCGCAGCATACACTGGTCAGAGCCCA	55.172413793103445	72.66155053708252	51.61290322580645	71.51685050562872	CTCTGTTTTGAACCGTGCAGCTGTATGTCCCtaACTTCAGCTGCCCCGGGTGAAGAtaTGCCACTCGGATATTtCGAGAGTCAACGACAtACGTGTAACAGACGCtCACGAAGCAGCATACtTAGTCGCAGCATACACTGGTCAGAGCCCA	CGGCTCGCAGCGTGTAAACGgtatccatgtacCTCTGTTTTGAACCGTGCAGCTGTATGTCCCtaACTTCAGCTGCCCCGGGTGAAGAtaTGCCACTCGGATATTtCGAGAGTCAACGACAtACGTGTAACAGACGCtCACGAAGCAGCATACtTAGTCGCAGCATACACTGGTCAGAGCCCAcgtatgatggcCCGCCGGTGATCCTGAAATG
Cxadr	ENSMUST00000023572.15	802	ATGACTTCAAGCTAAAATGTGAACCCAAGGAAGGCTCCCTTCCACTACAGTTTGAATGGC	101001000000001000000	TCCTTGGGTTCACATTTTAGCTTGAAGTCAT	GCCATTCAAACTGTAGTGGAAGGGAGCCT	51.724137931034484	70.58680783368283	38.70967741935484	67.4693	TCCTTGGGTTCACATTTTAGCTTGAAGTCATtaACTTCAGCTGCCCCGGGTGAAGAtaTGCCACTCGGATATTtCGAGAGTCAACGACAtACGTGTAACAGACGCtCACGAAGCAGCATACtGCCATTCAAACTGTAGTGGAAGGGAGCCT	CGGCTCGCAGCGTGTAAACGgtatccatgtacTCCTTGGGTTCACATTTTAGCTTGAAGTCATtaACTTCAGCTGCCCCGGGTGAAGAtaTGCCACTCGGATATTtCGAGAGTCAACGACAtACGTGTAACAGACGCtCACGAAGCAGCATACtGCCATTCAAACTGTAGTGGAAGGGAGCCTcgtatgatggcCCGCCGGTGATCCTGAAATG
Cxadr	ENSMUST00000023572.15	1243	GATCCATGTCCCCCTCTAACATGGAGGGGTATTCCAAGACGCAGTATAACCAAGTCCCCA	101001000000001000000	ATACCCCTCCATGTTAGAGGGGGACATGGATC	TGGGGACTTGGTTATACTGCGTCTTGGA	50	69.47361301469113	53.125	71.91267326927522	ATACCCCTCCATGTTAGAGGGGGACATGGATCtaACTTCAGCTGCCCCGGGTGAAGAtaTGCCACTCGGATATTtCGAGAGTCAACGACAtACGTGTAACAGACGCtCACGAAGCAGCATACtTGGGGACTTGGTTATACTGCGTCTTGGA	CGGCTCGCAGCGTGTAAACGgtatccatgtacATACCCCTCCATGTTAGAGGGGGACATGGATCtaACTTCAGCTGCCCCGGGTGAAGAtaTGCCACTCGGATATTtCGAGAGTCAACGACAtACGTGTAACAGACGCtCACGAAGCAGCATACtTGGGGACTTGGTTATACTGCGTCTTGGAcgtatgatggcCCGCCGGTGATCCTGAAATG
Cxadr	ENSMUST00000023572.15	4495	TGACTGTGCACATCATCTATGATCCCTGAACTCAGAGGCACAGGACGATCATGGCTTTGA	101001000000001000000	GAGTTCAGGGATCATAGATGATGTGCACAGTCA	TCAAAGCCATGATCGTCCTGTGCCTCT	51.851851851851855	70.11996390443272	45.45454545454545	69.80117475302188	GAGTTCAGGGATCATAGATGATGTGCACAGTCAtaACTTCAGCTGCCCCGGGTGAAGAtaTGCCACTCGGATATTtCGAGAGTCAACGACAtACGTGTAACAGACGCtCACGAAGCAGCATACtTCAAAGCCATGATCGTCCTGTGCCTCT	CGGCTCGCAGCGTGTAAACGgtatccatgtacGAGTTCAGGGATCATAGATGATGTGCACAGTCAtaACTTCAGCTGCCCCGGGTGAAGAtaTGCCACTCGGATATTtCGAGAGTCAACGACAtACGTGTAACAGACGCtCACGAAGCAGCATACtTCAAAGCCATGATCGTCCTGTGCCTCTcgtatgatggcCCGCCGGTGATCCTGAAATG
Pdgfra	ENSMUST00000168162.5	3239	ATGAGATCATGGTGCAGTGCTGGAACAGTGAGCCCGAGAAGAGACCCTCCTTCTACCACC	001000010010000000010	CTCACTGTTCCAGCACTGCACCATGATCTCAT	GGTGGTAGAAGGAGGGTCTCTTCTCGGG	60.714285714285715	70.86556904794844	50	72.02267846527002	CTCACTGTTCCAGCACTGCACCATGATCTCATtaACTTCAGCTGCCCCGGGTGAAGAtaCGAGAGTCAACGACAtCGGAAAGTGACAACCtGTACCAGTACGCAGCtCCACCTTGCGATAAGtGGTGGTAGAAGGAGGGTCTCTTCTCGGG	CGGCTCGCAGCGTGTAAACGgtatccatgtacCTCACTGTTCCAGCACTGCACCATGATCTCATtaACTTCAGCTGCCCCGGGTGAAGAtaCGAGAGTCAACGACAtCGGAAAGTGACAACCtGTACCAGTACGCAGCtCCACCTTGCGATAAGtGGTGGTAGAAGGAGGGTCTCTTCTCGGGcgtatgatggcCCGCCGGTGATCCTGAAATG
Pdgfra	ENSMUST00000168162.5	1363	GAAATGAAGAGAGTCACCATTTCTGTCCACGAGAAAGGCTTCGTCGAGATTGAGCCCACC	001000010010000000010	CTCGTGGACAGAAATGGTGACTCTCTTCATTTC	GGTGGGCTCAATCTCGACGAAGCCTTT	55.55555555555556	70.95532507430562	45.45454545454545	69.2611	CTCGTGGACAGAAATGGTGACTCTCTTCATTTCtaACTTCAGCTGCCCCGGGTGAAGAtaCGAGAGTCAACGACAtCGGAAAGTGACAACCtGTACCAGTACGCAGCtCCACCTTGCGATAAGtGGTGGGCTCAATCTCGACGAAGCCTTT	CGGCTCGCAGCGTGTAAACGgtatccatgtacCTCGTGGACAGAAATGGTGACTCTCTTCATTTCtaACTTCAGCTGCCCCGGGTGAAGAtaCGAGAGTCAACGACAtCGGAAAGTGACAACCtGTACCAGTACGCAGCtCCACCTTGCGATAAGtGGTGGGCTCAATCTCGACGAAGCCTTTcgtatgatggcCCGCCGGTGATCCTGAAATG
Pdgfra	ENSMUST00000168162.5	924	TCCGGAGACTCAAGTAACCTTGCACAATAACGGGAGGCTGGTGCCTGCCTCCTATGACAG	001000010010000000010	CCGTTATTGTGCAAGGTTACTTGAGTCTCCGGA	CTGTCATAGGAGGCAGGCACCAGCCTC	62.96296296296296	72.21518674401472	48.484848484848484	71.732	CCGTTATTGTGCAAGGTTACTTGAGTCTCCGGAtaACTTCAGCTGCCCCGGGTGAAGAtaCGAGAGTCAACGACAtCGGAAAGTGACAACCtGTACCAGTACGCAGCtCCACCTTGCGATAAGtCTGTCATAGGAGGCAGGCACCAGCCTC	CGGCTCGCAGCGTGTAAACGgtatccatgtacCCGTTATTGTGCAAGGTTACTTGAGTCTCCGGAtaACTTCAGCTGCCCCGGGTGAAGAtaCGAGAGTCAACGACAtCGGAAAGTGACAACCtGTACCAGTACGCAGCtCCACCTTGCGATAAGtCTGTCATAGGAGGCAGGCACCAGCCTCcgtatgatggcCCGCCGGTGATCCTGAAATG
Pdgfra	ENSMUST00000168162.5	5042	CCTTCCCACCATTAACTACAGCTACAGTTACTAGCCTCAATGGTGTCAGACCTTTGCCCC	001000010010000000010	AGTAACTGTAGCTGTAGTTAATGGTGGGAAGG	GGGGCAAAGGTCTGACACCATTGAGGCT	57.142857142857146	72.59578478867917	43.75	68.01305294594891	AGTAACTGTAGCTGTAGTTAATGGTGGGAAGGtaACTTCAGCTGCCCCGGGTGAAGAtaCGAGAGTCAACGACAtCGGAAAGTGACAACCtGTACCAGTACGCAGCtCCACCTTGCGATAAGtGGGGCAAAGGTCTGACACCATTGAGGCT	CGGCTCGCAGCGTGTAAACGgtatccatgtacAGTAACTGTAGCTGTAGTTAATGGTGGGAAGGtaACTTCAGCTGCCCCGGGTGAAGAtaCGAGAGTCAACGACAtCGGAAAGTGACAACCtGTACCAGTACGCAGCtCCACCTTGCGATAAGtGGGGCAAAGGTCTGACACCATTGAGGCTcgtatgatggcCCGCCGGTGATCCTGAAATG
Pdgfra	ENSMUST00000168162.5	3556	GAAGACCTGGGCAAGAGGAACAGACACAGCTCACAGACTTCGGAAGAGAGTGCCATCGAG	001000010010000000010	GCTGTGTCTGTTCCTCTTGCCCAGGTCTTC	CTCGATGGCACTCTCTTCCGAAGTCTGTGA	53.333333333333336	71.23373233480095	56.666666666666664	72.45750595106159	GCTGTGTCTGTTCCTCTTGCCCAGGTCTTCtaACTTCAGCTGCCCCGGGTGAAGAtaCGAGAGTCAACGACAtCGGAAAGTGACAACCtGTACCAGTACGCAGCtCCACCTTGCGATAAGtCTCGATGGCACTCTCTTCCGAAGTCTGTGA	CGGCTCGCAGCGTGTAAACGgtatccatgtacGCTGTGTCTGTTCCTCTTGCCCAGGTCTTCtaACTTCAGCTGCCCCGGGTGAAGAtaCGAGAGTCAACGACAtCGGAAAGTGACAACCtGTACCAGTACGCAGCtCCACCTTGCGATAAGtCTCGATGGCACTCTCTTCCGAAGTCTGTGAcgtatgatggcCCGCCGGTGATCCTGAAATG
Pdgfra	ENSMUST00000168162.5	3899	GGATTGAACTTTATCCGTGTTGCCTCTTGCAACGCGTCAGTAGCATCTCAGCGGCGTGTG	001000010010000000010	GTTGCAAGAGGCAACACGGATAAAGTTCAATCC	CACACGCCGCTGAGATGCTACTGACGC	62.96296296296296	73.31620825040267	45.45454545454545	70.55595039377772	GTTGCAAGAGGCAACACGGATAAAGTTCAATCCtaACTTCAGCTGCCCCGGGTGAAGAtaCGAGAGTCAACGACAtCGGAAAGTGACAACCtGTACCAGTACGCAGCtCCACCTTGCGATAAGtCACACGCCGCTGAGATGCTACTGACGC	CGGCTCGCAGCGTGTAAACGgtatccatgtacGTTGCAAGAGGCAACACGGATAAAGTTCAATCCtaACTTCAGCTGCCCCGGGTGAAGAtaCGAGAGTCAACGACAtCGGAAAGTGACAACCtGTACCAGTACGCAGCtCCACCTTGCGATAAGtCACACGCCGCTGAGATGCTACTGACGCcgtatgatggcCCGCCGGTGATCCTGAAATG
Pdgfra	ENSMUST00000168162.5	853	CTCGGGATGACCGATTCCTTAGTCATCGTGGAAGAGGATGACTCTGCCATCATACCTTGC	001000010010000000010	ACGATGACTAAGGAATCGGTCATCCCGAG	GCAAGGTATGATGGCAGAGTCATCCTCTTCC	51.61290322580645	70.42657424637116	51.724137931034484	69.5415	ACGATGACTAAGGAATCGGTCATCCCGAGtaACTTCAGCTGCCCCGGGTGAAGAtaCGAGAGTCAACGACAtCGGAAAGTGACAACCtGTACCAGTACGCAGCtCCACCTTGCGATAAGtGCAAGGTATGATGGCAGAGTCATCCTCTTCC	CGGCTCGCAGCGTGTAAACGgtatccatgtacACGATGACTAAGGAATCGGTCATCCCGAGtaACTTCAGCTGCCCCGGGTGAAGAtaCGAGAGTCAACGACAtCGGAAAGTGACAACCtGTACCAGTACGCAGCtCCACCTTGCGATAAGtGCAAGGTATGATGGCAGAGTCATCCTCTTCCcgtatgatggcCCGCCGGTGATCCTGAAATG
Pdgfra	ENSMUST00000168162.5	5337	TAAGTTTCCAGGCTTGGCTGAGGCTGAGAAAGCAAACATCTTGACTTGGGAACATCTTCC	001000010010000000010	TTCTCAGCCTCAGCCAAGCCTGGAAACTTA	GGAAGATGTTCCCAAGTCAAGATGTTTGCT	43.333333333333336	67.98444406774684	50	71.6202	TTCTCAGCCTCAGCCAAGCCTGGAAACTTAtaACTTCAGCTGCCCCGGGTGAAGAtaCGAGAGTCAACGACAtCGGAAAGTGACAACCtGTACCAGTACGCAGCtCCACCTTGCGATAAGtGGAAGATGTTCCCAAGTCAAGATGTTTGCT	CGGCTCGCAGCGTGTAAACGgtatccatgtacTTCTCAGCCTCAGCCAAGCCTGGAAACTTAtaACTTCAGCTGCCCCGGGTGAAGAtaCGAGAGTCAACGACAtCGGAAAGTGACAACCtGTACCAGTACGCAGCtCCACCTTGCGATAAGtGGAAGATGTTCCCAAGTCAAGATGTTTGCTcgtatgatggcCCGCCGGTGATCCTGAAATG
Hsbp1	ENSMUST00000034300.8	579	TTCCCCTCCCCACTGCTCCTCTGTGGTAGTTGCTGTGTGATAAAGTGGCAGAGTACTCGT	000000001001100100000	TACCACAGAGGAGCAGTGGGGAGGGGAA	ACGAGTACTCTGCCACTTTATCACACAGCAAC	46.875	70.5197	60.714285714285715	73.71053237395859	TACCACAGAGGAGCAGTGGGGAGGGGAAtaACTTCAGCTGCCCCGGGTGAAGAtaAAAGCAAATTCGCCGtATGATCGTGGACACCtTGCTTAGTCAACGAGtACCTACTAAAGCGCCtACGAGTACTCTGCCACTTTATCACACAGCAAC	CGGCTCGCAGCGTGTAAACGgtatccatgtacTACCACAGAGGAGCAGTGGGGAGGGGAAtaACTTCAGCTGCCCCGGGTGAAGAtaAAAGCAAATTCGCCGtATGATCGTGGACACCtTGCTTAGTCAACGAGtACCTACTAAAGCGCCtACGAGTACTCTGCCACTTTATCACACAGCAACcgtatgatggcCCGCCGGTGATCCTGAAATG
Hsbp1	ENSMUST00000034300.8	780	CATTTAATAGTTGTTTGTGCCGAAGCGTCTCTCAGAGTTTTGCATGAGATTCTAGTAGCG	000000001001100100000	GACGCTTCGGCACAAACAACTATTAAATG	CGCTACTAGAATCTCATGCAAAACTCTGAGA	41.935483870967744	66.90425677161409	41.37931034482759	66.13345195949177	GACGCTTCGGCACAAACAACTATTAAATGtaACTTCAGCTGCCCCGGGTGAAGAtaAAAGCAAATTCGCCGtATGATCGTGGACACCtTGCTTAGTCAACGAGtACCTACTAAAGCGCCtCGCTACTAGAATCTCATGCAAAACTCTGAGA	CGGCTCGCAGCGTGTAAACGgtatccatgtacGACGCTTCGGCACAAACAACTATTAAATGtaACTTCAGCTGCCCCGGGTGAAGAtaAAAGCAAATTCGCCGtATGATCGTGGACACCtTGCTTAGTCAACGAGtACCTACTAAAGCGCCtCGCTACTAGAATCTCATGCAAAACTCTGAGAcgtatgatggcCCGCCGGTGATCCTGAAATG
Hsbp1	ENSMUST00000034300.8	138	GACGCTCTTGCAGCAGATGCAAGACAAGTTTCAGATCATGTCAGACCAGATCATCGGAAG	000000001001100100000	CTTGTCTTGCATCTGCTGCAAGAGCGTC	CTTCCGATGATCTGGTCTGACATGATCTGAAA	43.75	68.41894597197796	53.57142857142857	70.50526776421088	CTTGTCTTGCATCTGCTGCAAGAGCGTCtaACTTCAGCTGCCCCGGGTGAAGAtaAAAGCAAATTCGCCGtATGATCGTGGACACCtTGCTTAGTCAACGAGtACCTACTAAAGCGCCtCTTCCGATGATCTGGTCTGACATGATCTGAAA	CGGCTCGCAGCGTGTAAACGgtatccatgtacCTTGTCTTGCATCTGCTGCAAGAGCGTCtaACTTCAGCTGCCCCGGGTGAAGAtaAAAGCAAATTCGCCGtATGATCGTGGACACCtTGCTTAGTCAACGAGtACCTACTAAAGCGCCtCTTCCGATGATCTGGTCTGACATGATCTGAAAcgtatgatggcCCGCCGGTGATCCTGAAATG
Hsbp1	ENSMUST00000034300.8	913	CTGAAAGGGAAGAGACCAAAAGACCCAAGTGAGCCCAGCCCTGTCAGCAAGGCTGAAAAA	000000001001100100000	CTCACTTGGGTCTTTTGGTCTCTTCCCTTTCAG	TTTTTCAGCCTTGCTGACAGGGCTGGG	55.55555555555556	71.65923600856758	48.484848484848484	70.6306	CTCACTTGGGTCTTTTGGTCTCTTCCCTTTCAGtaACTTCAGCTGCCCCGGGTGAAGAtaAAAGCAAATTCGCCGtATGATCGTGGACACCtTGCTTAGTCAACGAGtACCTACTAAAGCGCCtTTTTTCAGCCTTGCTGACAGGGCTGGG	CGGCTCGCAGCGTGTAAACGgtatccatgtacCTCACTTGGGTCTTTTGGTCTCTTCCCTTTCAGtaACTTCAGCTGCCCCGGGTGAAGAtaAAAGCAAATTCGCCGtATGATCGTGGACACCtTGCTTAGTCAACGAGtACCTACTAAAGCGCCtTTTTTCAGCCTTGCTGACAGGGCTGGGcgtatgatggcCCGCCGGTGATCCTGAAATG
Hsbp1	ENSMUST00000034300.8	312	GAGTTGAAGGCTGCCGGTACTGAATCCAGAATGTTGTTGTCCCGAGCCAAGACAAAAACC	000000001001100100000	TTCTGGATTCAGTACCGGCAGCCTTCAACTC	GGTTTTTGTCTTGGCTCGGGACAACAACA	48.275862068965516	70.28560718820228	51.61290322580645	71.8948	TTCTGGATTCAGTACCGGCAGCCTTCAACTCtaACTTCAGCTGCCCCGGGTGAAGAtaAAAGCAAATTCGCCGtATGATCGTGGACACCtTGCTTAGTCAACGAGtACCTACTAAAGCGCCtGGTTTTTGTCTTGGCTCGGGACAACAACA	CGGCTCGCAGCGTGTAAACGgtatccatgtacTTCTGGATTCAGTACCGGCAGCCTTCAACTCtaACTTCAGCTGCCCCGGGTGAAGAtaAAAGCAAATTCGCCGtATGATCGTGGACACCtTGCTTAGTCAACGAGtACCTACTAAAGCGCCtGGTTTTTGTCTTGGCTCGGGACAACAACAcgtatgatggcCCGCCGGTGATCCTGAAATG
Hsbp1	ENSMUST00000034300.8	207	CATGAGCAGTCGGATTGACGACCTGGAGAAGAATATCGCTGACCTCATGACCCAGGCTGG	000000001001100100000	TTCTTCTCCAGGTCGTCAATCCGACTGCTCATG	CCAGCCTGGGTCATGAGGTCAGCGATA	59.25925925925926	71.5811	51.515151515151516	72.87442372932713	TTCTTCTCCAGGTCGTCAATCCGACTGCTCATGtaACTTCAGCTGCCCCGGGTGAAGAtaAAAGCAAATTCGCCGtATGATCGTGGACACCtTGCTTAGTCAACGAGtACCTACTAAAGCGCCtCCAGCCTGGGTCATGAGGTCAGCGATA	CGGCTCGCAGCGTGTAAACGgtatccatgtacTTCTTCTCCAGGTCGTCAATCCGACTGCTCATGtaACTTCAGCTGCCCCGGGTGAAGAtaAAAGCAAATTCGCCGtATGATCGTGGACACCtTGCTTAGTCAACGAGtACCTACTAAAGCGCCtCCAGCCTGGGTCATGAGGTCAGCGATAcgtatgatggcCCGCCGGTGATCCTGAAATG
Hsbp1	ENSMUST00000034300.8	1091	TCAGGATTCTGGTGTCTGGAGGCTTAGCCTCAAAGCCAGTTTTGATGACTTAGAAGGCAA	000000001001100100000	GAGGCTAAGCCTCCAGACACCAGAATCCTGA	TTGCCTTCTAAGTCATCAAAACTGGCTTT	37.93103448275862	66.13609994516412	54.83870967741935	72.46014906095803	GAGGCTAAGCCTCCAGACACCAGAATCCTGAtaACTTCAGCTGCCCCGGGTGAAGAtaAAAGCAAATTCGCCGtATGATCGTGGACACCtTGCTTAGTCAACGAGtACCTACTAAAGCGCCtTTGCCTTCTAAGTCATCAAAACTGGCTTT	CGGCTCGCAGCGTGTAAACGgtatccatgtacGAGGCTAAGCCTCCAGACACCAGAATCCTGAtaACTTCAGCTGCCCCGGGTGAAGAtaAAAGCAAATTCGCCGtATGATCGTGGACACCtTGCTTAGTCAACGAGtACCTACTAAAGCGCCtTTGCCTTCTAAGTCATCAAAACTGGCTTTcgtatgatggcCCGCCGGTGATCCTGAAATG
Hsbp1	ENSMUST00000034300.8	408	GGTTTATAAACGTGCATTCTTATCACAGCCTGCATAGCCTAGAGTACCCCTACACCCCAT	000000001001100100000	CAGGCTGTGATAAGAATGCACGTTTATAAACC	ATGGGGTGTAGGGGTACTCTAGGCTATG	53.57142857142857	68.39404104532235	40.625	67.1893	CAGGCTGTGATAAGAATGCACGTTTATAAACCtaACTTCAGCTGCCCCGGGTGAAGAtaAAAGCAAATTCGCCGtATGATCGTGGACACCtTGCTTAGTCAACGAGtACCTACTAAAGCGCCtATGGGGTGTAGGGGTACTCTAGGCTATG	CGGCTCGCAGCGTGTAAACGgtatccatgtacCAGGCTGTGATAAGAATGCACGTTTATAAACCtaACTTCAGCTGCCCCGGGTGAAGAtaAAAGCAAATTCGCCGtATGATCGTGGACACCtTGCTTAGTCAACGAGtACCTACTAAAGCGCCtATGGGGTGTAGGGGTACTCTAGGCTATGcgtatgatggcCCGCCGGTGATCCTGAAATG
Flt3	ENSMUST00000049324.13	3041	CCCAACCTGACTTCATTTTTAGGATGTCAGCTGGCAGAGGCAGAAGAAGCGATGTATCAG	001000001000000110000	CTGACATCCTAAAAATGAAGTCAGGTTGGG	CTGATACATCGCTTCTTCTGCCTCTGCCAG	53.333333333333336	70.71461422084172	43.333333333333336	66.34846224668667	CTGACATCCTAAAAATGAAGTCAGGTTGGGtaACTTCAGCTGCCCCGGGTGAAGAtaCGAGAGTCAACGACAtAAAGCAAATTCGCCGtACCTACTAAAGCGCCtCGCGGCTTAGTAGTTtCTGATACATCGCTTCTTCTGCCTCTGCCAG	CGGCTCGCAGCGTGTAAACGgtatccatgtacCTGACATCCTAAAAATGAAGTCAGGTTGGGtaACTTCAGCTGCCCCGGGTGAAGAtaCGAGAGTCAACGACAtAAAGCAAATTCGCCGtACCTACTAAAGCGCCtCGCGGCTTAGTAGTTtCTGATACATCGCTTCTTCTGCCTCTGCCAGcgtatgatggcCCGCCGGTGATCCTGAAATG
Flt3	ENSMUST00000049324.13	2687	GTCACCCACGGGAAGGTGGTGAAGATCTGTGACTTTGGACTGGCCCGAGACATCCTGAGC	001000001000000110000	CAGATCTTCACCACCTTCCCGTGGGTGAC	GCTCAGGATGTCTCGGGCCAGTCCAAAGTCA	58.064516129032256	74.7069	58.62068965517241	72.16552932669038	CAGATCTTCACCACCTTCCCGTGGGTGACtaACTTCAGCTGCCCCGGGTGAAGAtaCGAGAGTCAACGACAtAAAGCAAATTCGCCGtACCTACTAAAGCGCCtCGCGGCTTAGTAGTTtGCTCAGGATGTCTCGGGCCAGTCCAAAGTCA	CGGCTCGCAGCGTGTAAACGgtatccatgtacCAGATCTTCACCACCTTCCCGTGGGTGACtaACTTCAGCTGCCCCGGGTGAAGAtaCGAGAGTCAACGACAtAAAGCAAATTCGCCGtACCTACTAAAGCGCCtCGCGGCTTAGTAGTTtGCTCAGGATGTCTCGGGCCAGTCCAAAGTCAcgtatgatggcCCGCCGGTGATCCTGAAATG
Flt3	ENSMUST00000049324.13	1214	TGCTCTTCCTCAAAGCACCCCAGCCAGTCAGCGTTGGTGACCATCCTAGAAAAAGGGTTT	001000001000000110000	CTGACTGGCTGGGGTGCTTTGAGGAAGAGCA	AAACCCTTTTTCTAGGATGGTCACCAACG	44.827586206896555	67.68155901302441	58.064516129032256	75.12115283640276	CTGACTGGCTGGGGTGCTTTGAGGAAGAGCAtaACTTCAGCTGCCCCGGGTGAAGAtaCGAGAGTCAACGACAtAAAGCAAATTCGCCGtACCTACTAAAGCGCCtCGCGGCTTAGTAGTTtAAACCCTTTTTCTAGGATGGTCACCAACG	CGGCTCGCAGCGTGTAAACGgtatccatgtacCTGACTGGCTGGGGTGCTTTGAGGAAGAGCAtaACTTCAGCTGCCCCGGGTGAAGAtaCGAGAGTCAACGACAtAAAGCAAATTCGCCGtACCTACTAAAGCGCCtCGCGGCTTAGTAGTTtAAACCCTTTTTCTAGGATGGTCACCAACGcgtatgatggcCCGCCGGTGATCCTGAAATG
Flt3	ENSMUST00000049324.13	2793	GGATGGCACCTGAGAGCTTATTTGAAGGGATCTACACAATCAAGAGTGACGTCTGGTCCT	001000001000000110000	ATCCCTTCAAATAAGCTCTCAGGTGCCATCC	AGGACCAGACGTCACTCTTGATTGTGTAG	48.275862068965516	68.06589994620981	48.38709677419355	70.31129022549123	ATCCCTTCAAATAAGCTCTCAGGTGCCATCCtaACTTCAGCTGCCCCGGGTGAAGAtaCGAGAGTCAACGACAtAAAGCAAATTCGCCGtACCTACTAAAGCGCCtCGCGGCTTAGTAGTTtAGGACCAGACGTCACTCTTGATTGTGTAG	CGGCTCGCAGCGTGTAAACGgtatccatgtacATCCCTTCAAATAAGCTCTCAGGTGCCATCCtaACTTCAGCTGCCCCGGGTGAAGAtaCGAGAGTCAACGACAtAAAGCAAATTCGCCGtACCTACTAAAGCGCCtCGCGGCTTAGTAGTTtAGGACCAGACGTCACTCTTGATTGTGTAGcgtatgatggcCCGCCGGTGATCCTGAAATG
Flt3	ENSMUST00000049324.13	1902	TTGTGTTGATCTGCCACAAATACAAAAAGCAATTTAGGTACGAGAGTCAGCTGCAGATGA	001000001000000110000	TTGCTTTTTGTATTTGTGGCAGATCAACACAA	TCATCTGCAGCTGACTCTCGTACCTAAA	46.42857142857143	67.4178	34.375	67.59049153628428	TTGCTTTTTGTATTTGTGGCAGATCAACACAAtaACTTCAGCTGCCCCGGGTGAAGAtaCGAGAGTCAACGACAtAAAGCAAATTCGCCGtACCTACTAAAGCGCCtCGCGGCTTAGTAGTTtTCATCTGCAGCTGACTCTCGTACCTAAA	CGGCTCGCAGCGTGTAAACGgtatccatgtacTTGCTTTTTGTATTTGTGGCAGATCAACACAAtaACTTCAGCTGCCCCGGGTGAAGAtaCGAGAGTCAACGACAtAAAGCAAATTCGCCGtACCTACTAAAGCGCCtCGCGGCTTAGTAGTTtTCATCTGCAGCTGACTCTCGTACCTAAAcgtatgatggcCCGCCGGTGATCCTGAAATG
Flt3	ENSMUST00000049324.13	1053	ATGTGAACCATGGATTCGGGCTCACCTGGGAGCTGGAAGACAAAGCCCTGGAGGAGGGCA	001000001000000110000	CTCCCAGGTGAGCCCGAATCCATGGTTCACAT	TGCCCTCCTCCAGGGCTTTGTCTTCCAG	60.714285714285715	73.57206821918618	56.25	74.75169580917196	CTCCCAGGTGAGCCCGAATCCATGGTTCACATtaACTTCAGCTGCCCCGGGTGAAGAtaCGAGAGTCAACGACAtAAAGCAAATTCGCCGtACCTACTAAAGCGCCtCGCGGCTTAGTAGTTtTGCCCTCCTCCAGGGCTTTGTCTTCCAG	CGGCTCGCAGCGTGTAAACGgtatccatgtacCTCCCAGGTGAGCCCGAATCCATGGTTCACATtaACTTCAGCTGCCCCGGGTGAAGAtaCGAGAGTCAACGACAtAAAGCAAATTCGCCGtACCTACTAAAGCGCCtCGCGGCTTAGTAGTTtTGCCCTCCTCCAGGGCTTTGTCTTCCAGcgtatgatggcCCGCCGGTGATCCTGAAATG
Flt3	ENSMUST00000049324.13	1805	ATCTTTTTAAACTCACCAGGCCCCTTCCCTTTCATCCAAGACAACATCTCCTTCTATGCG	001000001000000110000	AAGGGAAGGGGCCTGGTGAGTTTAAAAAGAT	CGCATAGAAGGAGATGTTGTCTTGGATGA	44.827586206896555	66.93125455405067	45.16129032258065	70.28218913358131	AAGGGAAGGGGCCTGGTGAGTTTAAAAAGATtaACTTCAGCTGCCCCGGGTGAAGAtaCGAGAGTCAACGACAtAAAGCAAATTCGCCGtACCTACTAAAGCGCCtCGCGGCTTAGTAGTTtCGCATAGAAGGAGATGTTGTCTTGGATGA	CGGCTCGCAGCGTGTAAACGgtatccatgtacAAGGGAAGGGGCCTGGTGAGTTTAAAAAGATtaACTTCAGCTGCCCCGGGTGAAGAtaCGAGAGTCAACGACAtAAAGCAAATTCGCCGtACCTACTAAAGCGCCtCGCGGCTTAGTAGTTtCGCATAGAAGGAGATGTTGTCTTGGATGAcgtatgatggcCCGCCGGTGATCCTGAAATG
Flt3	ENSMUST00000049324.13	890	CATGAGTTGTTCGGAACAGACATCAGATGCTGTGCTAGAAATGCACTGGGCCGCGAATGC	001000001000000110000	ACAGCATCTGATGTCTGTTCCGAACAACTCATG	GCATTCGCGGCCCAGTGCATTTCTAGC	59.25925925925926	72.67081389744646	45.45454545454545	70.74954914012858	ACAGCATCTGATGTCTGTTCCGAACAACTCATGtaACTTCAGCTGCCCCGGGTGAAGAtaCGAGAGTCAACGACAtAAAGCAAATTCGCCGtACCTACTAAAGCGCCtCGCGGCTTAGTAGTTtGCATTCGCGGCCCAGTGCATTTCTAGC	CGGCTCGCAGCGTGTAAACGgtatccatgtacACAGCATCTGATGTCTGTTCCGAACAACTCATGtaACTTCAGCTGCCCCGGGTGAAGAtaCGAGAGTCAACGACAtAAAGCAAATTCGCCGtACCTACTAAAGCGCCtCGCGGCTTAGTAGTTtGCATTCGCGGCCCAGTGCATTTCTAGCcgtatgatggcCCGCCGGTGATCCTGAAATG
Vwf	ENSMUST00000112254.8	221	TGGAGATACAGCCCCTGTTTGTATGGGCAAGATGAACCCTTTCAGGTATGAGATCTGCCT	000001000011000000100	TCTTGCCCATACAAACAGGGGCTGTATCTCCA	AGGCAGATCTCATACCTGAAAGGGTTCA	46.42857142857143	67.53726325769799	50	72.65536104233843	TCTTGCCCATACAAACAGGGGCTGTATCTCCAtaACTTCAGCTGCCCCGGGTGAAGAtaACGTGTAACAGACGCtGTACCAGTACGCAGCtATGATCGTGGACACCtGGATCCTGCAATACGtAGGCAGATCTCATACCTGAAAGGGTTCA	CGGCTCGCAGCGTGTAAACGgtatccatgtacTCTTGCCCATACAAACAGGGGCTGTATCTCCAtaACTTCAGCTGCCCCGGGTGAAGAtaACGTGTAACAGACGCtGTACCAGTACGCAGCtATGATCGTGGACACCtGGATCCTGCAATACGtAGGCAGATCTCATACCTGAAAGGGTTCAcgtatgatggcCCGCCGGTGATCCTGAAATG
Vwf	ENSMUST00000112254.8	3332	GAGCTCACAGTGTGCTGACACGAGAAAGCTGTCACTAGATGTTTCCCCTGCCACTTGCCA	000001000011000000100	CAGCTTTCTCGTGTCAGCACACTGTGAGCTC	TGGCAAGTGGCAGGGGAAACATCTAGTGA	51.724137931034484	71.67295379739693	54.83870967741935	72.72556014800739	CAGCTTTCTCGTGTCAGCACACTGTGAGCTCtaACTTCAGCTGCCCCGGGTGAAGAtaACGTGTAACAGACGCtGTACCAGTACGCAGCtATGATCGTGGACACCtGGATCCTGCAATACGtTGGCAAGTGGCAGGGGAAACATCTAGTGA	CGGCTCGCAGCGTGTAAACGgtatccatgtacCAGCTTTCTCGTGTCAGCACACTGTGAGCTCtaACTTCAGCTGCCCCGGGTGAAGAtaACGTGTAACAGACGCtGTACCAGTACGCAGCtATGATCGTGGACACCtGGATCCTGCAATACGtTGGCAAGTGGCAGGGGAAACATCTAGTGAcgtatgatggcCCGCCGGTGATCCTGAAATG
Vwf	ENSMUST00000112254.8	3477	GACCCTGAGCCATACCTGGACATCTGTATTTATGACACTTGCTCCTGTGAGTCCATCGGG	000001000011000000100	TAAATACAGATGTCCAGGTATGGCTCAGGGTC	CCCGATGGACTCACAGGAGCAAGTGTCA	57.142857142857146	71.7819	46.875	69.32056089264938	TAAATACAGATGTCCAGGTATGGCTCAGGGTCtaACTTCAGCTGCCCCGGGTGAAGAtaACGTGTAACAGACGCtGTACCAGTACGCAGCtATGATCGTGGACACCtGGATCCTGCAATACGtCCCGATGGACTCACAGGAGCAAGTGTCA	CGGCTCGCAGCGTGTAAACGgtatccatgtacTAAATACAGATGTCCAGGTATGGCTCAGGGTCtaACTTCAGCTGCCCCGGGTGAAGAtaACGTGTAACAGACGCtGTACCAGTACGCAGCtATGATCGTGGACACCtGGATCCTGCAATACGtCCCGATGGACTCACAGGAGCAAGTGTCAcgtatgatggcCCGCCGGTGATCCTGAAATG
Vwf	ENSMUST00000112254.8	7798	GTGTTGGATCTCGGTGGGCTGTTCCTGAGAACCCCTGCCTCGTCAACGAGTGTGTCCGCG	000001000011000000100	GGTTCTCAGGAACAGCCCACCGAGATCCAACAC	CGCGGACACACTCGTTGACGAGGCAGG	66.66666666666667	74.78197358682297	57.57575757575758	74.92987984327061	GGTTCTCAGGAACAGCCCACCGAGATCCAACACtaACTTCAGCTGCCCCGGGTGAAGAtaACGTGTAACAGACGCtGTACCAGTACGCAGCtATGATCGTGGACACCtGGATCCTGCAATACGtCGCGGACACACTCGTTGACGAGGCAGG	CGGCTCGCAGCGTGTAAACGgtatccatgtacGGTTCTCAGGAACAGCCCACCGAGATCCAACACtaACTTCAGCTGCCCCGGGTGAAGAtaACGTGTAACAGACGCtGTACCAGTACGCAGCtATGATCGTGGACACCtGGATCCTGCAATACGtCGCGGACACACTCGTTGACGAGGCAGGcgtatgatggcCCGCCGGTGATCCTGAAATG
Vwf	ENSMUST00000112254.8	1799	TTCTGGGAAGACCTGTGGCTTGTGTGGGAATTACAACGGCAACAAGGGAGACGACTTCCT	000001000011000000100	TTCCCACACAAGCCACAGGTCTTCCCAGAA	AGGAAGTCGTCTCCCTTGTTGCCGTTGTAA	50	71.6564	53.333333333333336	73.24562254250787	TTCCCACACAAGCCACAGGTCTTCCCAGAAtaACTTCAGCTGCCCCGGGTGAAGAtaACGTGTAACAGACGCtGTACCAGTACGCAGCtATGATCGTGGACACCtGGATCCTGCAATACGtAGGAAGTCGTCTCCCTTGTTGCCGTTGTAA	CGGCTCGCAGCGTGTAAACGgtatccatgtacTTCCCACACAAGCCACAGGTCTTCCCAGAAtaACTTCAGCTGCCCCGGGTGAAGAtaACGTGTAACAGACGCtGTACCAGTACGCAGCtATGATCGTGGACACCtGGATCCTGCAATACGtAGGAAGTCGTCTCCCTTGTTGCCGTTGTAAcgtatgatggcCCGCCGGTGATCCTGAAATG
Vwf	ENSMUST00000112254.8	6672	GTCCTCCTCTCAGCGTCGTTTGCTGAATGCCACAAGGTCATCGCTCCAGCCACATTCCAT	000001000011000000100	CATTCAGCAAACGACGCTGAGAGGAGGAC	ATGGAATGTGGCTGGAGCGATGACCTTGTGG	54.83870967741935	73.9569	55.172413793103445	71.17589605580758	CATTCAGCAAACGACGCTGAGAGGAGGACtaACTTCAGCTGCCCCGGGTGAAGAtaACGTGTAACAGACGCtGTACCAGTACGCAGCtATGATCGTGGACACCtGGATCCTGCAATACGtATGGAATGTGGCTGGAGCGATGACCTTGTGG	CGGCTCGCAGCGTGTAAACGgtatccatgtacCATTCAGCAAACGACGCTGAGAGGAGGACtaACTTCAGCTGCCCCGGGTGAAGAtaACGTGTAACAGACGCtGTACCAGTACGCAGCtATGATCGTGGACACCtGGATCCTGCAATACGtATGGAATGTGGCTGGAGCGATGACCTTGTGGcgtatgatggcCCGCCGGTGATCCTGAAATG
Vwf	ENSMUST00000112254.8	8503	AGGGAAAGTGTGCCAGCAAAGCTGTGTACTCCATTGACATCGAGGATGTGCAGGAGCAAT	000001000011000000100	AGTACACAGCTTTGCTGGCACACTTTCCCT	ATTGCTCCTGCACATCCTCGATGTCAATGG	50	70.98425159225019	50	72.30175505090409	AGTACACAGCTTTGCTGGCACACTTTCCCTtaACTTCAGCTGCCCCGGGTGAAGAtaACGTGTAACAGACGCtGTACCAGTACGCAGCtATGATCGTGGACACCtGGATCCTGCAATACGtATTGCTCCTGCACATCCTCGATGTCAATGG	CGGCTCGCAGCGTGTAAACGgtatccatgtacAGTACACAGCTTTGCTGGCACACTTTCCCTtaACTTCAGCTGCCCCGGGTGAAGAtaACGTGTAACAGACGCtGTACCAGTACGCAGCtATGATCGTGGACACCtGGATCCTGCAATACGtATTGCTCCTGCACATCCTCGATGTCAATGGcgtatgatggcCCGCCGGTGATCCTGAAATG
Vwf	ENSMUST00000112254.8	6807	ACCAGTGGGGTCTGTGTTGATTGGAGGACAACTGATTTCTGTGCTATGTCATGCCCACCG	000001000011000000100	TTGTCCTCCAATCAACACAGACCCCACTGGT	CGGTGGGCATGACATAGCACAGAAATCAG	51.724137931034484	69.85306877398847	51.61290322580645	72.96084061728368	TTGTCCTCCAATCAACACAGACCCCACTGGTtaACTTCAGCTGCCCCGGGTGAAGAtaACGTGTAACAGACGCtGTACCAGTACGCAGCtATGATCGTGGACACCtGGATCCTGCAATACGtCGGTGGGCATGACATAGCACAGAAATCAG	CGGCTCGCAGCGTGTAAACGgtatccatgtacTTGTCCTCCAATCAACACAGACCCCACTGGTtaACTTCAGCTGCCCCGGGTGAAGAtaACGTGTAACAGACGCtGTACCAGTACGCAGCtATGATCGTGGACACCtGGATCCTGCAATACGtCGGTGGGCATGACATAGCACAGAAATCAGcgtatgatggcCCGCCGGTGATCCTGAAATG
Kit	ENSMUST00000144270.8	1262	ATGTGAACCAACTTCGCCTGACCAGATTAAAAGGCACAGAAGGAGGCACTTATACCTTTC	100001100000000000001	AATCTGGTCAGGCGAAGTTGGTTCACAT	GAAAGGTATAAGTGCCTCCTTCTGTGCCTTTT	43.75	69.17002422955926	46.42857142857143	68.9389	AATCTGGTCAGGCGAAGTTGGTTCACATtaACTTCAGCTGCCCCGGGTGAAGAtaTGCCACTCGGATATTtACGTGTAACAGACGCtTCAACGTACCCACAAtCGCTATAAAGGGTCGtGAAAGGTATAAGTGCCTCCTTCTGTGCCTTTT	CGGCTCGCAGCGTGTAAACGgtatccatgtacAATCTGGTCAGGCGAAGTTGGTTCACATtaACTTCAGCTGCCCCGGGTGAAGAtaTGCCACTCGGATATTtACGTGTAACAGACGCtTCAACGTACCCACAAtCGCTATAAAGGGTCGtGAAAGGTATAAGTGCCTCCTTCTGTGCCTTTTcgtatgatggcCCGCCGGTGATCCTGAAATG
Kit	ENSMUST00000144270.8	4321	GCTCCTGTCTCTCCAGTTTCCCTGCATGTCGCTCACTGTCTAGAATTTACTCAAAGCCGC	100001100000000000001	ACATGCAGGGAAACTGGAGAGACAGGAGC	GCGGCTTTGAGTAAATTCTAGACAGTGAGCG	48.38709677419355	69.77034455691029	55.172413793103445	71.83539630722004	ACATGCAGGGAAACTGGAGAGACAGGAGCtaACTTCAGCTGCCCCGGGTGAAGAtaTGCCACTCGGATATTtACGTGTAACAGACGCtTCAACGTACCCACAAtCGCTATAAAGGGTCGtGCGGCTTTGAGTAAATTCTAGACAGTGAGCG	CGGCTCGCAGCGTGTAAACGgtatccatgtacACATGCAGGGAAACTGGAGAGACAGGAGCtaACTTCAGCTGCCCCGGGTGAAGAtaTGCCACTCGGATATTtACGTGTAACAGACGCtTCAACGTACCCACAAtCGCTATAAAGGGTCGtGCGGCTTTGAGTAAATTCTAGACAGTGAGCGcgtatgatggcCCGCCGGTGATCCTGAAATG
Kit	ENSMUST00000144270.8	1448	AGCCCACAATAGATTGGTATTTTTGTACAGGAGCAGAGCAAAGGTGTACCACTCCTGTCT	100001100000000000001	CTCCTGTACAAAAATACCAATCTATTGTGGGCT	AGACAGGAGTGGTACACCTTTGCTCTG	51.851851851851855	68.15714350384906	39.39393939393939	67.54961213772884	CTCCTGTACAAAAATACCAATCTATTGTGGGCTtaACTTCAGCTGCCCCGGGTGAAGAtaTGCCACTCGGATATTtACGTGTAACAGACGCtTCAACGTACCCACAAtCGCTATAAAGGGTCGtAGACAGGAGTGGTACACCTTTGCTCTG	CGGCTCGCAGCGTGTAAACGgtatccatgtacCTCCTGTACAAAAATACCAATCTATTGTGGGCTtaACTTCAGCTGCCCCGGGTGAAGAtaTGCCACTCGGATATTtACGTGTAACAGACGCtTCAACGTACCCACAAtCGCTATAAAGGGTCGtAGACAGGAGTGGTACACCTTTGCTCTGcgtatgatggcCCGCCGGTGATCCTGAAATG
Kit	ENSMUST00000144270.8	604	CTCCCCACGGACCTGACGTTTGTCCCAAACCCCAAGGCTGGCATCACCATCAAAAACGTG	100001100000000000001	GGTTTGGGACAAACGTCAGGTCCGTGGGGAG	CACGTTTTTGATGGTGATGCCAGCCTTGG	51.724137931034484	71.0107	61.29032258064516	75.55576980511876	GGTTTGGGACAAACGTCAGGTCCGTGGGGAGtaACTTCAGCTGCCCCGGGTGAAGAtaTGCCACTCGGATATTtACGTGTAACAGACGCtTCAACGTACCCACAAtCGCTATAAAGGGTCGtCACGTTTTTGATGGTGATGCCAGCCTTGG	CGGCTCGCAGCGTGTAAACGgtatccatgtacGGTTTGGGACAAACGTCAGGTCCGTGGGGAGtaACTTCAGCTGCCCCGGGTGAAGAtaTGCCACTCGGATATTtACGTGTAACAGACGCtTCAACGTACCCACAAtCGCTATAAAGGGTCGtCACGTTTTTGATGGTGATGCCAGCCTTGGcgtatgatggcCCGCCGGTGATCCTGAAATG
Kit	ENSMUST00000144270.8	1963	TTGATTAAGTCGGATGCTGCCATGACAGTTGCCGTGAAGATGCTCAAACCAAGTGCCCAT	100001100000000000001	CAACTGTCATGGCAGCATCCGACTTAATCAA	ATGGGCACTTGGTTTGAGCATCTTCACGG	51.724137931034484	71.53798288425708	45.16129032258065	69.65902135606314	CAACTGTCATGGCAGCATCCGACTTAATCAAtaACTTCAGCTGCCCCGGGTGAAGAtaTGCCACTCGGATATTtACGTGTAACAGACGCtTCAACGTACCCACAAtCGCTATAAAGGGTCGtATGGGCACTTGGTTTGAGCATCTTCACGG	CGGCTCGCAGCGTGTAAACGgtatccatgtacCAACTGTCATGGCAGCATCCGACTTAATCAAtaACTTCAGCTGCCCCGGGTGAAGAtaTGCCACTCGGATATTtACGTGTAACAGACGCtTCAACGTACCCACAAtCGCTATAAAGGGTCGtATGGGCACTTGGTTTGAGCATCTTCACGGcgtatgatggcCCGCCGGTGATCCTGAAATG
Kit	ENSMUST00000144270.8	4047	GTGGCTTTGCAGGCAGGAGAACTGAGGCTGTTTGAAAAGGTTACCACAGGATGGAGAAAA	100001100000000000001	GCCTCAGTTCTCCTGCCTGCAAAGCCAC	TTTTCTCCATCCTGTGGTAACCTTTTCAAACA	37.5	67.67064973763263	60.714285714285715	73.49016063980451	GCCTCAGTTCTCCTGCCTGCAAAGCCACtaACTTCAGCTGCCCCGGGTGAAGAtaTGCCACTCGGATATTtACGTGTAACAGACGCtTCAACGTACCCACAAtCGCTATAAAGGGTCGtTTTTCTCCATCCTGTGGTAACCTTTTCAAACA	CGGCTCGCAGCGTGTAAACGgtatccatgtacGCCTCAGTTCTCCTGCCTGCAAAGCCACtaACTTCAGCTGCCCCGGGTGAAGAtaTGCCACTCGGATATTtACGTGTAACAGACGCtTCAACGTACCCACAAtCGCTATAAAGGGTCGtTTTTCTCCATCCTGTGGTAACCTTTTCAAACAcgtatgatggcCCGCCGGTGATCCTGAAATG
Kit	ENSMUST00000144270.8	1619	AGGCCTCCAACGATGTGGGCAAGAGTTCCGCCTTCTTTAACTTTGCATTTAAAGAGCAAA	100001100000000000001	GAACTCTTGCCCACATCGTTGGAGGCCT	TTTGCTCTTTAAATGCAAAGTTAAAGAAGGCG	34.375	66.48240584447154	57.142857142857146	72.51590415641874	GAACTCTTGCCCACATCGTTGGAGGCCTtaACTTCAGCTGCCCCGGGTGAAGAtaTGCCACTCGGATATTtACGTGTAACAGACGCtTCAACGTACCCACAAtCGCTATAAAGGGTCGtTTTGCTCTTTAAATGCAAAGTTAAAGAAGGCG	CGGCTCGCAGCGTGTAAACGgtatccatgtacGAACTCTTGCCCACATCGTTGGAGGCCTtaACTTCAGCTGCCCCGGGTGAAGAtaTGCCACTCGGATATTtACGTGTAACAGACGCtTCAACGTACCCACAAtCGCTATAAAGGGTCGtTTTGCTCTTTAAATGCAAAGTTAAAGAAGGCGcgtatgatggcCCGCCGGTGATCCTGAAATG
Kit	ENSMUST00000144270.8	765	GGCTATCCCTGTTGTGTCTGTGCCTGAAACAAGTCACCTCCTTAAGAAAGGGGACACATT	100001100000000000001	GTTTCAGGCACAGACACAACAGGGATAGCC	AATGTGTCCCCTTTCTTAAGGAGGTGACTT	43.333333333333336	68.05800774857653	53.333333333333336	71.24148341084026	GTTTCAGGCACAGACACAACAGGGATAGCCtaACTTCAGCTGCCCCGGGTGAAGAtaTGCCACTCGGATATTtACGTGTAACAGACGCtTCAACGTACCCACAAtCGCTATAAAGGGTCGtAATGTGTCCCCTTTCTTAAGGAGGTGACTT	CGGCTCGCAGCGTGTAAACGgtatccatgtacGTTTCAGGCACAGACACAACAGGGATAGCCtaACTTCAGCTGCCCCGGGTGAAGAtaTGCCACTCGGATATTtACGTGTAACAGACGCtTCAACGTACCCACAAtCGCTATAAAGGGTCGtAATGTGTCCCCTTTCTTAAGGAGGTGACTTcgtatgatggcCCGCCGGTGATCCTGAAATG
Dnajb9	ENSMUST00000015049.5	373	GTCGGGGCGCACAGGTTATTAGAAATGGCTACTCCACAGTCAGTTTTCGTCTTTGCAATC	010000010000000010001	TAGCCATTTCTAATAACCTGTGCGCCCCGAC	GATTGCAAAGACGAAAACTGACTGTGGAG	44.827586206896555	67.11388662928772	51.61290322580645	72.17076901051416	TAGCCATTTCTAATAACCTGTGCGCCCCGACtaACTTCAGCTGCCCCGGGTGAAGAtaGCATAACATGTCGCAtCGGAAAGTGACAACCtCGCGGCTTAGTAGTTtCGCTATAAAGGGTCGtGATTGCAAAGACGAAAACTGACTGTGGAG	CGGCTCGCAGCGTGTAAACGgtatccatgtacTAGCCATTTCTAATAACCTGTGCGCCCCGACtaACTTCAGCTGCCCCGGGTGAAGAtaGCATAACATGTCGCAtCGGAAAGTGACAACCtCGCGGCTTAGTAGTTtCGCTATAAAGGGTCGtGATTGCAAAGACGAAAACTGACTGTGGAGcgtatgatggcCCGCCGGTGATCCTGAAATG
Dnajb9	ENSMUST00000015049.5	1443	ACTTGAATAATAATTGCAGTGAAACCTCTGCAAATTCAAAACTGCACGCCCTGTGGCCCT	010000010000000010001	TTGCAGAGGTTTCACTGCAATTATTATTCAAGT	AGGGCCACAGGGCGTGCAGTTTTGAAT	55.55555555555556	73.29108284249355	33.333333333333336	66.67895984351384	TTGCAGAGGTTTCACTGCAATTATTATTCAAGTtaACTTCAGCTGCCCCGGGTGAAGAtaGCATAACATGTCGCAtCGGAAAGTGACAACCtCGCGGCTTAGTAGTTtCGCTATAAAGGGTCGtAGGGCCACAGGGCGTGCAGTTTTGAAT	CGGCTCGCAGCGTGTAAACGgtatccatgtacTTGCAGAGGTTTCACTGCAATTATTATTCAAGTtaACTTCAGCTGCCCCGGGTGAAGAtaGCATAACATGTCGCAtCGGAAAGTGACAACCtCGCGGCTTAGTAGTTtCGCTATAAAGGGTCGtAGGGCCACAGGGCGTGCAGTTTTGAATcgtatgatggcCCGCCGGTGATCCTGAAATG
Dnajb9	ENSMUST00000015049.5	625	CTCTCGGATGCCAATAGTCGGAAAGAGTATGACACAATTGGACACAGTGCTTTTACCAAT	010000010000000010001	TACTCTTTCCGACTATTGGCATCCGAGAG	ATTGGTAAAAGCACTGTGTCCAATTGTGTCA	38.70967741935484	68.15138743865742	48.275862068965516	67.82654692170757	TACTCTTTCCGACTATTGGCATCCGAGAGtaACTTCAGCTGCCCCGGGTGAAGAtaGCATAACATGTCGCAtCGGAAAGTGACAACCtCGCGGCTTAGTAGTTtCGCTATAAAGGGTCGtATTGGTAAAAGCACTGTGTCCAATTGTGTCA	CGGCTCGCAGCGTGTAAACGgtatccatgtacTACTCTTTCCGACTATTGGCATCCGAGAGtaACTTCAGCTGCCCCGGGTGAAGAtaGCATAACATGTCGCAtCGGAAAGTGACAACCtCGCGGCTTAGTAGTTtCGCTATAAAGGGTCGtATTGGTAAAAGCACTGTGTCCAATTGTGTCAcgtatgatggcCCGCCGGTGATCCTGAAATG
Dnajb9	ENSMUST00000015049.5	485	TCTTAGGTGTGCCAAAGTCTGCCTCAGAGCGACAAATCAAAAAGGCCTTTCACAAATTAG	010000010000000010001	TCTGAGGCAGACTTTGGCACACCTAAGA	CTAATTTGTGAAAGGCCTTTTTGATTTGTCGC	37.5	67.07033620890877	50	69.6144	TCTGAGGCAGACTTTGGCACACCTAAGAtaACTTCAGCTGCCCCGGGTGAAGAtaGCATAACATGTCGCAtCGGAAAGTGACAACCtCGCGGCTTAGTAGTTtCGCTATAAAGGGTCGtCTAATTTGTGAAAGGCCTTTTTGATTTGTCGC	CGGCTCGCAGCGTGTAAACGgtatccatgtacTCTGAGGCAGACTTTGGCACACCTAAGAtaACTTCAGCTGCCCCGGGTGAAGAtaGCATAACATGTCGCAtCGGAAAGTGACAACCtCGCGGCTTAGTAGTTtCGCTATAAAGGGTCGtCTAATTTGTGAAAGGCCTTTTTGATTTGTCGCcgtatgatggcCCGCCGGTGATCCTGAAATG
Dnajb9	ENSMUST00000015049.5	779	ACCAAAACACTCGGTCTAAGAAGCATTTTGAAAACCACTTCCACACACGCCAGGATGGTT	010000010000000010001	TTTCAAAATGCTTCTTAGACCGAGTGTTTTGGT	AACCATCCTGGCGTGTGTGGAAGTGGT	55.55555555555556	72.31791527587524	36.36363636363637	68.27227792733419	TTTCAAAATGCTTCTTAGACCGAGTGTTTTGGTtaACTTCAGCTGCCCCGGGTGAAGAtaGCATAACATGTCGCAtCGGAAAGTGACAACCtCGCGGCTTAGTAGTTtCGCTATAAAGGGTCGtAACCATCCTGGCGTGTGTGGAAGTGGT	CGGCTCGCAGCGTGTAAACGgtatccatgtacTTTCAAAATGCTTCTTAGACCGAGTGTTTTGGTtaACTTCAGCTGCCCCGGGTGAAGAtaGCATAACATGTCGCAtCGGAAAGTGACAACCtCGCGGCTTAGTAGTTtCGCTATAAAGGGTCGtAACCATCCTGGCGTGTGTGGAAGTGGTcgtatgatggcCCGCCGGTGATCCTGAAATG
Dnajb9	ENSMUST00000015049.5	975	TAGATTTCATGGATCTAGCAAGCACTGCAGGACTGTCACTCAACGAAGAGGAAATATGGT	010000010000000010001	CCTGCAGTGCTTGCTAGATCCATGAAATCTA	ACCATATTTCCTCTTCGTTGAGTGACAGT	41.37931034482759	66.40352261149405	45.16129032258065	68.81051883315416	CCTGCAGTGCTTGCTAGATCCATGAAATCTAtaACTTCAGCTGCCCCGGGTGAAGAtaGCATAACATGTCGCAtCGGAAAGTGACAACCtCGCGGCTTAGTAGTTtCGCTATAAAGGGTCGtACCATATTTCCTCTTCGTTGAGTGACAGT	CGGCTCGCAGCGTGTAAACGgtatccatgtacCCTGCAGTGCTTGCTAGATCCATGAAATCTAtaACTTCAGCTGCCCCGGGTGAAGAtaGCATAACATGTCGCAtCGGAAAGTGACAACCtCGCGGCTTAGTAGTTtCGCTATAAAGGGTCGtACCATATTTCCTCTTCGTTGAGTGACAGTcgtatgatggcCCGCCGGTGATCCTGAAATG
Dnajb9	ENSMUST00000015049.5	1544	TTTAGTGAAGAAGACCATTGCTTTTGGCTGTTTGCCCCTGAAAGCTTTAGAAAGTGAAGG	010000010000000010001	CAGCCAAAAGCAATGGTCTTCTTCACTAAA	CCTTCACTTTCTAAAGCTTTCAGGGGCAAA	43.333333333333336	68.17791414662202	40	66.8811	CAGCCAAAAGCAATGGTCTTCTTCACTAAAtaACTTCAGCTGCCCCGGGTGAAGAtaGCATAACATGTCGCAtCGGAAAGTGACAACCtCGCGGCTTAGTAGTTtCGCTATAAAGGGTCGtCCTTCACTTTCTAAAGCTTTCAGGGGCAAA	CGGCTCGCAGCGTGTAAACGgtatccatgtacCAGCCAAAAGCAATGGTCTTCTTCACTAAAtaACTTCAGCTGCCCCGGGTGAAGAtaGCATAACATGTCGCAtCGGAAAGTGACAACCtCGCGGCTTAGTAGTTtCGCTATAAAGGGTCGtCCTTCACTTTCTAAAGCTTTCAGGGGCAAAcgtatgatggcCCGCCGGTGATCCTGAAATG
Dnajb9	ENSMUST00000015049.5	2380	TAGGACTGGCTAAGAAGACCAGAGACTTCATTCTCAAAGATGACGGACTTCTCCCCTCAA	010000010000000010001	TGAAGTCTCTGGTCTTCTTAGCCAGTCCTA	TTGAGGGGAGAAGTCCGTCATCTTTGAGAA	46.666666666666664	69.29547014694913	46.666666666666664	68.27899927153283	TGAAGTCTCTGGTCTTCTTAGCCAGTCCTAtaACTTCAGCTGCCCCGGGTGAAGAtaGCATAACATGTCGCAtCGGAAAGTGACAACCtCGCGGCTTAGTAGTTtCGCTATAAAGGGTCGtTTGAGGGGAGAAGTCCGTCATCTTTGAGAA	CGGCTCGCAGCGTGTAAACGgtatccatgtacTGAAGTCTCTGGTCTTCTTAGCCAGTCCTAtaACTTCAGCTGCCCCGGGTGAAGAtaGCATAACATGTCGCAtCGGAAAGTGACAACCtCGCGGCTTAGTAGTTtCGCTATAAAGGGTCGtTTGAGGGGAGAAGTCCGTCATCTTTGAGAAcgtatgatggcCCGCCGGTGATCCTGAAATG
Kdr	ENSMUST00000113516.2	3562	GTTGCTCTGGGAAATATTTTCCTTAGGTGCCTCCCCATACCCTGGGGTCAAGATTGATGA	001000010000000100001	GAGGCACCTAAGGAAAATATTTCCCAGAGCAAC	TCATCAATCTTGACCCCAGGGTATGGG	51.851851851851855	67.99175706302736	45.45454545454545	69.6369	GAGGCACCTAAGGAAAATATTTCCCAGAGCAACtaACTTCAGCTGCCCCGGGTGAAGAtaCGAGAGTCAACGACAtCGGAAAGTGACAACCtACCTACTAAAGCGCCtCGCTATAAAGGGTCGtTCATCAATCTTGACCCCAGGGTATGGG	CGGCTCGCAGCGTGTAAACGgtatccatgtacGAGGCACCTAAGGAAAATATTTCCCAGAGCAACtaACTTCAGCTGCCCCGGGTGAAGAtaCGAGAGTCAACGACAtCGGAAAGTGACAACCtACCTACTAAAGCGCCtCGCTATAAAGGGTCGtTCATCAATCTTGACCCCAGGGTATGGGcgtatgatggcCCGCCGGTGATCCTGAAATG
Kdr	ENSMUST00000113516.2	779	TGCGCTAGGTATCCAGAAAAGAGATTTGTTCCGGATGGAAACAGAATTTCCTGGGACAGC	001000010000000100001	CGGAACAAATCTCTTTTCTGGATACCTAGCGCA	GCTGTCCCAGGAAATTCTGTTTCCATC	48.148148148148145	66.40382818705694	45.45454545454545	70.50173527694938	CGGAACAAATCTCTTTTCTGGATACCTAGCGCAtaACTTCAGCTGCCCCGGGTGAAGAtaCGAGAGTCAACGACAtCGGAAAGTGACAACCtACCTACTAAAGCGCCtCGCTATAAAGGGTCGtGCTGTCCCAGGAAATTCTGTTTCCATC	CGGCTCGCAGCGTGTAAACGgtatccatgtacCGGAACAAATCTCTTTTCTGGATACCTAGCGCAtaACTTCAGCTGCCCCGGGTGAAGAtaCGAGAGTCAACGACAtCGGAAAGTGACAACCtACCTACTAAAGCGCCtCGCTATAAAGGGTCGtGCTGTCCCAGGAAATTCTGTTTCCATCcgtatgatggcCCGCCGGTGATCCTGAAATG
Kdr	ENSMUST00000113516.2	2784	TGAAACTAGGAAAACCTCTTGGCCGCGGTGCCTTCGGCCAAGTGATTGAGGCAGACGCTT	001000010000000100001	ACCGCGGCCAAGAGGTTTTCCTAGTTTCA	AAGCGTCTGCCTCAATCACTTGGCCGAAGGC	58.064516129032256	75.9623	51.724137931034484	72.20811743174386	ACCGCGGCCAAGAGGTTTTCCTAGTTTCAtaACTTCAGCTGCCCCGGGTGAAGAtaCGAGAGTCAACGACAtCGGAAAGTGACAACCtACCTACTAAAGCGCCtCGCTATAAAGGGTCGtAAGCGTCTGCCTCAATCACTTGGCCGAAGGC	CGGCTCGCAGCGTGTAAACGgtatccatgtacACCGCGGCCAAGAGGTTTTCCTAGTTTCAtaACTTCAGCTGCCCCGGGTGAAGAtaCGAGAGTCAACGACAtCGGAAAGTGACAACCtACCTACTAAAGCGCCtCGCTATAAAGGGTCGtAAGCGTCTGCCTCAATCACTTGGCCGAAGGCcgtatgatggcCCGCCGGTGATCCTGAAATG
Kdr	ENSMUST00000113516.2	977	CTGAGCCCCCCGCATGAAATTGAGCTATCTGCCGGAGAAAAACTTGTCTTAAATTGTACA	001000010000000100001	ATAGCTCAATTTCATGCGGGGGGCTCAG	TGTACAATTTAAGACAAGTTTTTCTCCGGCAG	37.5	66.86361565539198	53.57142857142857	70.94849798046715	ATAGCTCAATTTCATGCGGGGGGCTCAGtaACTTCAGCTGCCCCGGGTGAAGAtaCGAGAGTCAACGACAtCGGAAAGTGACAACCtACCTACTAAAGCGCCtCGCTATAAAGGGTCGtTGTACAATTTAAGACAAGTTTTTCTCCGGCAG	CGGCTCGCAGCGTGTAAACGgtatccatgtacATAGCTCAATTTCATGCGGGGGGCTCAGtaACTTCAGCTGCCCCGGGTGAAGAtaCGAGAGTCAACGACAtCGGAAAGTGACAACCtACCTACTAAAGCGCCtCGCTATAAAGGGTCGtTGTACAATTTAAGACAAGTTTTTCTCCGGCAGcgtatgatggcCCGCCGGTGATCCTGAAATG
Kdr	ENSMUST00000113516.2	1926	TCAGGGGTCCTGAAATTACTGTGCAACCTGCTGCCCAGCCAACTGAGCAGGAGAGTGTGT	001000010000000100001	CAGCAGGTTGCACAGTAATTTCAGGACCCCTGA	ACACACTCTCCTGCTCAGTTGGCTGGG	59.25925925925926	72.07890773919047	51.515151515151516	73.51156483258416	CAGCAGGTTGCACAGTAATTTCAGGACCCCTGAtaACTTCAGCTGCCCCGGGTGAAGAtaCGAGAGTCAACGACAtCGGAAAGTGACAACCtACCTACTAAAGCGCCtCGCTATAAAGGGTCGtACACACTCTCCTGCTCAGTTGGCTGGG	CGGCTCGCAGCGTGTAAACGgtatccatgtacCAGCAGGTTGCACAGTAATTTCAGGACCCCTGAtaACTTCAGCTGCCCCGGGTGAAGAtaCGAGAGTCAACGACAtCGGAAAGTGACAACCtACCTACTAAAGCGCCtCGCTATAAAGGGTCGtACACACTCTCCTGCTCAGTTGGCTGGGcgtatgatggcCCGCCGGTGATCCTGAAATG
Kdr	ENSMUST00000113516.2	4830	GAGCCTGCAGATGCATTGTGCTGGCTCTGGTGGAGGTGGGCTTGTGGCCTGTCAGGAAAC	001000010000000100001	CCAGAGCCAGCACAATGCATCTGCAGGCTC	GTTTCCTGACAGGCCACAAGCCCACCTCCA	60	75.50621520802144	60	74.94718996434415	CCAGAGCCAGCACAATGCATCTGCAGGCTCtaACTTCAGCTGCCCCGGGTGAAGAtaCGAGAGTCAACGACAtCGGAAAGTGACAACCtACCTACTAAAGCGCCtCGCTATAAAGGGTCGtGTTTCCTGACAGGCCACAAGCCCACCTCCA	CGGCTCGCAGCGTGTAAACGgtatccatgtacCCAGAGCCAGCACAATGCATCTGCAGGCTCtaACTTCAGCTGCCCCGGGTGAAGAtaCGAGAGTCAACGACAtCGGAAAGTGACAACCtACCTACTAAAGCGCCtCGCTATAAAGGGTCGtGTTTCCTGACAGGCCACAAGCCCACCTCCAcgtatgatggcCCGCCGGTGATCCTGAAATG
Kdr	ENSMUST00000113516.2	4912	GGTTTTGGAAGGTTTGCGTGCTCTTCACAGTCGGGTTACAGGCGAGTTCCCTGTGGCGTT	001000010000000100001	CGACTGTGAAGAGCACGCAAACCTTCCAAAACC	AACGCCACAGGGAACTCGCCTGTAACC	59.25925925925926	72.6879	51.515151515151516	73.52212476774133	CGACTGTGAAGAGCACGCAAACCTTCCAAAACCtaACTTCAGCTGCCCCGGGTGAAGAtaCGAGAGTCAACGACAtCGGAAAGTGACAACCtACCTACTAAAGCGCCtCGCTATAAAGGGTCGtAACGCCACAGGGAACTCGCCTGTAACC	CGGCTCGCAGCGTGTAAACGgtatccatgtacCGACTGTGAAGAGCACGCAAACCTTCCAAAACCtaACTTCAGCTGCCCCGGGTGAAGAtaCGAGAGTCAACGACAtCGGAAAGTGACAACCtACCTACTAAAGCGCCtCGCTATAAAGGGTCGtAACGCCACAGGGAACTCGCCTGTAACCcgtatgatggcCCGCCGGTGATCCTGAAATG
Kdr	ENSMUST00000113516.2	5049	GCTCCTTCCTCATCTCTCAGGCTGTGCCTTAATTCAGAACACCAAAAGAGAGGAACGTCG	001000010000000100001	ATTAAGGCACAGCCTGAGAGATGAGGAAGGAGC	CGACGTTCCTCTCTTTTGGTGTTCTGA	48.148148148148145	67.12746699292023	51.515151515151516	72.74289954747798	ATTAAGGCACAGCCTGAGAGATGAGGAAGGAGCtaACTTCAGCTGCCCCGGGTGAAGAtaCGAGAGTCAACGACAtCGGAAAGTGACAACCtACCTACTAAAGCGCCtCGCTATAAAGGGTCGtCGACGTTCCTCTCTTTTGGTGTTCTGA	CGGCTCGCAGCGTGTAAACGgtatccatgtacATTAAGGCACAGCCTGAGAGATGAGGAAGGAGCtaACTTCAGCTGCCCCGGGTGAAGAtaCGAGAGTCAACGACAtCGGAAAGTGACAACCtACCTACTAAAGCGCCtCGCTATAAAGGGTCGtCGACGTTCCTCTCTTTTGGTGTTCTGAcgtatgatggcCCGCCGGTGATCCTGAAATG
Gpr182	ENSMUST00000079692.6	903	ACTGCCTGTTGATGTGGGCTTACATAGTTGTCTTTGCCATCTGCTGGCTGCCCTACCAAG	100001000100000010000	AGACAACTATGTAAGCCCACATCAACAGGCAGT	CTTGGTAGGGCAGCCAGCAGATGGCAA	59.25925925925926	72.9086	45.45454545454545	71.46816066015367	AGACAACTATGTAAGCCCACATCAACAGGCAGTtaACTTCAGCTGCCCCGGGTGAAGAtaTGCCACTCGGATATTtACGTGTAACAGACGCtATATCCGACCGGGATtCGCGGCTTAGTAGTTtCTTGGTAGGGCAGCCAGCAGATGGCAA	CGGCTCGCAGCGTGTAAACGgtatccatgtacAGACAACTATGTAAGCCCACATCAACAGGCAGTtaACTTCAGCTGCCCCGGGTGAAGAtaTGCCACTCGGATATTtACGTGTAACAGACGCtATATCCGACCGGGATtCGCGGCTTAGTAGTTtCTTGGTAGGGCAGCCAGCAGATGGCAAcgtatgatggcCCGCCGGTGATCCTGAAATG
Gpr182	ENSMUST00000079692.6	1047	TCATCGACTGCTTTTCCATGCTGCACTGTGTGGCCAACCCCATCCTCTACAACTTTCTCA	100001000100000010000	ACACAGTGCAGCATGGAAAAGCAGTCGATGA	TGAGAAAGTTGTAGAGGATGGGGTTGGCC	51.724137931034484	70.17851963072053	48.38709677419355	72.55161670696822	ACACAGTGCAGCATGGAAAAGCAGTCGATGAtaACTTCAGCTGCCCCGGGTGAAGAtaTGCCACTCGGATATTtACGTGTAACAGACGCtATATCCGACCGGGATtCGCGGCTTAGTAGTTtTGAGAAAGTTGTAGAGGATGGGGTTGGCC	CGGCTCGCAGCGTGTAAACGgtatccatgtacACACAGTGCAGCATGGAAAAGCAGTCGATGAtaACTTCAGCTGCCCCGGGTGAAGAtaTGCCACTCGGATATTtACGTGTAACAGACGCtATATCCGACCGGGATtCGCGGCTTAGTAGTTtTGAGAAAGTTGTAGAGGATGGGGTTGGCCcgtatgatggcCCGCCGGTGATCCTGAAATG
Gpr182	ENSMUST00000079692.6	208	AGACATCCACAACTGGACAGAGCTGCTCCACCTCTTCAACCAGACCTTTACCGATTGCCA	100001000100000010000	TGGAGCAGCTCTGTCCAGTTGTGGATGTCT	TGGCAATCGGTAAAGGTCTGGTTGAAGAGG	50	70.51495897618508	53.333333333333336	72.79487046379029	TGGAGCAGCTCTGTCCAGTTGTGGATGTCTtaACTTCAGCTGCCCCGGGTGAAGAtaTGCCACTCGGATATTtACGTGTAACAGACGCtATATCCGACCGGGATtCGCGGCTTAGTAGTTtTGGCAATCGGTAAAGGTCTGGTTGAAGAGG	CGGCTCGCAGCGTGTAAACGgtatccatgtacTGGAGCAGCTCTGTCCAGTTGTGGATGTCTtaACTTCAGCTGCCCCGGGTGAAGAtaTGCCACTCGGATATTtACGTGTAACAGACGCtATATCCGACCGGGATtCGCGGCTTAGTAGTTtTGGCAATCGGTAAAGGTCTGGTTGAAGAGGcgtatgatggcCCGCCGGTGATCCTGAAATG
Gpr182	ENSMUST00000079692.6	1302	CTCCAAACACCTCACCTACACTCTGCAATTCTGTAGCCAGCTAAGGTAGACTCTAGCTTC	100001000100000010000	TTGCAGAGTGTAGGTGAGGTGTTTGGAG	GAAGCTAGAGTCTACCTTAGCTGGCTACAGAA	46.875	68.83048550189085	50	68.62546286281776	TTGCAGAGTGTAGGTGAGGTGTTTGGAGtaACTTCAGCTGCCCCGGGTGAAGAtaTGCCACTCGGATATTtACGTGTAACAGACGCtATATCCGACCGGGATtCGCGGCTTAGTAGTTtGAAGCTAGAGTCTACCTTAGCTGGCTACAGAA	CGGCTCGCAGCGTGTAAACGgtatccatgtacTTGCAGAGTGTAGGTGAGGTGTTTGGAGtaACTTCAGCTGCCCCGGGTGAAGAtaTGCCACTCGGATATTtACGTGTAACAGACGCtATATCCGACCGGGATtCGCGGCTTAGTAGTTtGAAGCTAGAGTCTACCTTAGCTGGCTACAGAAcgtatgatggcCCGCCGGTGATCCTGAAATG
Gpr182	ENSMUST00000079692.6	3008	TTGAGTCCTAGACTGCCACTCAGTGGCACAGCTAAAGGCTTGCTGACCCAGAAGTCTTAC	100001000100000010000	AGCTGTGCCACTGAGTGGCAGTCTAGGACTCAA	GTAAGACTTCTGGGTCAGCAAGCCTTT	48.148148148148145	67.2567	54.54545454545455	75.18880807739339	AGCTGTGCCACTGAGTGGCAGTCTAGGACTCAAtaACTTCAGCTGCCCCGGGTGAAGAtaTGCCACTCGGATATTtACGTGTAACAGACGCtATATCCGACCGGGATtCGCGGCTTAGTAGTTtGTAAGACTTCTGGGTCAGCAAGCCTTT	CGGCTCGCAGCGTGTAAACGgtatccatgtacAGCTGTGCCACTGAGTGGCAGTCTAGGACTCAAtaACTTCAGCTGCCCCGGGTGAAGAtaTGCCACTCGGATATTtACGTGTAACAGACGCtATATCCGACCGGGATtCGCGGCTTAGTAGTTtGTAAGACTTCTGGGTCAGCAAGCCTTTcgtatgatggcCCGCCGGTGATCCTGAAATG
Gpr182	ENSMUST00000079692.6	102	CCCGGGACAGGTGCTCCCAAGAGAAATCCAGACCCAAGTTGGCCCTCATGTCAGTCATAC	100001000100000010000	TCTGGATTTCTCTTGGGAGCACCTGTCCCGGG	GTATGACTGACATGAGGGCCAACTTGGG	53.57142857142857	69.22705243546591	59.375	75.74317156500427	TCTGGATTTCTCTTGGGAGCACCTGTCCCGGGtaACTTCAGCTGCCCCGGGTGAAGAtaTGCCACTCGGATATTtACGTGTAACAGACGCtATATCCGACCGGGATtCGCGGCTTAGTAGTTtGTATGACTGACATGAGGGCCAACTTGGG	CGGCTCGCAGCGTGTAAACGgtatccatgtacTCTGGATTTCTCTTGGGAGCACCTGTCCCGGGtaACTTCAGCTGCCCCGGGTGAAGAtaTGCCACTCGGATATTtACGTGTAACAGACGCtATATCCGACCGGGATtCGCGGCTTAGTAGTTtGTATGACTGACATGAGGGCCAACTTGGGcgtatgatggcCCGCCGGTGATCCTGAAATG
Gpr182	ENSMUST00000079692.6	2631	TAGACCAAACCTAAAGACCAATGGCAGATGTCTTCCTCAATGGCTTCCATCTTCTATTCT	100001000100000010000	TCTGCCATTGGTCTTTAGGTTTGGTCTA	AGAATAGAAGATGGAAGCCATTGAGGAAGACA	40.625	67.90706179063545	42.857142857142854	66.30263071609352	TCTGCCATTGGTCTTTAGGTTTGGTCTAtaACTTCAGCTGCCCCGGGTGAAGAtaTGCCACTCGGATATTtACGTGTAACAGACGCtATATCCGACCGGGATtCGCGGCTTAGTAGTTtAGAATAGAAGATGGAAGCCATTGAGGAAGACA	CGGCTCGCAGCGTGTAAACGgtatccatgtacTCTGCCATTGGTCTTTAGGTTTGGTCTAtaACTTCAGCTGCCCCGGGTGAAGAtaTGCCACTCGGATATTtACGTGTAACAGACGCtATATCCGACCGGGATtCGCGGCTTAGTAGTTtAGAATAGAAGATGGAAGCCATTGAGGAAGACAcgtatgatggcCCGCCGGTGATCCTGAAATG
Gpr182	ENSMUST00000079692.6	2470	GCAATGGACCTGCAGACCCACAGTCTGCTCTGGTAAATGGGTGTCCCTGTACTTTCCTCT	100001000100000010000	AGAGCAGACTGTGGGTCTGCAGGTCCATTGC	AGAGGAAAGTACAGGGACACCCATTTACC	48.275862068965516	68.01423682201931	58.064516129032256	75.07539182075709	AGAGCAGACTGTGGGTCTGCAGGTCCATTGCtaACTTCAGCTGCCCCGGGTGAAGAtaTGCCACTCGGATATTtACGTGTAACAGACGCtATATCCGACCGGGATtCGCGGCTTAGTAGTTtAGAGGAAAGTACAGGGACACCCATTTACC	CGGCTCGCAGCGTGTAAACGgtatccatgtacAGAGCAGACTGTGGGTCTGCAGGTCCATTGCtaACTTCAGCTGCCCCGGGTGAAGAtaTGCCACTCGGATATTtACGTGTAACAGACGCtATATCCGACCGGGATtCGCGGCTTAGTAGTTtAGAGGAAAGTACAGGGACACCCATTTACCcgtatgatggcCCGCCGGTGATCCTGAAATG
Hsd17b6	ENSMUST00000219183.2	1229	GCTGTTGGAATGAAGAAATGACTCAGTTATTCCCAACACTAGCTATCTGCGCAGACACGC	001000001000100001000	GGAATAACTGAGTCATTTCTTCATTCCAACAGC	GCGTGTCTGCGCAGATAGCTAGTGTTG	55.55555555555556	69.86103186416142	39.39393939393939	67.0752	GGAATAACTGAGTCATTTCTTCATTCCAACAGCtaACTTCAGCTGCCCCGGGTGAAGAtaCGAGAGTCAACGACAtAAAGCAAATTCGCCGtTGCTTAGTCAACGAGtCGATTTATGAGGCCGtGCGTGTCTGCGCAGATAGCTAGTGTTG	CGGCTCGCAGCGTGTAAACGgtatccatgtacGGAATAACTGAGTCATTTCTTCATTCCAACAGCtaACTTCAGCTGCCCCGGGTGAAGAtaCGAGAGTCAACGACAtAAAGCAAATTCGCCGtTGCTTAGTCAACGAGtCGATTTATGAGGCCGtGCGTGTCTGCGCAGATAGCTAGTGTTGcgtatgatggcCCGCCGGTGATCCTGAAATG
Hsd17b6	ENSMUST00000219183.2	755	GGGAAGAGTTGCATTGTTTGGAGGATTCTACAGTTGCTCCAAGTATGGGGTTGAGGCATT	001000001000100001000	CTGTAGAATCCTCCAAACAATGCAACTCTTCCC	AATGCCTCAACCCCATACTTGGAGCAA	48.148148148148145	68.80969348795344	45.45454545454545	69.55323499104924	CTGTAGAATCCTCCAAACAATGCAACTCTTCCCtaACTTCAGCTGCCCCGGGTGAAGAtaCGAGAGTCAACGACAtAAAGCAAATTCGCCGtTGCTTAGTCAACGAGtCGATTTATGAGGCCGtAATGCCTCAACCCCATACTTGGAGCAA	CGGCTCGCAGCGTGTAAACGgtatccatgtacCTGTAGAATCCTCCAAACAATGCAACTCTTCCCtaACTTCAGCTGCCCCGGGTGAAGAtaCGAGAGTCAACGACAtAAAGCAAATTCGCCGtTGCTTAGTCAACGAGtCGATTTATGAGGCCGtAATGCCTCAACCCCATACTTGGAGCAAcgtatgatggcCCGCCGGTGATCCTGAAATG
Hsd17b6	ENSMUST00000219183.2	119	CTCAATTACACATAGACTGAAGGAAGACCCGAGGCTCTCCAGGCATCCTCAAGGCTTTCC	001000001000100001000	CTCGGGTCTTCCTTCAGTCTATGTGTAATTGAG	GGAAAGCCTTGAGGATGCCTGGAGAGC	59.25925925925926	71.0896	45.45454545454545	68.4348	CTCGGGTCTTCCTTCAGTCTATGTGTAATTGAGtaACTTCAGCTGCCCCGGGTGAAGAtaCGAGAGTCAACGACAtAAAGCAAATTCGCCGtTGCTTAGTCAACGAGtCGATTTATGAGGCCGtGGAAAGCCTTGAGGATGCCTGGAGAGC	CGGCTCGCAGCGTGTAAACGgtatccatgtacCTCGGGTCTTCCTTCAGTCTATGTGTAATTGAGtaACTTCAGCTGCCCCGGGTGAAGAtaCGAGAGTCAACGACAtAAAGCAAATTCGCCGtTGCTTAGTCAACGAGtCGATTTATGAGGCCGtGGAAAGCCTTGAGGATGCCTGGAGAGCcgtatgatggcCCGCCGGTGATCCTGAAATG
Hsd17b6	ENSMUST00000219183.2	1368	TGGCTGGCAGCAACTCATAGAAGTCTGCCTCTCTCTCAATCAAGGTGTTCCCATTCCAGG	001000001000100001000	AGGCAGACTTCTATGAGTTGCTGCCAGCCA	CCTGGAATGGGAACACCTTGATTGAGAGAG	50	68.91208339298129	53.333333333333336	73.27655001746052	AGGCAGACTTCTATGAGTTGCTGCCAGCCAtaACTTCAGCTGCCCCGGGTGAAGAtaCGAGAGTCAACGACAtAAAGCAAATTCGCCGtTGCTTAGTCAACGAGtCGATTTATGAGGCCGtCCTGGAATGGGAACACCTTGATTGAGAGAG	CGGCTCGCAGCGTGTAAACGgtatccatgtacAGGCAGACTTCTATGAGTTGCTGCCAGCCAtaACTTCAGCTGCCCCGGGTGAAGAtaCGAGAGTCAACGACAtAAAGCAAATTCGCCGtTGCTTAGTCAACGAGtCGATTTATGAGGCCGtCCTGGAATGGGAACACCTTGATTGAGAGAGcgtatgatggcCCGCCGGTGATCCTGAAATG
Hsd17b6	ENSMUST00000219183.2	298	TTCTGCGTTGGTATCGTGAGAGGCAGGTGGTGAGCCATCTCCAAGACAAGTATGTCTTCA	001000001000100001000	ACCACCTGCCTCTCACGATACCAACGCAGAA	TGAAGACATACTTGTCTTGGAGATGGCTC	44.827586206896555	66.67048944925199	54.83870967741935	74.44912379998038	ACCACCTGCCTCTCACGATACCAACGCAGAAtaACTTCAGCTGCCCCGGGTGAAGAtaCGAGAGTCAACGACAtAAAGCAAATTCGCCGtTGCTTAGTCAACGAGtCGATTTATGAGGCCGtTGAAGACATACTTGTCTTGGAGATGGCTC	CGGCTCGCAGCGTGTAAACGgtatccatgtacACCACCTGCCTCTCACGATACCAACGCAGAAtaACTTCAGCTGCCCCGGGTGAAGAtaCGAGAGTCAACGACAtAAAGCAAATTCGCCGtTGCTTAGTCAACGAGtCGATTTATGAGGCCGtTGAAGACATACTTGTCTTGGAGATGGCTCcgtatgatggcCCGCCGGTGATCCTGAAATG
Hsd17b6	ENSMUST00000219183.2	594	GCAGGTGTGTTACAACCATTTGCCTACATTGAATGGTACAGACCAGAGGACTACATGCCT	001000001000100001000	TTCAATGTAGGCAAATGGTTGTAACACACCTGC	AGGCATGTAGTCCTCTGGTCTGTACCA	51.851851851851855	68.54960023815073	42.42424242424242	70.1892	TTCAATGTAGGCAAATGGTTGTAACACACCTGCtaACTTCAGCTGCCCCGGGTGAAGAtaCGAGAGTCAACGACAtAAAGCAAATTCGCCGtTGCTTAGTCAACGAGtCGATTTATGAGGCCGtAGGCATGTAGTCCTCTGGTCTGTACCA	CGGCTCGCAGCGTGTAAACGgtatccatgtacTTCAATGTAGGCAAATGGTTGTAACACACCTGCtaACTTCAGCTGCCCCGGGTGAAGAtaCGAGAGTCAACGACAtAAAGCAAATTCGCCGtTGCTTAGTCAACGAGtCGATTTATGAGGCCGtAGGCATGTAGTCCTCTGGTCTGTACCAcgtatgatggcCCGCCGGTGATCCTGAAATG
Hsd17b6	ENSMUST00000219183.2	492	ACAGTGATCCTGGATGTCACCAAGACAGAGAGTATTGTGGCAGCCACTCAGTGGGTGAAG	001000001000100001000	ACTCTCTGTCTTGGTGACATCCAGGATCACTGT	CTTCACCCACTGAGTGGCTGCCACAAT	55.55555555555556	71.15603493306656	48.484848484848484	71.85872447342206	ACTCTCTGTCTTGGTGACATCCAGGATCACTGTtaACTTCAGCTGCCCCGGGTGAAGAtaCGAGAGTCAACGACAtAAAGCAAATTCGCCGtTGCTTAGTCAACGAGtCGATTTATGAGGCCGtCTTCACCCACTGAGTGGCTGCCACAAT	CGGCTCGCAGCGTGTAAACGgtatccatgtacACTCTCTGTCTTGGTGACATCCAGGATCACTGTtaACTTCAGCTGCCCCGGGTGAAGAtaCGAGAGTCAACGACAtAAAGCAAATTCGCCGtTGCTTAGTCAACGAGtCGATTTATGAGGCCGtCTTCACCCACTGAGTGGCTGCCACAATcgtatgatggcCCGCCGGTGATCCTGAAATG
Hsd17b6	ENSMUST00000219183.2	180	GGACAGACTGAGATTGCTGAGGTGTTTGGCACCGAGTCTTTCTAGTGCGCTGTCATCACA	001000001000100001000	GCCAAACACCTCAGCAATCTCAGTCTGTCC	TGTGATGACAGCGCACTAGAAAGACTCGGT	50	71.3975	53.333333333333336	71.21268330319515	GCCAAACACCTCAGCAATCTCAGTCTGTCCtaACTTCAGCTGCCCCGGGTGAAGAtaCGAGAGTCAACGACAtAAAGCAAATTCGCCGtTGCTTAGTCAACGAGtCGATTTATGAGGCCGtTGTGATGACAGCGCACTAGAAAGACTCGGT	CGGCTCGCAGCGTGTAAACGgtatccatgtacGCCAAACACCTCAGCAATCTCAGTCTGTCCtaACTTCAGCTGCCCCGGGTGAAGAtaCGAGAGTCAACGACAtAAAGCAAATTCGCCGtTGCTTAGTCAACGAGtCGATTTATGAGGCCGtTGTGATGACAGCGCACTAGAAAGACTCGGTcgtatgatggcCCGCCGGTGATCCTGAAATG
Serpina3n	ENSMUST00000021506.6	1643	AGTCCCAGTTTAGACTCTGGTTATGTCTCCCTTCAGCCTTGCTGTCTTGATGGGACTGTG	010000000100100000100	AGGGAGACATAACCAGAGTCTAAACTGGGACT	CACAGTCCCATCAAGACAGCAAGGCTGA	53.57142857142857	70.67799011025869	46.875	69.87196418506221	AGGGAGACATAACCAGAGTCTAAACTGGGACTtaACTTCAGCTGCCCCGGGTGAAGAtaGCATAACATGTCGCAtATATCCGACCGGGATtTGCTTAGTCAACGAGtGGATCCTGCAATACGtCACAGTCCCATCAAGACAGCAAGGCTGA	CGGCTCGCAGCGTGTAAACGgtatccatgtacAGGGAGACATAACCAGAGTCTAAACTGGGACTtaACTTCAGCTGCCCCGGGTGAAGAtaGCATAACATGTCGCAtATATCCGACCGGGATtTGCTTAGTCAACGAGtGGATCCTGCAATACGtCACAGTCCCATCAAGACAGCAAGGCTGAcgtatgatggcCCGCCGGTGATCCTGAAATG
Serpina3n	ENSMUST00000021506.6	740	TGACCCTCTTGACACGTTCAAGTCTGAGTTCTACGCGGGCAAGAGGAGGCCCGTGATAGT	010000000100100000100	TAGAACTCAGACTTGAACGTGTCAAGAGGGTCA	ACTATCACGGGCCTCCTCTTGCCCGCG	66.66666666666667	75.56321991719699	45.45454545454545	70.55519545414006	TAGAACTCAGACTTGAACGTGTCAAGAGGGTCAtaACTTCAGCTGCCCCGGGTGAAGAtaGCATAACATGTCGCAtATATCCGACCGGGATtTGCTTAGTCAACGAGtGGATCCTGCAATACGtACTATCACGGGCCTCCTCTTGCCCGCG	CGGCTCGCAGCGTGTAAACGgtatccatgtacTAGAACTCAGACTTGAACGTGTCAAGAGGGTCAtaACTTCAGCTGCCCCGGGTGAAGAtaGCATAACATGTCGCAtATATCCGACCGGGATtTGCTTAGTCAACGAGtGGATCCTGCAATACGtACTATCACGGGCCTCCTCTTGCCCGCGcgtatgatggcCCGCCGGTGATCCTGAAATG
Serpina3n	ENSMUST00000021506.6	563	GGCTGAGGCCTTCACAGCAGACTTCCAGCAGCCTCGTCAGGCCAAAAAGCTCATCAATGA	010000000100100000100	CTGCTGGAAGTCTGCTGTGAAGGCCTCAGCC	TCATTGATGAGCTTTTTGGCCTGACGAGG	48.275862068965516	69.63971746931475	61.29032258064516	75.58882980472686	CTGCTGGAAGTCTGCTGTGAAGGCCTCAGCCtaACTTCAGCTGCCCCGGGTGAAGAtaGCATAACATGTCGCAtATATCCGACCGGGATtTGCTTAGTCAACGAGtGGATCCTGCAATACGtTCATTGATGAGCTTTTTGGCCTGACGAGG	CGGCTCGCAGCGTGTAAACGgtatccatgtacCTGCTGGAAGTCTGCTGTGAAGGCCTCAGCCtaACTTCAGCTGCCCCGGGTGAAGAtaGCATAACATGTCGCAtATATCCGACCGGGATtTGCTTAGTCAACGAGtGGATCCTGCAATACGtTCATTGATGAGCTTTTTGGCCTGACGAGGcgtatgatggcCCGCCGGTGATCCTGAAATG
Serpina3n	ENSMUST00000021506.6	1703	CAACCTTACAGGCCAACCCATATGGACCAAGAGGAAAGCTTGCTGCCCCGTGTCTATCTG	010000000100100000100	TGGTCCATATGGGTTGGCCTGTAAGGTTG	CAGATAGACACGGGGCAGCAAGCTTTCCTCT	54.83870967741935	73.34796554945359	51.724137931034484	70.44254183023418	TGGTCCATATGGGTTGGCCTGTAAGGTTGtaACTTCAGCTGCCCCGGGTGAAGAtaGCATAACATGTCGCAtATATCCGACCGGGATtTGCTTAGTCAACGAGtGGATCCTGCAATACGtCAGATAGACACGGGGCAGCAAGCTTTCCTCT	CGGCTCGCAGCGTGTAAACGgtatccatgtacTGGTCCATATGGGTTGGCCTGTAAGGTTGtaACTTCAGCTGCCCCGGGTGAAGAtaGCATAACATGTCGCAtATATCCGACCGGGATtTGCTTAGTCAACGAGtGGATCCTGCAATACGtCAGATAGACACGGGGCAGCAAGCTTTCCTCTcgtatgatggcCCGCCGGTGATCCTGAAATG
Serpina3n	ENSMUST00000021506.6	165	ATGGATGCTGCAGTCCAAGAAGACCATGACAATGGGACACAACTGGACAGTCTCACATTG	010000000100100000100	TTGTCATGGTCTTCTTGGACTGCAGCATCCAT	CAATGTGAGACTGTCCAGTTGTGTCCCA	50	68.81555308508098	46.875	71.91770621152727	TTGTCATGGTCTTCTTGGACTGCAGCATCCATtaACTTCAGCTGCCCCGGGTGAAGAtaGCATAACATGTCGCAtATATCCGACCGGGATtTGCTTAGTCAACGAGtGGATCCTGCAATACGtCAATGTGAGACTGTCCAGTTGTGTCCCA	CGGCTCGCAGCGTGTAAACGgtatccatgtacTTGTCATGGTCTTCTTGGACTGCAGCATCCATtaACTTCAGCTGCCCCGGGTGAAGAtaGCATAACATGTCGCAtATATCCGACCGGGATtTGCTTAGTCAACGAGtGGATCCTGCAATACGtCAATGTGAGACTGTCCAGTTGTGTCCCAcgtatgatggcCCGCCGGTGATCCTGAAATG
Serpina3n	ENSMUST00000021506.6	298	TCTTCTCCCCACTTAGCATCTCAGCGGCCTTGGCCGTCATGTCCCTGGGAGCAAAGGGCA	010000000100100000100	CCAAGGCCGCTGAGATGCTAAGTGGGGAGAAGA	TGCCCTTTGCTCCCAGGGACATGACGG	62.96296296296296	74.28546455639383	57.57575757575758	75.71785970901237	CCAAGGCCGCTGAGATGCTAAGTGGGGAGAAGAtaACTTCAGCTGCCCCGGGTGAAGAtaGCATAACATGTCGCAtATATCCGACCGGGATtTGCTTAGTCAACGAGtGGATCCTGCAATACGtTGCCCTTTGCTCCCAGGGACATGACGG	CGGCTCGCAGCGTGTAAACGgtatccatgtacCCAAGGCCGCTGAGATGCTAAGTGGGGAGAAGAtaACTTCAGCTGCCCCGGGTGAAGAtaGCATAACATGTCGCAtATATCCGACCGGGATtTGCTTAGTCAACGAGtGGATCCTGCAATACGtTGCCCTTTGCTCCCAGGGACATGACGGcgtatgatggcCCGCCGGTGATCCTGAAATG
Serpina3n	ENSMUST00000021506.6	1101	GACCTGTCTGCAATCACAGGAACCAAGGATCTGAGAGTCTCTCAGGTGGTCCACAAGGCT	010000000100100000100	TCCTTGGTTCCTGTGATTGCAGACAGGTC	AGCCTTGTGGACCACCTGAGAGACTCTCAGA	54.83870967741935	73.19346410883145	51.724137931034484	70.4682	TCCTTGGTTCCTGTGATTGCAGACAGGTCtaACTTCAGCTGCCCCGGGTGAAGAtaGCATAACATGTCGCAtATATCCGACCGGGATtTGCTTAGTCAACGAGtGGATCCTGCAATACGtAGCCTTGTGGACCACCTGAGAGACTCTCAGA	CGGCTCGCAGCGTGTAAACGgtatccatgtacTCCTTGGTTCCTGTGATTGCAGACAGGTCtaACTTCAGCTGCCCCGGGTGAAGAtaGCATAACATGTCGCAtATATCCGACCGGGATtTGCTTAGTCAACGAGtGGATCCTGCAATACGtAGCCTTGTGGACCACCTGAGAGACTCTCAGAcgtatgatggcCCGCCGGTGATCCTGAAATG
Serpina3n	ENSMUST00000021506.6	1264	GGCCTTTCCTGATAATGATCTTTGACACAGAAACTGAAATTGCCCCCTTTATAGCCAAGA	010000000100100000100	TTCTGTGTCAAAGATCATTATCAGGAAAGGCC	TCTTGGCTATAAAGGGGGCAATTTCAGT	42.857142857142854	66.8766	40.625	67.62442131699999	TTCTGTGTCAAAGATCATTATCAGGAAAGGCCtaACTTCAGCTGCCCCGGGTGAAGAtaGCATAACATGTCGCAtATATCCGACCGGGATtTGCTTAGTCAACGAGtGGATCCTGCAATACGtTCTTGGCTATAAAGGGGGCAATTTCAGT	CGGCTCGCAGCGTGTAAACGgtatccatgtacTTCTGTGTCAAAGATCATTATCAGGAAAGGCCtaACTTCAGCTGCCCCGGGTGAAGAtaGCATAACATGTCGCAtATATCCGACCGGGATtTGCTTAGTCAACGAGtGGATCCTGCAATACGtTCTTGGCTATAAAGGGGGCAATTTCAGTcgtatgatggcCCGCCGGTGATCCTGAAATG
Ddx4	ENSMUST00000099166.10	322	TAACAGGACTTCAGCTTCATCAGAAATGGAAGATGGGCCTTCTGGAAGAGATGATTTCAT	010000000001000000101	TCTTCCATTTCTGATGAAGCTGAAGTCCTGTTA	ATGAAATCATCTCTTCCAGAAGGCCCA	44.44444444444444	66.29500471848144	39.39393939393939	68.24222149133516	TCTTCCATTTCTGATGAAGCTGAAGTCCTGTTAtaACTTCAGCTGCCCCGGGTGAAGAtaGCATAACATGTCGCAtATGATCGTGGACACCtGGATCCTGCAATACGtCGCTATAAAGGGTCGtATGAAATCATCTCTTCCAGAAGGCCCA	CGGCTCGCAGCGTGTAAACGgtatccatgtacTCTTCCATTTCTGATGAAGCTGAAGTCCTGTTAtaACTTCAGCTGCCCCGGGTGAAGAtaGCATAACATGTCGCAtATGATCGTGGACACCtGGATCCTGCAATACGtCGCTATAAAGGGTCGtATGAAATCATCTCTTCCAGAAGGCCCAcgtatgatggcCCGCCGGTGATCCTGAAATG
Ddx4	ENSMUST00000099166.10	1252	GGCTCATATGATGCGGGATGGAATAACTGCCAGTCGCTTTAAAGAACTGCAGGAACCAGA	010000000001000000101	GGCAGTTATTCCATCCCGCATCATATGAGCC	TCTGGTTCCTGCAGTTCTTTAAAGCGACT	44.827586206896555	68.70889421547508	51.61290322580645	71.12216584176014	GGCAGTTATTCCATCCCGCATCATATGAGCCtaACTTCAGCTGCCCCGGGTGAAGAtaGCATAACATGTCGCAtATGATCGTGGACACCtGGATCCTGCAATACGtCGCTATAAAGGGTCGtTCTGGTTCCTGCAGTTCTTTAAAGCGACT	CGGCTCGCAGCGTGTAAACGgtatccatgtacGGCAGTTATTCCATCCCGCATCATATGAGCCtaACTTCAGCTGCCCCGGGTGAAGAtaGCATAACATGTCGCAtATGATCGTGGACACCtGGATCCTGCAATACGtCGCTATAAAGGGTCGtTCTGGTTCCTGCAGTTCTTTAAAGCGACTcgtatgatggcCCGCCGGTGATCCTGAAATG
Ddx4	ENSMUST00000099166.10	199	GGAACCTGAAGCTATCATGGGAGATGAAGATTGGGAGGCAGAAATACTCAAACCTCACGT	010000000001000000101	TCTTCATCTCCCATGATAGCTTCAGGTTCC	ACGTGAGGTTTGAGTATTTCTGCCTCCCAA	46.666666666666664	70.08868824238306	46.666666666666664	67.98591602008503	TCTTCATCTCCCATGATAGCTTCAGGTTCCtaACTTCAGCTGCCCCGGGTGAAGAtaGCATAACATGTCGCAtATGATCGTGGACACCtGGATCCTGCAATACGtCGCTATAAAGGGTCGtACGTGAGGTTTGAGTATTTCTGCCTCCCAA	CGGCTCGCAGCGTGTAAACGgtatccatgtacTCTTCATCTCCCATGATAGCTTCAGGTTCCtaACTTCAGCTGCCCCGGGTGAAGAtaGCATAACATGTCGCAtATGATCGTGGACACCtGGATCCTGCAATACGtCGCTATAAAGGGTCGtACGTGAGGTTTGAGTATTTCTGCCTCCCAAcgtatgatggcCCGCCGGTGATCCTGAAATG
Ddx4	ENSMUST00000099166.10	2328	AGCACACGTTGAATACAGCGGGGATTTCTTCTTCACAAGCTCCCAATCCAGTTGATGACG	010000000001000000101	AGAAGAAATCCCCGCTGTATTCAACGTGTGCT	CGTCATCAACTGGATTGGGAGCTTGTGA	50	69.13993414833465	46.875	72.02892926723445	AGAAGAAATCCCCGCTGTATTCAACGTGTGCTtaACTTCAGCTGCCCCGGGTGAAGAtaGCATAACATGTCGCAtATGATCGTGGACACCtGGATCCTGCAATACGtCGCTATAAAGGGTCGtCGTCATCAACTGGATTGGGAGCTTGTGA	CGGCTCGCAGCGTGTAAACGgtatccatgtacAGAAGAAATCCCCGCTGTATTCAACGTGTGCTtaACTTCAGCTGCCCCGGGTGAAGAtaGCATAACATGTCGCAtATGATCGTGGACACCtGGATCCTGCAATACGtCGCTATAAAGGGTCGtCGTCATCAACTGGATTGGGAGCTTGTGAcgtatgatggcCCGCCGGTGATCCTGAAATG
Ddx4	ENSMUST00000099166.10	2090	CGAATTGGACGCACTGGCCGCTGTGGAAATACTGGCAGAGCGATTTCTTTTTTTGATACT	010000000001000000101	TTCCACAGCGGCCAGTGCGTCCAATTCG	AGTATCAAAAAAAGAAATCGCTCTGCCAGTAT	34.375	66.23633813444593	60.714285714285715	75.08221458358162	TTCCACAGCGGCCAGTGCGTCCAATTCGtaACTTCAGCTGCCCCGGGTGAAGAtaGCATAACATGTCGCAtATGATCGTGGACACCtGGATCCTGCAATACGtCGCTATAAAGGGTCGtAGTATCAAAAAAAGAAATCGCTCTGCCAGTAT	CGGCTCGCAGCGTGTAAACGgtatccatgtacTTCCACAGCGGCCAGTGCGTCCAATTCGtaACTTCAGCTGCCCCGGGTGAAGAtaGCATAACATGTCGCAtATGATCGTGGACACCtGGATCCTGCAATACGtCGCTATAAAGGGTCGtAGTATCAAAAAAAGAAATCGCTCTGCCAGTATcgtatgatggcCCGCCGGTGATCCTGAAATG
Ddx4	ENSMUST00000099166.10	774	AACCAGCAGCAAGTGATTCAGGCAATGGTGACACTTACCAAAGCAGAAGTGGAAGTGGTC	010000000001000000101	CACCATTGCCTGAATCACTTGCTGCTGGTT	GACCACTTCCACTTCTGCTTTGGTAAGTGT	46.666666666666664	69.12476772319405	50	71.88285565352652	CACCATTGCCTGAATCACTTGCTGCTGGTTtaACTTCAGCTGCCCCGGGTGAAGAtaGCATAACATGTCGCAtATGATCGTGGACACCtGGATCCTGCAATACGtCGCTATAAAGGGTCGtGACCACTTCCACTTCTGCTTTGGTAAGTGT	CGGCTCGCAGCGTGTAAACGgtatccatgtacCACCATTGCCTGAATCACTTGCTGCTGGTTtaACTTCAGCTGCCCCGGGTGAAGAtaGCATAACATGTCGCAtATGATCGTGGACACCtGGATCCTGCAATACGtCGCTATAAAGGGTCGtGACCACTTCCACTTCTGCTTTGGTAAGTGTcgtatgatggcCCGCCGGTGATCCTGAAATG
Ddx4	ENSMUST00000099166.10	1156	GAAGTACAGCATTCCCATTGTATTAGCAGGACGAGATTTGATGGCTTGTGCTCAAACAGG	010000000001000000101	CGTCCTGCTAATACAATGGGAATGCTGTACTTC	CCTGTTTGAGCACAAGCCATCAAATCT	44.44444444444444	66.56924831794879	45.45454545454545	69.39668067906211	CGTCCTGCTAATACAATGGGAATGCTGTACTTCtaACTTCAGCTGCCCCGGGTGAAGAtaGCATAACATGTCGCAtATGATCGTGGACACCtGGATCCTGCAATACGtCGCTATAAAGGGTCGtCCTGTTTGAGCACAAGCCATCAAATCT	CGGCTCGCAGCGTGTAAACGgtatccatgtacCGTCCTGCTAATACAATGGGAATGCTGTACTTCtaACTTCAGCTGCCCCGGGTGAAGAtaGCATAACATGTCGCAtATGATCGTGGACACCtGGATCCTGCAATACGtCGCTATAAAGGGTCGtCCTGTTTGAGCACAAGCCATCAAATCTcgtatgatggcCCGCCGGTGATCCTGAAATG
Ddx4	ENSMUST00000099166.10	1472	GCTACTCCAGGGAGGCTGATGGACATCATAGGCAAAGAAAAGATTGGCCTCAAACAAGTC	010000000001000000101	ATGATGTCCATCAGCCTCCCTGGAGTAGC	GACTTGTTTGAGGCCAATCTTTTCTTTGCCT	41.935483870967744	68.81343013212592	55.172413793103445	71.19338859328582	ATGATGTCCATCAGCCTCCCTGGAGTAGCtaACTTCAGCTGCCCCGGGTGAAGAtaGCATAACATGTCGCAtATGATCGTGGACACCtGGATCCTGCAATACGtCGCTATAAAGGGTCGtGACTTGTTTGAGGCCAATCTTTTCTTTGCCT	CGGCTCGCAGCGTGTAAACGgtatccatgtacATGATGTCCATCAGCCTCCCTGGAGTAGCtaACTTCAGCTGCCCCGGGTGAAGAtaGCATAACATGTCGCAtATGATCGTGGACACCtGGATCCTGCAATACGtCGCTATAAAGGGTCGtGACTTGTTTGAGGCCAATCTTTTCTTTGCCTcgtatgatggcCCGCCGGTGATCCTGAAATG
Notch2	ENSMUST00000079812.8	6034	AGGAATGGTGGCAGAGTTGATCAATTGCCAAGCAGATGTCAATGCAGTGGATGACCATGG	001000011001000000000	GCTTGGCAATTGATCAACTCTGCCACCATTCCT	CCATGGTCATCCACTGCATTGACATCT	48.148148148148145	67.39173193524385	48.484848484848484	72.9911	GCTTGGCAATTGATCAACTCTGCCACCATTCCTtaACTTCAGCTGCCCCGGGTGAAGAtaCGAGAGTCAACGACAtCGGAAAGTGACAACCtAAAGCAAATTCGCCGtATGATCGTGGACACCtCCATGGTCATCCACTGCATTGACATCT	CGGCTCGCAGCGTGTAAACGgtatccatgtacGCTTGGCAATTGATCAACTCTGCCACCATTCCTtaACTTCAGCTGCCCCGGGTGAAGAtaCGAGAGTCAACGACAtCGGAAAGTGACAACCtAAAGCAAATTCGCCGtATGATCGTGGACACCtCCATGGTCATCCACTGCATTGACATCTcgtatgatggcCCGCCGGTGATCCTGAAATG
Notch2	ENSMUST00000079812.8	2019	GGCGCTGCATTGACCTGGTGAATGGTTACCAGTGCAACTGCCAACCAGGCACATCAGGCC	001000011001000000000	CTGGTAACCATTCACCAGGTCAATGCAGCGCC	GGCCTGATGTGCCTGGTTGGCAGTTGCA	60.714285714285715	75.30066169879075	56.25	74.65000975917644	CTGGTAACCATTCACCAGGTCAATGCAGCGCCtaACTTCAGCTGCCCCGGGTGAAGAtaCGAGAGTCAACGACAtCGGAAAGTGACAACCtAAAGCAAATTCGCCGtATGATCGTGGACACCtGGCCTGATGTGCCTGGTTGGCAGTTGCA	CGGCTCGCAGCGTGTAAACGgtatccatgtacCTGGTAACCATTCACCAGGTCAATGCAGCGCCtaACTTCAGCTGCCCCGGGTGAAGAtaCGAGAGTCAACGACAtCGGAAAGTGACAACCtAAAGCAAATTCGCCGtATGATCGTGGACACCtGGCCTGATGTGCCTGGTTGGCAGTTGCAcgtatgatggcCCGCCGGTGATCCTGAAATG
Notch2	ENSMUST00000079812.8	3510	AACACTTGTGCCAGCACTCGGGCATCTGTATCAATGCTGGCAACACCCATCACTGCCAGT	001000011001000000000	TACAGATGCCCGAGTGCTGGCACAAGTGTT	ACTGGCAGTGATGGGTGTTGCCAGCATTGA	53.333333333333336	74.23158547479414	53.333333333333336	73.7162	TACAGATGCCCGAGTGCTGGCACAAGTGTTtaACTTCAGCTGCCCCGGGTGAAGAtaCGAGAGTCAACGACAtCGGAAAGTGACAACCtAAAGCAAATTCGCCGtATGATCGTGGACACCtACTGGCAGTGATGGGTGTTGCCAGCATTGA	CGGCTCGCAGCGTGTAAACGgtatccatgtacTACAGATGCCCGAGTGCTGGCACAAGTGTTtaACTTCAGCTGCCCCGGGTGAAGAtaCGAGAGTCAACGACAtCGGAAAGTGACAACCtAAAGCAAATTCGCCGtATGATCGTGGACACCtACTGGCAGTGATGGGTGTTGCCAGCATTGAcgtatgatggcCCGCCGGTGATCCTGAAATG
Notch2	ENSMUST00000079812.8	7459	CTCTGCATCTGACTGGTCAGATGTGACCACCAGCCCAACTCCTGGAGGTGGTGGAGGCGG	001000011001000000000	CTGGTGGTCACATCTGACCAGTCAGATGCAGAG	CCGCCTCCACCACCTCCAGGAGTTGGG	70.37037037037037	75.66307140867792	54.54545454545455	73.03687500117672	CTGGTGGTCACATCTGACCAGTCAGATGCAGAGtaACTTCAGCTGCCCCGGGTGAAGAtaCGAGAGTCAACGACAtCGGAAAGTGACAACCtAAAGCAAATTCGCCGtATGATCGTGGACACCtCCGCCTCCACCACCTCCAGGAGTTGGG	CGGCTCGCAGCGTGTAAACGgtatccatgtacCTGGTGGTCACATCTGACCAGTCAGATGCAGAGtaACTTCAGCTGCCCCGGGTGAAGAtaCGAGAGTCAACGACAtCGGAAAGTGACAACCtAAAGCAAATTCGCCGtATGATCGTGGACACCtCCGCCTCCACCACCTCCAGGAGTTGGGcgtatgatggcCCGCCGGTGATCCTGAAATG
Notch2	ENSMUST00000079812.8	6220	AGAGGGAAGTTATGAAGCGGCCAAAATCCTGTTAGACCATTTTGCCAACCGGGACATCAC	001000011001000000000	AACAGGATTTTGGCCGCTTCATAACTTCCCTCT	GTGATGTCCCGGTTGGCAAAATGGTCT	51.851851851851855	69.8124	45.45454545454545	71.95300342174409	AACAGGATTTTGGCCGCTTCATAACTTCCCTCTtaACTTCAGCTGCCCCGGGTGAAGAtaCGAGAGTCAACGACAtCGGAAAGTGACAACCtAAAGCAAATTCGCCGtATGATCGTGGACACCtGTGATGTCCCGGTTGGCAAAATGGTCT	CGGCTCGCAGCGTGTAAACGgtatccatgtacAACAGGATTTTGGCCGCTTCATAACTTCCCTCTtaACTTCAGCTGCCCCGGGTGAAGAtaCGAGAGTCAACGACAtCGGAAAGTGACAACCtAAAGCAAATTCGCCGtATGATCGTGGACACCtGTGATGTCCCGGTTGGCAAAATGGTCTcgtatgatggcCCGCCGGTGATCCTGAAATG
Notch2	ENSMUST00000079812.8	3296	ACCTACCGATGCATCTGTCCCTTGGGCTACACCGGGAAAAACTGTCAGACCCTGGTGAAC	001000011001000000000	GTAGCCCAAGGGACAGATGCATCGGTAGGT	GTTCACCAGGGTCTGACAGTTTTTCCCGGT	53.333333333333336	72.28036116270658	56.666666666666664	72.94812729482328	GTAGCCCAAGGGACAGATGCATCGGTAGGTtaACTTCAGCTGCCCCGGGTGAAGAtaCGAGAGTCAACGACAtCGGAAAGTGACAACCtAAAGCAAATTCGCCGtATGATCGTGGACACCtGTTCACCAGGGTCTGACAGTTTTTCCCGGT	CGGCTCGCAGCGTGTAAACGgtatccatgtacGTAGCCCAAGGGACAGATGCATCGGTAGGTtaACTTCAGCTGCCCCGGGTGAAGAtaCGAGAGTCAACGACAtCGGAAAGTGACAACCtAAAGCAAATTCGCCGtATGATCGTGGACACCtGTTCACCAGGGTCTGACAGTTTTTCCCGGTcgtatgatggcCCGCCGGTGATCCTGAAATG
Notch2	ENSMUST00000079812.8	6739	AGTGCACACACAGCATGCGCTGTCTTTCTCTAACCTTCATGACATGCAGCCTTTGGCTCC	001000011001000000000	AGAGAAAGACAGCGCATGCTGTGTGTGCACT	GGAGCCAAAGGCTGCATGTCATGAAGGTT	51.724137931034484	71.61028479848079	51.61290322580645	74.04566227144886	AGAGAAAGACAGCGCATGCTGTGTGTGCACTtaACTTCAGCTGCCCCGGGTGAAGAtaCGAGAGTCAACGACAtCGGAAAGTGACAACCtAAAGCAAATTCGCCGtATGATCGTGGACACCtGGAGCCAAAGGCTGCATGTCATGAAGGTT	CGGCTCGCAGCGTGTAAACGgtatccatgtacAGAGAAAGACAGCGCATGCTGTGTGTGCACTtaACTTCAGCTGCCCCGGGTGAAGAtaCGAGAGTCAACGACAtCGGAAAGTGACAACCtAAAGCAAATTCGCCGtATGATCGTGGACACCtGGAGCCAAAGGCTGCATGTCATGAAGGTTcgtatgatggcCCGCCGGTGATCCTGAAATG
Notch2	ENSMUST00000079812.8	2879	GACTGTGAAGAGGACATCAATGATTGCCTTGCCAACCCCTGCCAGAACGGAGGCTCCTGT	001000011001000000000	GGCAAGGCAATCATTGATGTCCTCTTCACAGTC	ACAGGAGCCTCCGTTCTGGCAGGGGTT	62.96296296296296	75.08340627971427	48.484848484848484	71.3989	GGCAAGGCAATCATTGATGTCCTCTTCACAGTCtaACTTCAGCTGCCCCGGGTGAAGAtaCGAGAGTCAACGACAtCGGAAAGTGACAACCtAAAGCAAATTCGCCGtATGATCGTGGACACCtACAGGAGCCTCCGTTCTGGCAGGGGTT	CGGCTCGCAGCGTGTAAACGgtatccatgtacGGCAAGGCAATCATTGATGTCCTCTTCACAGTCtaACTTCAGCTGCCCCGGGTGAAGAtaCGAGAGTCAACGACAtCGGAAAGTGACAACCtAAAGCAAATTCGCCGtATGATCGTGGACACCtACAGGAGCCTCCGTTCTGGCAGGGGTTcgtatgatggcCCGCCGGTGATCCTGAAATG
Aldh3a2	ENSMUST00000074127.14	2824	TATAGCCGTGTTTGCTGAGTAACCTGTCCCACCGTTGAGGCTATCTGAAGTGTATTGTAT	000000000010111000000	GGACAGGTTACTCAGCAAACACGGCTATA	ATACAATACACTTCAGATAGCCTCAACGGTG	41.935483870967744	66.94135347989618	48.275862068965516	68.56887639692752	GGACAGGTTACTCAGCAAACACGGCTATAtaACTTCAGCTGCCCCGGGTGAAGAtaGTACCAGTACGCAGCtTGCTTAGTCAACGAGtTAAATCGATGCCGTGtCACGAAGCAGCATACtATACAATACACTTCAGATAGCCTCAACGGTG	CGGCTCGCAGCGTGTAAACGgtatccatgtacGGACAGGTTACTCAGCAAACACGGCTATAtaACTTCAGCTGCCCCGGGTGAAGAtaGTACCAGTACGCAGCtTGCTTAGTCAACGAGtTAAATCGATGCCGTGtCACGAAGCAGCATACtATACAATACACTTCAGATAGCCTCAACGGTGcgtatgatggcCCGCCGGTGATCCTGAAATG
Aldh3a2	ENSMUST00000074127.14	1213	AGACGAAGCCATAAATTTCATAAATGACCGTGAAAAGCCCCTGGCTCTCTACGTATTTTC	000000000010111000000	TCACGGTCATTTATGAAATTTATGGCTTCGTCT	GAAAATACGTAGAGAGCCAGGGGCTTT	48.148148148148145	66.93018313782994	36.36363636363637	67.69778982081021	TCACGGTCATTTATGAAATTTATGGCTTCGTCTtaACTTCAGCTGCCCCGGGTGAAGAtaGTACCAGTACGCAGCtTGCTTAGTCAACGAGtTAAATCGATGCCGTGtCACGAAGCAGCATACtGAAAATACGTAGAGAGCCAGGGGCTTT	CGGCTCGCAGCGTGTAAACGgtatccatgtacTCACGGTCATTTATGAAATTTATGGCTTCGTCTtaACTTCAGCTGCCCCGGGTGAAGAtaGTACCAGTACGCAGCtTGCTTAGTCAACGAGtTAAATCGATGCCGTGtCACGAAGCAGCATACtGAAAATACGTAGAGAGCCAGGGGCTTTcgtatgatggcCCGCCGGTGATCCTGAAATG
Aldh3a2	ENSMUST00000074127.14	435	AGAACCTGCTAACCATGATGGATGAGGCCTACGTTCAGCCCGAGCCTCTGGGAGTCGTAC	000000000010111000000	AGGCCTCATCCATCATGGTTAGCAGGTTCT	GTACGACTCCCAGAGGCTCGGGCTGAACGT	63.333333333333336	75.93540656247933	50	71.19159099296985	AGGCCTCATCCATCATGGTTAGCAGGTTCTtaACTTCAGCTGCCCCGGGTGAAGAtaGTACCAGTACGCAGCtTGCTTAGTCAACGAGtTAAATCGATGCCGTGtCACGAAGCAGCATACtGTACGACTCCCAGAGGCTCGGGCTGAACGT	CGGCTCGCAGCGTGTAAACGgtatccatgtacAGGCCTCATCCATCATGGTTAGCAGGTTCTtaACTTCAGCTGCCCCGGGTGAAGAtaGTACCAGTACGCAGCtTGCTTAGTCAACGAGtTAAATCGATGCCGTGtCACGAAGCAGCATACtGTACGACTCCCAGAGGCTCGGGCTGAACGTcgtatgatggcCCGCCGGTGATCCTGAAATG
Aldh3a2	ENSMUST00000074127.14	1932	CCATAGCTCTGCCCACTCCAGTGTCAAACACCGCCCAGGCTTTCCAGCTGACCTCTGTTA	000000000010111000000	CGGTGTTTGACACTGGAGTGGGCAGAGCTATGG	TAACAGAGGTCAGCTGGAAAGCCTGGG	55.55555555555556	70.12721938622826	57.57575757575758	75.06571490852417	CGGTGTTTGACACTGGAGTGGGCAGAGCTATGGtaACTTCAGCTGCCCCGGGTGAAGAtaGTACCAGTACGCAGCtTGCTTAGTCAACGAGtTAAATCGATGCCGTGtCACGAAGCAGCATACtTAACAGAGGTCAGCTGGAAAGCCTGGG	CGGCTCGCAGCGTGTAAACGgtatccatgtacCGGTGTTTGACACTGGAGTGGGCAGAGCTATGGtaACTTCAGCTGCCCCGGGTGAAGAtaGTACCAGTACGCAGCtTGCTTAGTCAACGAGtTAAATCGATGCCGTGtCACGAAGCAGCATACtTAACAGAGGTCAGCTGGAAAGCCTGGGcgtatgatggcCCGCCGGTGATCCTGAAATG
Aldh3a2	ENSMUST00000074127.14	1760	AACCACTAATGAAACTCAGTGTTTGAGCCAAATCTCCGCAATTGAGAGCAGTGCAAGTGC	000000000010111000000	TTTGGCTCAAACACTGAGTTTCATTAGTGGTT	GCACTTGCACTGCTCTCAATTGCGGAGA	53.57142857142857	71.6535	37.5	68.01305294594908	TTTGGCTCAAACACTGAGTTTCATTAGTGGTTtaACTTCAGCTGCCCCGGGTGAAGAtaGTACCAGTACGCAGCtTGCTTAGTCAACGAGtTAAATCGATGCCGTGtCACGAAGCAGCATACtGCACTTGCACTGCTCTCAATTGCGGAGA	CGGCTCGCAGCGTGTAAACGgtatccatgtacTTTGGCTCAAACACTGAGTTTCATTAGTGGTTtaACTTCAGCTGCCCCGGGTGAAGAtaGTACCAGTACGCAGCtTGCTTAGTCAACGAGtTAAATCGATGCCGTGtCACGAAGCAGCATACtGCACTTGCACTGCTCTCAATTGCGGAGAcgtatgatggcCCGCCGGTGATCCTGAAATG
Aldh3a2	ENSMUST00000074127.14	1337	GATGTCATCATGCACTTCACTGTTAATTCTCTGCCCTTTGGAGGTGTGGGTGCCAGTGGA	000000000010111000000	CAGAGAATTAACAGTGAAGTGCATGATGACATC	TCCACTGGCACCCACACCTCCAAAGGG	62.96296296296296	74.05930320936426	39.39393939393939	66.87802716280163	CAGAGAATTAACAGTGAAGTGCATGATGACATCtaACTTCAGCTGCCCCGGGTGAAGAtaGTACCAGTACGCAGCtTGCTTAGTCAACGAGtTAAATCGATGCCGTGtCACGAAGCAGCATACtTCCACTGGCACCCACACCTCCAAAGGG	CGGCTCGCAGCGTGTAAACGgtatccatgtacCAGAGAATTAACAGTGAAGTGCATGATGACATCtaACTTCAGCTGCCCCGGGTGAAGAtaGTACCAGTACGCAGCtTGCTTAGTCAACGAGtTAAATCGATGCCGTGtCACGAAGCAGCATACtTCCACTGGCACCCACACCTCCAAAGGGcgtatgatggcCCGCCGGTGATCCTGAAATG
Aldh3a2	ENSMUST00000074127.14	1071	AGAAAATAGCTTTCGGTGGAGAGATGGATGAGGCCACACGCTACTTAGCCCCAACCATAC	000000000010111000000	CCTCATCCATCTCTCCACCGAAAGCTATTTTCT	GTATGGTTGGGGCTAAGTAGCGTGTGG	55.55555555555556	69.16489627507491	45.45454545454545	69.89048519637748	CCTCATCCATCTCTCCACCGAAAGCTATTTTCTtaACTTCAGCTGCCCCGGGTGAAGAtaGTACCAGTACGCAGCtTGCTTAGTCAACGAGtTAAATCGATGCCGTGtCACGAAGCAGCATACtGTATGGTTGGGGCTAAGTAGCGTGTGG	CGGCTCGCAGCGTGTAAACGgtatccatgtacCCTCATCCATCTCTCCACCGAAAGCTATTTTCTtaACTTCAGCTGCCCCGGGTGAAGAtaGTACCAGTACGCAGCtTGCTTAGTCAACGAGtTAAATCGATGCCGTGtCACGAAGCAGCATACtGTATGGTTGGGGCTAAGTAGCGTGTGGcgtatgatggcCCGCCGGTGATCCTGAAATG
Aldh3a2	ENSMUST00000074127.14	1535	TTCTTCCTGCTGAAGCAGTTCAACAAAGGAAGGCTGGGGATGCTGTTGTTTGTGTGCCTG	000000000010111000000	CCTTCCTTTGTTGAACTGCTTCAGCAGGAAGAA	CAGGCACACAAACAACAGCATCCCCAG	55.55555555555556	70.59355695684474	45.45454545454545	71.14567612398878	CCTTCCTTTGTTGAACTGCTTCAGCAGGAAGAAtaACTTCAGCTGCCCCGGGTGAAGAtaGTACCAGTACGCAGCtTGCTTAGTCAACGAGtTAAATCGATGCCGTGtCACGAAGCAGCATACtCAGGCACACAAACAACAGCATCCCCAG	CGGCTCGCAGCGTGTAAACGgtatccatgtacCCTTCCTTTGTTGAACTGCTTCAGCAGGAAGAAtaACTTCAGCTGCCCCGGGTGAAGAtaGTACCAGTACGCAGCtTGCTTAGTCAACGAGtTAAATCGATGCCGTGtCACGAAGCAGCATACtCAGGCACACAAACAACAGCATCCCCAGcgtatgatggcCCGCCGGTGATCCTGAAATG
Hsd3b3	ENSMUST00000107019.8	959	CCTGCTGAGTCCAATCTACAGATATATACCTCCCTTTAACCGCCACTTGGTCACACTGAC	000001001000000101000	GGAGGTATATATCTGTAGATTGGACTCAGCAGG	GTCAGTGTGACCAAGTGGCGGTTAAAG	51.851851851851855	68.24600308257868	45.45454545454545	67.53898362408006	GGAGGTATATATCTGTAGATTGGACTCAGCAGGtaACTTCAGCTGCCCCGGGTGAAGAtaACGTGTAACAGACGCtAAAGCAAATTCGCCGtACCTACTAAAGCGCCtCGATTTATGAGGCCGtGTCAGTGTGACCAAGTGGCGGTTAAAG	CGGCTCGCAGCGTGTAAACGgtatccatgtacGGAGGTATATATCTGTAGATTGGACTCAGCAGGtaACTTCAGCTGCCCCGGGTGAAGAtaACGTGTAACAGACGCtAAAGCAAATTCGCCGtACCTACTAAAGCGCCtCGATTTATGAGGCCGtGTCAGTGTGACCAAGTGGCGGTTAAAGcgtatgatggcCCGCCGGTGATCCTGAAATG
Hsd3b3	ENSMUST00000107019.8	1393	CCAAGCCCCTCAGCACCACTTGTACCTCAGAGCTCTCTCCATTACTTTCTCTCCCCATTC	000001001000000101000	TCTGAGGTACAAGTGGTGCTGAGGGGCTTGG	GAATGGGGAGAGAAAGTAATGGAGAGAGC	48.275862068965516	66.78882049571416	58.064516129032256	74.56444765068227	TCTGAGGTACAAGTGGTGCTGAGGGGCTTGGtaACTTCAGCTGCCCCGGGTGAAGAtaACGTGTAACAGACGCtAAAGCAAATTCGCCGtACCTACTAAAGCGCCtCGATTTATGAGGCCGtGAATGGGGAGAGAAAGTAATGGAGAGAGC	CGGCTCGCAGCGTGTAAACGgtatccatgtacTCTGAGGTACAAGTGGTGCTGAGGGGCTTGGtaACTTCAGCTGCCCCGGGTGAAGAtaACGTGTAACAGACGCtAAAGCAAATTCGCCGtACCTACTAAAGCGCCtCGATTTATGAGGCCGtGAATGGGGAGAGAAAGTAATGGAGAGAGCcgtatgatggcCCGCCGGTGATCCTGAAATG
Hsd3b3	ENSMUST00000107019.8	1147	AGACACTGGACACAAAGTCTCAGTGATGGGAAGATGATGGAGACATGGCCCTGGGTATTA	000001001000000101000	TCCCATCACTGAGACTTTGTGTCCAGTGTCT	TAATACCCAGGGCCATGTCTCCATCATCT	48.275862068965516	68.9162	48.38709677419355	70.85437159105794	TCCCATCACTGAGACTTTGTGTCCAGTGTCTtaACTTCAGCTGCCCCGGGTGAAGAtaACGTGTAACAGACGCtAAAGCAAATTCGCCGtACCTACTAAAGCGCCtCGATTTATGAGGCCGtTAATACCCAGGGCCATGTCTCCATCATCT	CGGCTCGCAGCGTGTAAACGgtatccatgtacTCCCATCACTGAGACTTTGTGTCCAGTGTCTtaACTTCAGCTGCCCCGGGTGAAGAtaACGTGTAACAGACGCtAAAGCAAATTCGCCGtACCTACTAAAGCGCCtCGATTTATGAGGCCGtTAATACCCAGGGCCATGTCTCCATCATCTcgtatgatggcCCGCCGGTGATCCTGAAATG
Hsd3b3	ENSMUST00000107019.8	341	CCTAGATGTCAATCTGAAAGGTACCCAGAACTTATTGGAGGCCTGTATCCAAGCCAGTGT	000001001000000101000	AAGTTCTGGGTACCTTTCAGATTGACATCTAGG	ACACTGGCTTGGATACAGGCCTCCAAT	51.851851851851855	70.01338711313139	42.42424242424242	68.1067	AAGTTCTGGGTACCTTTCAGATTGACATCTAGGtaACTTCAGCTGCCCCGGGTGAAGAtaACGTGTAACAGACGCtAAAGCAAATTCGCCGtACCTACTAAAGCGCCtCGATTTATGAGGCCGtACACTGGCTTGGATACAGGCCTCCAAT	CGGCTCGCAGCGTGTAAACGgtatccatgtacAAGTTCTGGGTACCTTTCAGATTGACATCTAGGtaACTTCAGCTGCCCCGGGTGAAGAtaACGTGTAACAGACGCtAAAGCAAATTCGCCGtACCTACTAAAGCGCCtCGATTTATGAGGCCGtACACTGGCTTGGATACAGGCCTCCAATcgtatgatggcCCGCCGGTGATCCTGAAATG
Hsd3b3	ENSMUST00000107019.8	24	CAACCCTTGAAAACAAAACTGTTGACCATGCCTGGGTGGAGCTGCCTGGTGACTGGAGCA	000001001000000101000	AGGCATGGTCAACAGTTTTGTTTTCAAGGGTTG	TGCTCCAGTCACCAGGCAGCTCCACCC	66.66666666666667	75.60643695618808	42.42424242424242	70.71023146471686	AGGCATGGTCAACAGTTTTGTTTTCAAGGGTTGtaACTTCAGCTGCCCCGGGTGAAGAtaACGTGTAACAGACGCtAAAGCAAATTCGCCGtACCTACTAAAGCGCCtCGATTTATGAGGCCGtTGCTCCAGTCACCAGGCAGCTCCACCC	CGGCTCGCAGCGTGTAAACGgtatccatgtacAGGCATGGTCAACAGTTTTGTTTTCAAGGGTTGtaACTTCAGCTGCCCCGGGTGAAGAtaACGTGTAACAGACGCtAAAGCAAATTCGCCGtACCTACTAAAGCGCCtCGATTTATGAGGCCGtTGCTCCAGTCACCAGGCAGCTCCACCCcgtatgatggcCCGCCGGTGATCCTGAAATG
Hsd3b3	ENSMUST00000107019.8	871	AGGAGTGGGGCTTCTGCCTCAATTCCAGGTGGTACCTTCCTGTGCCCATACTGTACTGGC	000001001000000101000	CACCTGGAATTGAGGCAGAAGCCCCACTCCT	GCCAGTACAGTATGGGCACAGGAAGGTAC	55.172413793103445	70.32819516618059	58.064516129032256	74.90743336285942	CACCTGGAATTGAGGCAGAAGCCCCACTCCTtaACTTCAGCTGCCCCGGGTGAAGAtaACGTGTAACAGACGCtAAAGCAAATTCGCCGtACCTACTAAAGCGCCtCGATTTATGAGGCCGtGCCAGTACAGTATGGGCACAGGAAGGTAC	CGGCTCGCAGCGTGTAAACGgtatccatgtacCACCTGGAATTGAGGCAGAAGCCCCACTCCTtaACTTCAGCTGCCCCGGGTGAAGAtaACGTGTAACAGACGCtAAAGCAAATTCGCCGtACCTACTAAAGCGCCtCGATTTATGAGGCCGtGCCAGTACAGTATGGGCACAGGAAGGTACcgtatgatggcCCGCCGGTGATCCTGAAATG
Hsd3b3	ENSMUST00000107019.8	596	TTGTGCATTAAGGCCCATGTGCATTTATGGGGAGAGAAGTCAATTCCTTTCTAACACAAT	000001001000000101000	ATAAATGCACATGGGCCTTAATGCACAA	ATTGTGTTAGAAAGGAATTGACTTCTCTCCCC	40.625	67.21639679464522	39.285714285714285	66.61270773168758	ATAAATGCACATGGGCCTTAATGCACAAtaACTTCAGCTGCCCCGGGTGAAGAtaACGTGTAACAGACGCtAAAGCAAATTCGCCGtACCTACTAAAGCGCCtCGATTTATGAGGCCGtATTGTGTTAGAAAGGAATTGACTTCTCTCCCC	CGGCTCGCAGCGTGTAAACGgtatccatgtacATAAATGCACATGGGCCTTAATGCACAAtaACTTCAGCTGCCCCGGGTGAAGAtaACGTGTAACAGACGCtAAAGCAAATTCGCCGtACCTACTAAAGCGCCtCGATTTATGAGGCCGtATTGTGTTAGAAAGGAATTGACTTCTCTCCCCcgtatgatggcCCGCCGGTGATCCTGAAATG
Hsd3b3	ENSMUST00000107019.8	1304	AGCCTTGCCAGTCACTGACCCAGCCACAAGCCTTCTTTCTGAAGTACCTCCCAAAAGACA	000001001000000101000	TGTGGCTGGGTCAGTGACTGGCAAGGCT	TGTCTTTTGGGAGGTACTTCAGAAAGAAGGCT	43.75	69.7347	60.714285714285715	75.41253784173023	TGTGGCTGGGTCAGTGACTGGCAAGGCTtaACTTCAGCTGCCCCGGGTGAAGAtaACGTGTAACAGACGCtAAAGCAAATTCGCCGtACCTACTAAAGCGCCtCGATTTATGAGGCCGtTGTCTTTTGGGAGGTACTTCAGAAAGAAGGCT	CGGCTCGCAGCGTGTAAACGgtatccatgtacTGTGGCTGGGTCAGTGACTGGCAAGGCTtaACTTCAGCTGCCCCGGGTGAAGAtaACGTGTAACAGACGCtAAAGCAAATTCGCCGtACCTACTAAAGCGCCtCGATTTATGAGGCCGtTGTCTTTTGGGAGGTACTTCAGAAAGAAGGCTcgtatgatggcCCGCCGGTGATCCTGAAATG
Hspe1	ENSMUST00000075242.7	363	GTGGCATTATGCTTCCAGAAAAGTCTCAAGGAAAAGTGTTGCAAGCAACGGTCGTGGCTG	101000000000000000011	TTCCTTGAGACTTTTCTGGAAGCATAATGCCAC	CAGCCACGACCGTTGCTTGCAACACTT	55.55555555555556	72.4264	42.42424242424242	69.55251189608992	TTCCTTGAGACTTTTCTGGAAGCATAATGCCACtaACTTCAGCTGCCCCGGGTGAAGAtaTGCCACTCGGATATTtCGAGAGTCAACGACAtCCACCTTGCGATAAGtCGCTATAAAGGGTCGtCAGCCACGACCGTTGCTTGCAACACTT	CGGCTCGCAGCGTGTAAACGgtatccatgtacTTCCTTGAGACTTTTCTGGAAGCATAATGCCACtaACTTCAGCTGCCCCGGGTGAAGAtaTGCCACTCGGATATTtCGAGAGTCAACGACAtCCACCTTGCGATAAGtCGCTATAAAGGGTCGtCAGCCACGACCGTTGCTTGCAACACTTcgtatgatggcCCGCCGGTGATCCTGAAATG
Hspe1	ENSMUST00000075242.7	267	AGGCGAGAGTCATGGCTGGACAAGCTTTTAGGAAGTTTCTTCCGCTCTTTGACAGAGTAT	101000000000000000011	TAAAAGCTTGTCCAGCCATGACTCTCGCCT	ATACTCTGTCAAAGAGCGGAAGAAACTTCC	43.333333333333336	67.15364868007777	50	71.78314555516414	TAAAAGCTTGTCCAGCCATGACTCTCGCCTtaACTTCAGCTGCCCCGGGTGAAGAtaTGCCACTCGGATATTtCGAGAGTCAACGACAtCCACCTTGCGATAAGtCGCTATAAAGGGTCGtATACTCTGTCAAAGAGCGGAAGAAACTTCC	CGGCTCGCAGCGTGTAAACGgtatccatgtacTAAAAGCTTGTCCAGCCATGACTCTCGCCTtaACTTCAGCTGCCCCGGGTGAAGAtaTGCCACTCGGATATTtCGAGAGTCAACGACAtCCACCTTGCGATAAGtCGCTATAAAGGGTCGtATACTCTGTCAAAGAGCGGAAGAAACTTCCcgtatgatggcCCGCCGGTGATCCTGAAATG
Hspe1	ENSMUST00000075242.7	462	CTGTCAGTGTGAAAGTTGGAGATAAAGTTCTTCTCCCAGAATATGGAGGCACCAAAGTAG	101000000000000000011	GAAGAACTTTATCTCCAACTTTCACACTGACAG	CTACTTTGGTGCCTCCATATTCTGGGA	48.148148148148145	66.29050493956152	39.39393939393939	66.57289274602533	GAAGAACTTTATCTCCAACTTTCACACTGACAGtaACTTCAGCTGCCCCGGGTGAAGAtaTGCCACTCGGATATTtCGAGAGTCAACGACAtCCACCTTGCGATAAGtCGCTATAAAGGGTCGtCTACTTTGGTGCCTCCATATTCTGGGA	CGGCTCGCAGCGTGTAAACGgtatccatgtacGAAGAACTTTATCTCCAACTTTCACACTGACAGtaACTTCAGCTGCCCCGGGTGAAGAtaTGCCACTCGGATATTtCGAGAGTCAACGACAtCCACCTTGCGATAAGtCGCTATAAAGGGTCGtCTACTTTGGTGCCTCCATATTCTGGGAcgtatgatggcCCGCCGGTGATCCTGAAATG
Hspe1	ENSMUST00000075242.7	682	AAACAGATGATGCCTAAACTGACAGCCATTGTCTCTGACCTTTAGTTTCACTGTACTGTT	101000000000000000011	TGGCTGTCAGTTTAGGCATCATCTGTTT	AACAGTACAGTGAAACTAAAGGTCAGAGACAA	37.5	66.61900018709315	42.857142857142854	67.17682662171916	TGGCTGTCAGTTTAGGCATCATCTGTTTtaACTTCAGCTGCCCCGGGTGAAGAtaTGCCACTCGGATATTtCGAGAGTCAACGACAtCCACCTTGCGATAAGtCGCTATAAAGGGTCGtAACAGTACAGTGAAACTAAAGGTCAGAGACAA	CGGCTCGCAGCGTGTAAACGgtatccatgtacTGGCTGTCAGTTTAGGCATCATCTGTTTtaACTTCAGCTGCCCCGGGTGAAGAtaTGCCACTCGGATATTtCGAGAGTCAACGACAtCCACCTTGCGATAAGtCGCTATAAAGGGTCGtAACAGTACAGTGAAACTAAAGGTCAGAGACAAcgtatgatggcCCGCCGGTGATCCTGAAATG
Hspe1	ENSMUST00000075242.7	578	GTCGACTGAAATCACTGTTGAAATGGTGTCACGTGAAGCTGCCATTCCACTGATGTCTGA	101000000000000000011	CGTGACACCATTTCAACAGTGATTTCAGTCGAC	TCAGACATCAGTGGAATGGCAGCTTCA	48.148148148148145	68.45939091603435	45.45454545454545	70.19553018106382	CGTGACACCATTTCAACAGTGATTTCAGTCGACtaACTTCAGCTGCCCCGGGTGAAGAtaTGCCACTCGGATATTtCGAGAGTCAACGACAtCCACCTTGCGATAAGtCGCTATAAAGGGTCGtTCAGACATCAGTGGAATGGCAGCTTCA	CGGCTCGCAGCGTGTAAACGgtatccatgtacCGTGACACCATTTCAACAGTGATTTCAGTCGACtaACTTCAGCTGCCCCGGGTGAAGAtaTGCCACTCGGATATTtCGAGAGTCAACGACAtCCACCTTGCGATAAGtCGCTATAAAGGGTCGtTCAGACATCAGTGGAATGGCAGCTTCAcgtatgatggcCCGCCGGTGATCCTGAAATG
Hspe1	ENSMUST00000075242.7	420	CTGTGGGGTCAGGAGGGAAAGGAAAGAGTGGAGAGATTGAGCCTGTCAGTGTGAAAGTTG	101000000000000000011	CACTCTTTCCTTTCCCTCCTGACCCCACAG	CAACTTTCACACTGACAGGCTCAATCTCTC	46.666666666666664	67.88146709900468	56.666666666666664	71.8042	CACTCTTTCCTTTCCCTCCTGACCCCACAGtaACTTCAGCTGCCCCGGGTGAAGAtaTGCCACTCGGATATTtCGAGAGTCAACGACAtCCACCTTGCGATAAGtCGCTATAAAGGGTCGtCAACTTTCACACTGACAGGCTCAATCTCTC	CGGCTCGCAGCGTGTAAACGgtatccatgtacCACTCTTTCCTTTCCCTCCTGACCCCACAGtaACTTCAGCTGCCCCGGGTGAAGAtaTGCCACTCGGATATTtCGAGAGTCAACGACAtCCACCTTGCGATAAGtCGCTATAAAGGGTCGtCAACTTTCACACTGACAGGCTCAATCTCTCcgtatgatggcCCGCCGGTGATCCTGAAATG
Hspe1	ENSMUST00000075242.7	305	CTTCCGCTCTTTGACAGAGTATTGGTTGAAAGGAGTGCTGCCGAAACTGTAACCAAAGGT	101000000000000000011	CCTTTCAACCAATACTCTGTCAAAGAGCGGAAG	ACCTTTGGTTACAGTTTCGGCAGCACT	48.148148148148145	69.24958644206868	45.45454545454545	69.64917236295042	CCTTTCAACCAATACTCTGTCAAAGAGCGGAAGtaACTTCAGCTGCCCCGGGTGAAGAtaTGCCACTCGGATATTtCGAGAGTCAACGACAtCCACCTTGCGATAAGtCGCTATAAAGGGTCGtACCTTTGGTTACAGTTTCGGCAGCACT	CGGCTCGCAGCGTGTAAACGgtatccatgtacCCTTTCAACCAATACTCTGTCAAAGAGCGGAAGtaACTTCAGCTGCCCCGGGTGAAGAtaTGCCACTCGGATATTtCGAGAGTCAACGACAtCCACCTTGCGATAAGtCGCTATAAAGGGTCGtACCTTTGGTTACAGTTTCGGCAGCACTcgtatgatggcCCGCCGGTGATCCTGAAATG
Hspe1	ENSMUST00000075242.7	556	TAGTGACATTCTTGGAAAGTATGTCGACTGAAATCACTGTTGAAATGGTGTCACGTGAAG	101000000000000000011	TCAGTCGACATACTTTCCAAGAATGTCACTA	CTTCACGTGACACCATTTCAACAGTGATT	41.37931034482759	66.67900748899422	38.70967741935484	66.22932221698954	TCAGTCGACATACTTTCCAAGAATGTCACTAtaACTTCAGCTGCCCCGGGTGAAGAtaTGCCACTCGGATATTtCGAGAGTCAACGACAtCCACCTTGCGATAAGtCGCTATAAAGGGTCGtCTTCACGTGACACCATTTCAACAGTGATT	CGGCTCGCAGCGTGTAAACGgtatccatgtacTCAGTCGACATACTTTCCAAGAATGTCACTAtaACTTCAGCTGCCCCGGGTGAAGAtaTGCCACTCGGATATTtCGAGAGTCAACGACAtCCACCTTGCGATAAGtCGCTATAAAGGGTCGtCTTCACGTGACACCATTTCAACAGTGATTcgtatgatggcCCGCCGGTGATCCTGAAATG
Ammecr1	ENSMUST00000041317.3	5077	AGAGTTTTTGGTGATGCAATGGTGAGACTTGTAACAAGCAAAAAGCTACCTGGAGTAGCT	000100000000010011000	ACAAGTCTCACCATTGCATCACCAAAAACTCT	AGCTACTCCAGGTAGCTTTTTGCTTGTT	42.857142857142854	67.1461	40.625	69.43278115521116	ACAAGTCTCACCATTGCATCACCAAAAACTCTtaACTTCAGCTGCCCCGGGTGAAGAtaCTAAGGACATCGACAtTAAATCGATGCCGTGtCGCGGCTTAGTAGTTtCGATTTATGAGGCCGtAGCTACTCCAGGTAGCTTTTTGCTTGTT	CGGCTCGCAGCGTGTAAACGgtatccatgtacACAAGTCTCACCATTGCATCACCAAAAACTCTtaACTTCAGCTGCCCCGGGTGAAGAtaCTAAGGACATCGACAtTAAATCGATGCCGTGtCGCGGCTTAGTAGTTtCGATTTATGAGGCCGtAGCTACTCCAGGTAGCTTTTTGCTTGTTcgtatgatggcCCGCCGGTGATCCTGAAATG
Ammecr1	ENSMUST00000041317.3	498	CCCCGCTTCACCAACGAGCCCTACCCACTGTTTGTAACATGGAAGATTGGTCGAGACAAA	000100000000010011000	GTGGGTAGGGCTCGTTGGTGAAGCGGGG	TTTGTCTCGACCAATCTTCCATGTTACAAACA	37.5	67.64376593374777	67.85714285714286	75.9753	GTGGGTAGGGCTCGTTGGTGAAGCGGGGtaACTTCAGCTGCCCCGGGTGAAGAtaCTAAGGACATCGACAtTAAATCGATGCCGTGtCGCGGCTTAGTAGTTtCGATTTATGAGGCCGtTTTGTCTCGACCAATCTTCCATGTTACAAACA	CGGCTCGCAGCGTGTAAACGgtatccatgtacGTGGGTAGGGCTCGTTGGTGAAGCGGGGtaACTTCAGCTGCCCCGGGTGAAGAtaCTAAGGACATCGACAtTAAATCGATGCCGTGtCGCGGCTTAGTAGTTtCGATTTATGAGGCCGtTTTGTCTCGACCAATCTTCCATGTTACAAACAcgtatgatggcCCGCCGGTGATCCTGAAATG
Ammecr1	ENSMUST00000041317.3	722	TGTTTGCGACTATTTGGACTGGGAGGTGGGTGTGCATGGCATTAGAATAGAATTCATCAA	000100000000010011000	CACCTCCCAGTCCAAATAGTCGCAAACA	TTGATGAATTCTATTCTAATGCCATGCACACC	37.5	66.70636755739486	50	69.1242	CACCTCCCAGTCCAAATAGTCGCAAACAtaACTTCAGCTGCCCCGGGTGAAGAtaCTAAGGACATCGACAtTAAATCGATGCCGTGtCGCGGCTTAGTAGTTtCGATTTATGAGGCCGtTTGATGAATTCTATTCTAATGCCATGCACACC	CGGCTCGCAGCGTGTAAACGgtatccatgtacCACCTCCCAGTCCAAATAGTCGCAAACAtaACTTCAGCTGCCCCGGGTGAAGAtaCTAAGGACATCGACAtTAAATCGATGCCGTGtCGCGGCTTAGTAGTTtCGATTTATGAGGCCGtTTGATGAATTCTATTCTAATGCCATGCACACCcgtatgatggcCCGCCGGTGATCCTGAAATG
Ammecr1	ENSMUST00000041317.3	3540	TTCAAAGGACGAGGTCAGCAATATTTCCCACCATGGCTTGGGGGGAAAGGATAGTTTTGT	000100000000010011000	TGGTGGGAAATATTGCTGACCTCGTCCTTTGAA	ACAAAACTATCCTTTCCCCCCAAGCCA	48.148148148148145	68.58660757705042	45.45454545454545	71.69111219954112	TGGTGGGAAATATTGCTGACCTCGTCCTTTGAAtaACTTCAGCTGCCCCGGGTGAAGAtaCTAAGGACATCGACAtTAAATCGATGCCGTGtCGCGGCTTAGTAGTTtCGATTTATGAGGCCGtACAAAACTATCCTTTCCCCCCAAGCCA	CGGCTCGCAGCGTGTAAACGgtatccatgtacTGGTGGGAAATATTGCTGACCTCGTCCTTTGAAtaACTTCAGCTGCCCCGGGTGAAGAtaCTAAGGACATCGACAtTAAATCGATGCCGTGtCGCGGCTTAGTAGTTtCGATTTATGAGGCCGtACAAAACTATCCTTTCCCCCCAAGCCAcgtatgatggcCCGCCGGTGATCCTGAAATG
Ammecr1	ENSMUST00000041317.3	3221	CCATCATCTCATCATTTCAGAGCTCCTCAGCCCGGGGGAGCGTACGGCTAGTTTTTTGTT	000100000000010011000	GGGCTGAGGAGCTCTGAAATGATGAGATGATGG	AACAAAAAACTAGCCGTACGCTCCCCC	51.851851851851855	69.55335324569256	51.515151515151516	71.7966	GGGCTGAGGAGCTCTGAAATGATGAGATGATGGtaACTTCAGCTGCCCCGGGTGAAGAtaCTAAGGACATCGACAtTAAATCGATGCCGTGtCGCGGCTTAGTAGTTtCGATTTATGAGGCCGtAACAAAAAACTAGCCGTACGCTCCCCC	CGGCTCGCAGCGTGTAAACGgtatccatgtacGGGCTGAGGAGCTCTGAAATGATGAGATGATGGtaACTTCAGCTGCCCCGGGTGAAGAtaCTAAGGACATCGACAtTAAATCGATGCCGTGtCGCGGCTTAGTAGTTtCGATTTATGAGGCCGtAACAAAAAACTAGCCGTACGCTCCCCCcgtatgatggcCCGCCGGTGATCCTGAAATG
Ammecr1	ENSMUST00000041317.3	4342	CACCTCACCTAGGATGTCCACTCCAATGCAAATGGTTCCATTGCACACACAGCACACCGC	000100000000010011000	TTTGCATTGGAGTGGACATCCTAGGTGAGGTG	GCGGTGTGCTGTGTGTGCAATGGAACCA	57.142857142857146	73.92686719412296	50	71.7216	TTTGCATTGGAGTGGACATCCTAGGTGAGGTGtaACTTCAGCTGCCCCGGGTGAAGAtaCTAAGGACATCGACAtTAAATCGATGCCGTGtCGCGGCTTAGTAGTTtCGATTTATGAGGCCGtGCGGTGTGCTGTGTGTGCAATGGAACCA	CGGCTCGCAGCGTGTAAACGgtatccatgtacTTTGCATTGGAGTGGACATCCTAGGTGAGGTGtaACTTCAGCTGCCCCGGGTGAAGAtaCTAAGGACATCGACAtTAAATCGATGCCGTGtCGCGGCTTAGTAGTTtCGATTTATGAGGCCGtGCGGTGTGCTGTGTGTGCAATGGAACCAcgtatgatggcCCGCCGGTGATCCTGAAATG
Ammecr1	ENSMUST00000041317.3	655	CACCAATGACAAGGGATGAGCTGCCAAGGCTTTTCTGCTCGGTGTCTCTGCTCACTAACT	000100000000010011000	AAGCCTTGGCAGCTCATCCCTTGTCATTGGTG	AGTTAGTGAGCAGAGACACCGAGCAGAA	50	69.32555974786783	53.125	74.25341521214165	AAGCCTTGGCAGCTCATCCCTTGTCATTGGTGtaACTTCAGCTGCCCCGGGTGAAGAtaCTAAGGACATCGACAtTAAATCGATGCCGTGtCGCGGCTTAGTAGTTtCGATTTATGAGGCCGtAGTTAGTGAGCAGAGACACCGAGCAGAA	CGGCTCGCAGCGTGTAAACGgtatccatgtacAAGCCTTGGCAGCTCATCCCTTGTCATTGGTGtaACTTCAGCTGCCCCGGGTGAAGAtaCTAAGGACATCGACAtTAAATCGATGCCGTGtCGCGGCTTAGTAGTTtCGATTTATGAGGCCGtAGTTAGTGAGCAGAGACACCGAGCAGAAcgtatgatggcCCGCCGGTGATCCTGAAATG
Ammecr1	ENSMUST00000041317.3	4244	CTCCCCTCTCCAATCCCCCCTCCCTTGAGGAGGTCAGTGAAAGTGATGGAGGAAGTGCAA	000100000000010011000	TCAAGGGAGGGGGGATTGGAGAGGGGAG	TTGCACTTCCTCCATCACTTTCACTGACCTCC	50	71.82143751374713	64.28571428571429	73.9424	TCAAGGGAGGGGGGATTGGAGAGGGGAGtaACTTCAGCTGCCCCGGGTGAAGAtaCTAAGGACATCGACAtTAAATCGATGCCGTGtCGCGGCTTAGTAGTTtCGATTTATGAGGCCGtTTGCACTTCCTCCATCACTTTCACTGACCTCC	CGGCTCGCAGCGTGTAAACGgtatccatgtacTCAAGGGAGGGGGGATTGGAGAGGGGAGtaACTTCAGCTGCCCCGGGTGAAGAtaCTAAGGACATCGACAtTAAATCGATGCCGTGtCGCGGCTTAGTAGTTtCGATTTATGAGGCCGtTTGCACTTCCTCCATCACTTTCACTGACCTCCcgtatgatggcCCGCCGGTGATCCTGAAATG
Il2ra	ENSMUST00000028111.6	1238	ACAGTGCTCTGTGTGTTTTGTTTTTGTGTATATCTGTTGATGGGAGCTGAGATGGTGTGG	100000000000000011001	TATACACAAAAACAAAACACACAGAGCACTGT	CCACACCATCTCAGCTCCCATCAACAGA	53.57142857142857	70.11831582226165	34.375	66.73969697226391	TATACACAAAAACAAAACACACAGAGCACTGTtaACTTCAGCTGCCCCGGGTGAAGAtaTGCCACTCGGATATTtCGCGGCTTAGTAGTTtCGATTTATGAGGCCGtCGCTATAAAGGGTCGtCCACACCATCTCAGCTCCCATCAACAGA	CGGCTCGCAGCGTGTAAACGgtatccatgtacTATACACAAAAACAAAACACACAGAGCACTGTtaACTTCAGCTGCCCCGGGTGAAGAtaTGCCACTCGGATATTtCGCGGCTTAGTAGTTtCGATTTATGAGGCCGtCGCTATAAAGGGTCGtCCACACCATCTCAGCTCCCATCAACAGAcgtatgatggcCCGCCGGTGATCCTGAAATG
Il2ra	ENSMUST00000028111.6	233	ACCATAGTACCCAGTTGTCGGGCAGAACTGTGTCTGTATGACCCACCCGAGGTCCCCAAT	100000000000000011001	CACAGTTCTGCCCGACAACTGGGTACTATGGT	ATTGGGGACCTCGGGTGGGTCATACAGA	57.142857142857146	72.36094991067318	53.125	72.98477498764072	CACAGTTCTGCCCGACAACTGGGTACTATGGTtaACTTCAGCTGCCCCGGGTGAAGAtaTGCCACTCGGATATTtCGCGGCTTAGTAGTTtCGATTTATGAGGCCGtCGCTATAAAGGGTCGtATTGGGGACCTCGGGTGGGTCATACAGA	CGGCTCGCAGCGTGTAAACGgtatccatgtacCACAGTTCTGCCCGACAACTGGGTACTATGGTtaACTTCAGCTGCCCCGGGTGAAGAtaTGCCACTCGGATATTtCGCGGCTTAGTAGTTtCGATTTATGAGGCCGtCGCTATAAAGGGTCGtATTGGGGACCTCGGGTGGGTCATACAGAcgtatgatggcCCGCCGGTGATCCTGAAATG
Il2ra	ENSMUST00000028111.6	4152	GTGAAAGATTCTCCTTGATCAGATTGTCCCACTGATGATTGATATGGGAAGGCCCAACCC	100000000000000011001	AGTGGGACAATCTGATCAAGGAGAATCTTTCAC	GGGTTGGGCCTTCCCATATCAATCATC	51.851851851851855	67.57467634200555	42.42424242424242	68.65037233846954	AGTGGGACAATCTGATCAAGGAGAATCTTTCACtaACTTCAGCTGCCCCGGGTGAAGAtaTGCCACTCGGATATTtCGCGGCTTAGTAGTTtCGATTTATGAGGCCGtCGCTATAAAGGGTCGtGGGTTGGGCCTTCCCATATCAATCATC	CGGCTCGCAGCGTGTAAACGgtatccatgtacAGTGGGACAATCTGATCAAGGAGAATCTTTCACtaACTTCAGCTGCCCCGGGTGAAGAtaTGCCACTCGGATATTtCGCGGCTTAGTAGTTtCGATTTATGAGGCCGtCGCTATAAAGGGTCGtGGGTTGGGCCTTCCCATATCAATCATCcgtatgatggcCCGCCGGTGATCCTGAAATG
Il2ra	ENSMUST00000028111.6	4231	ATTGGCAGGATGACTGGGGTTATAGAAGCAAACAGGCTGAGCATGAGCCAGTGAGCAAGC	100000000000000011001	TTGCTTCTATAACCCCAGTCATCCTGCCAAT	GCTTGCTCACTGGCTCATGCTCAGCCTGT	58.62068965517241	74.46778514012556	45.16129032258065	69.91444026171303	TTGCTTCTATAACCCCAGTCATCCTGCCAATtaACTTCAGCTGCCCCGGGTGAAGAtaTGCCACTCGGATATTtCGCGGCTTAGTAGTTtCGATTTATGAGGCCGtCGCTATAAAGGGTCGtGCTTGCTCACTGGCTCATGCTCAGCCTGT	CGGCTCGCAGCGTGTAAACGgtatccatgtacTTGCTTCTATAACCCCAGTCATCCTGCCAATtaACTTCAGCTGCCCCGGGTGAAGAtaTGCCACTCGGATATTtCGCGGCTTAGTAGTTtCGATTTATGAGGCCGtCGCTATAAAGGGTCGtGCTTGCTCACTGGCTCATGCTCAGCCTGTcgtatgatggcCCGCCGGTGATCCTGAAATG
Il2ra	ENSMUST00000028111.6	442	CAAATCGAGAAAGCAAGTTACAGCTCAACTTGAACACCAGAAAGAGCAACAAACCACAAC	100000000000000011001	TCAAGTTGAGCTGTAACTTGCTTTCTCGATTTG	GTTGTGGTTTGTTGCTCTTTCTGGTGT	44.44444444444444	66.81298314392387	39.39393939393939	68.43737824123406	TCAAGTTGAGCTGTAACTTGCTTTCTCGATTTGtaACTTCAGCTGCCCCGGGTGAAGAtaTGCCACTCGGATATTtCGCGGCTTAGTAGTTtCGATTTATGAGGCCGtCGCTATAAAGGGTCGtGTTGTGGTTTGTTGCTCTTTCTGGTGT	CGGCTCGCAGCGTGTAAACGgtatccatgtacTCAAGTTGAGCTGTAACTTGCTTTCTCGATTTGtaACTTCAGCTGCCCCGGGTGAAGAtaTGCCACTCGGATATTtCGCGGCTTAGTAGTTtCGATTTATGAGGCCGtCGCTATAAAGGGTCGtGTTGTGGTTTGTTGCTCTTTCTGGTGTcgtatgatggcCCGCCGGTGATCCTGAAATG
Il2ra	ENSMUST00000028111.6	1547	CACGTGCATGGCTGGCTCCTTTTTCAACCTCTGTTTGCCTAACTGGCTCTTCTGATTTCA	100000000000000011001	GAGGTTGAAAAAGGAGCCAGCCATGCACGTG	TGAAATCAGAAGAGCCAGTTAGGCAAACA	41.37931034482759	67.23901855806116	54.83870967741935	73.70711167217002	GAGGTTGAAAAAGGAGCCAGCCATGCACGTGtaACTTCAGCTGCCCCGGGTGAAGAtaTGCCACTCGGATATTtCGCGGCTTAGTAGTTtCGATTTATGAGGCCGtCGCTATAAAGGGTCGtTGAAATCAGAAGAGCCAGTTAGGCAAACA	CGGCTCGCAGCGTGTAAACGgtatccatgtacGAGGTTGAAAAAGGAGCCAGCCATGCACGTGtaACTTCAGCTGCCCCGGGTGAAGAtaTGCCACTCGGATATTtCGCGGCTTAGTAGTTtCGATTTATGAGGCCGtCGCTATAAAGGGTCGtTGAAATCAGAAGAGCCAGTTAGGCAAACAcgtatgatggcCCGCCGGTGATCCTGAAATG
Il2ra	ENSMUST00000028111.6	607	CGTGGAAGGACAGAGTGTTCACTACGAGTGTATTCCGGGATACAAGGCTCTACAGAGAGG	100000000000000011001	TACACTCGTAGTGAACACTCTGTCCTTCCACG	CCTCTCTGTAGAGCCTTGTATCCCGGAA	53.57142857142857	68.90560768092473	50	70.87089756018668	TACACTCGTAGTGAACACTCTGTCCTTCCACGtaACTTCAGCTGCCCCGGGTGAAGAtaTGCCACTCGGATATTtCGCGGCTTAGTAGTTtCGATTTATGAGGCCGtCGCTATAAAGGGTCGtCCTCTCTGTAGAGCCTTGTATCCCGGAA	CGGCTCGCAGCGTGTAAACGgtatccatgtacTACACTCGTAGTGAACACTCTGTCCTTCCACGtaACTTCAGCTGCCCCGGGTGAAGAtaTGCCACTCGGATATTtCGCGGCTTAGTAGTTtCGATTTATGAGGCCGtCGCTATAAAGGGTCGtCCTCTCTGTAGAGCCTTGTATCCCGGAAcgtatgatggcCCGCCGGTGATCCTGAAATG
Il2ra	ENSMUST00000028111.6	2500	AAAGCACCTGGGTTTGATGCTCAGACTTCTGAGCACGTTCTTGTTCAATCTCTTGCGTAA	100000000000000011001	GAAGTCTGAGCATCAAACCCAGGTGCTTT	TTACGCAAGAGATTGAACAAGAACGTGCTCA	41.935483870967744	69.29903311517455	48.275862068965516	69.59595836889724	GAAGTCTGAGCATCAAACCCAGGTGCTTTtaACTTCAGCTGCCCCGGGTGAAGAtaTGCCACTCGGATATTtCGCGGCTTAGTAGTTtCGATTTATGAGGCCGtCGCTATAAAGGGTCGtTTACGCAAGAGATTGAACAAGAACGTGCTCA	CGGCTCGCAGCGTGTAAACGgtatccatgtacGAAGTCTGAGCATCAAACCCAGGTGCTTTtaACTTCAGCTGCCCCGGGTGAAGAtaTGCCACTCGGATATTtCGCGGCTTAGTAGTTtCGATTTATGAGGCCGtCGCTATAAAGGGTCGtTTACGCAAGAGATTGAACAAGAACGTGCTCAcgtatgatggcCCGCCGGTGATCCTGAAATG
Sfrp1	ENSMUST00000033952.8	3303	TGTTCTGGGGGGCTCCAGATTGGGAACCCTCAGGAAGTAACTTCCTCAGGAAGGATTCAT	001000100100000000001	GGTTCCCAATCTGGAGCCCCCCAGAACA	ATGAATCCTTCCTGAGGAAGTTACTTCCTGAG	43.75	67.87785514717041	60.714285714285715	73.67506745497013	GGTTCCCAATCTGGAGCCCCCCAGAACAtaACTTCAGCTGCCCCGGGTGAAGAtaCGAGAGTCAACGACAtTCAACGTACCCACAAtATATCCGACCGGGATtCGCTATAAAGGGTCGtATGAATCCTTCCTGAGGAAGTTACTTCCTGAG	CGGCTCGCAGCGTGTAAACGgtatccatgtacGGTTCCCAATCTGGAGCCCCCCAGAACAtaACTTCAGCTGCCCCGGGTGAAGAtaCGAGAGTCAACGACAtTCAACGTACCCACAAtATATCCGACCGGGATtCGCTATAAAGGGTCGtATGAATCCTTCCTGAGGAAGTTACTTCCTGAGcgtatgatggcCCGCCGGTGATCCTGAAATG
Sfrp1	ENSMUST00000033952.8	3448	GCGGACCTGTGAGGATTTCAGACACACACACACACACACACAGACCAGTTTTGTCTATAC	001000100100000000001	GTGTGTGTCTGAAATCCTCACAGGTCCGC	GTATAGACAAAACTGGTCTGTGTGTGTGTGT	41.935483870967744	67.47341702452604	55.172413793103445	71.15204250490035	GTGTGTGTCTGAAATCCTCACAGGTCCGCtaACTTCAGCTGCCCCGGGTGAAGAtaCGAGAGTCAACGACAtTCAACGTACCCACAAtATATCCGACCGGGATtCGCTATAAAGGGTCGtGTATAGACAAAACTGGTCTGTGTGTGTGTGT	CGGCTCGCAGCGTGTAAACGgtatccatgtacGTGTGTGTCTGAAATCCTCACAGGTCCGCtaACTTCAGCTGCCCCGGGTGAAGAtaCGAGAGTCAACGACAtTCAACGTACCCACAAtATATCCGACCGGGATtCGCTATAAAGGGTCGtGTATAGACAAAACTGGTCTGTGTGTGTGTGTcgtatgatggcCCGCCGGTGATCCTGAAATG
[truncated: 1,006 more rows]

## Sheet: Perturbation probes
gene_id	shift	target_sequence	barcode	target_sequence_rc_left	target_sequence_rc_right	target_sequence_rc_right_GC	target_sequence_rc_right_Tm	target_sequence_rc_left_GC	target_sequence_rc_left_Tm	splintr_probe	splintr_probe_with_primers
[truncated: 1,368 more rows]

## Sheet: Probe amplification primers
name	F_5Phos	R_BbvCI	Tm	BciVI_Short	BccI_Short
[truncated: 6 more rows]
